# Supplementary material for: Systematic Determination of Replication Activity Type Highlights Interconnections between Replication, Chromatin Structure and Nuclear Localization
Source: PLoS One. 2012 Nov 7;7(11):e48986. doi: 10.1371/journal.pone.0048986 (PMC3492150; doi:10.1371/journal.pone.0048986)
Supplement: Table S1 — Mouse ToR data. (XLSX) [file pone.0048986.s018.xlsx]

## Sheet: results_all_L1210
		L1210	L1210	MEF	MEF	ES	ES	NPC	NPC
Chromosome	Location	Segmented ToR	Replication activity type(A=CTR;P=TTR)	Segmented ToR	Replication activity type(A=CTR;P=TTR)	Segmented ToR	Replication activity type(A=CTR;P=TTR)	Segmented ToR	Replication activity type(A=CTR;P=TTR)
chr1	3054014	-0.149864	A	-0.13602	A	-0.0580867	A	-0.0572665	A
chr1	3090530	-0.149864	A	-0.13602	A	-0.0580867	A	-0.0572665	A
chr1	3119380	-0.149864	A	-0.13602	A	-0.0580867	A	-0.0572665	A
chr1	3154628	-0.149864	A	-0.13602	A	-0.0580867	A	-0.0572665	A
chr1	3198471	-0.149864	A	-0.13602	A	-0.0580867	A	-0.0572665	A
chr1	3240002	-0.149864	A	-0.13602	A	-0.0580867	A	-0.0572665	A
chr1	3276964	-0.149864	A	-0.13602	A	-0.0580867	A	-0.0572665	A
chr1	3323402	-0.149864	A	-0.13602	A	-0.0580867	A	-0.0572665	A
chr1	3377272	-0.149864	A	-0.13602	A	-0.0580867	A	-0.0572665	A
chr1	3419550	-0.149864	A	-0.13602	A	-0.0580867	A	-0.0572665	A
chr1	3441978	-0.149864	A	-0.13602	A	-0.0580867	A	-0.0572665	A
chr1	3494844	-0.149864	A	-0.13602	A	-0.0580867	A	-0.0572665	A
chr1	3517326	-0.149864	A	-0.13602	A	-0.0580867	A	-0.0572665	A
chr1	3570485	-0.149864	A	-0.13602	A	-0.0580867	A	-0.0572665	A
chr1	3623621	-0.149864	A	-0.13602	A	-0.0580867	A	-0.0572665	A
chr1	3665176	-0.149864	A	-0.13602	A	-0.0580867	A	-0.0572665	A
chr1	3703155	-0.149864	A	-0.13602	A	-0.0580867	A	-0.0572665	A
chr1	3734281	-0.149864	A	-0.13602	N\A	-0.0580867	A	-0.0572665	A
chr1	3768908	-0.149864	A	-0.13602	N\A	-0.0580867	A	-0.0572665	A
chr1	3812598	-0.149864	A	-0.13602	N\A	-0.0580867	A	-0.0572665	A
chr1	3868849	-0.149864	A	-0.128032	N\A	-0.0580867	A	-0.0572665	A
chr1	3889871	-0.149864	A	-0.124078	N\A	-0.0580867	N\A	-0.0572665	A
chr1	3946025	-0.149864	A	-0.115051	N\A	-0.0580867	N\A	-0.0572665	A
chr1	3983094	-0.149864	A	-0.115051	N\A	-0.0580867	N\A	-0.0572665	A
chr1	4039009	-0.149864	N\A	-0.115051	A	-0.0405397	N\A	-0.0572665	N\A
chr1	4089309	-0.149864	N\A	-0.115051	A	-0.0240873	N\A	-0.0564492	N\A
chr1	4113741	-0.147217	N\A	-0.115051	A	-0.0160959	N\A	-0.0529599	N\A
chr1	4164108	-0.13259	N\A	-0.115051	A	0.000378374	P+	-0.0457668	N\A
chr1	4220616	-0.116179	N\A	-0.115051	A	0.0188613	N\A	-0.0376966	N\A
chr1	4266510	-0.10285	P+	-0.115051	A	0.0338726	N\A	-0.0311422	P+
chr1	4321202	-0.0869662	P+	-0.115051	A	0.0517615	N\A	-0.0233314	P+
chr1	4373057	-0.0719064	P+	-0.115051	A	0.0554222	N\A	-0.0159258	P+
chr1	4452152	-0.0489356	P+	-0.115051	A	0.0554222	A	-0.00462982	P+
chr1	4495767	-0.0362688	P+	-0.115051	A	0.0554222	A	0.00159905	P+
chr1	4539036	-0.0237026	P+	-0.115051	A	0.0554222	A	0.0077785	P+
chr1	4558392	-0.0180812	P+	-0.115051	A	0.0554222	A	0.0105428	P+
chr1	4604973	-0.00455312	P+	-0.115051	A	0.0554222	A	0.0171953	P+
chr1	4661215	0.0117807	N\A	-0.115051	A	0.0554222	A	0.0252275	P+
chr1	4709122	0.0256939	N\A	-0.115051	A	0.0554222	A	0.0320693	P+
chr1	4757637	0.0397837	N\A	-0.115051	A	0.0554222	A	0.038998	N\A
chr1	4802856	0.0519434	N\A	-0.115051	A	0.0554222	A	0.0454559	N\A
chr1	4857527	0.0360658	N\A	-0.115051	A	0.0554222	A	0.0532637	N\A
chr1	4900379	0.0236207	N\A	-0.115051	A	0.0554222	A	0.0570977	N\A
chr1	4932451	0.0143063	N\A	-0.115051	A	0.0554222	A	0.0525174	N\A
chr1	4965209	0.00479266	P-	-0.115051	A	0.0554222	A	0.0478391	N\A
chr1	5005899	-0.00702457	P-	-0.115051	A	0.0554222	A	0.0420279	N\A
chr1	5059194	-0.0225026	P-	-0.115051	A	0.0554222	A	0.0344166	P-
chr1	5105795	-0.0360365	P-	-0.115051	A	0.0554222	A	0.0277613	P-
chr1	5152540	-0.0496122	P-	-0.115051	A	0.0554222	N\A	0.0210854	P-
chr1	5185852	-0.0592867	P-	-0.115051	A	0.0554222	N\A	0.016328	P-
chr1	5217025	-0.06834	N\A	-0.115051	A	0.0554222	N\A	0.011876	P-
chr1	5248611	-0.0775133	N\A	-0.115051	A	0.0513585	N\A	0.00736506	P-
chr1	5294699	-0.0908982	N\A	-0.115051	A	0.0362837	N\A	0.000783008	P-
chr1	5458118	-0.107625	A	-0.115051	A	-0.0171682	N\A	-0.0225556	P-
chr1	5507134	-0.107625	A	-0.115051	A	-0.0287769	N\A	-0.0295559	P-
chr1	5575425	-0.107625	A	-0.115051	N\A	-0.0287769	N\A	-0.0393088	P-
chr1	5613456	-0.107625	A	-0.115051	N\A	-0.0287769	A	-0.0447402	P-
chr1	5664895	-0.107625	A	-0.107742	N\A	-0.0287769	A	-0.0520865	P-
chr1	5721199	-0.107625	A	-0.0971523	N\A	-0.0287769	A	-0.0601275	N\A
chr1	5762315	-0.107625	A	-0.0894195	N\A	-0.0287769	A	-0.0659995	N\A
chr1	5805902	-0.107625	N\A	-0.081222	P+	-0.0287769	A	-0.0722243	N\A
chr1	5854898	-0.107625	N\A	-0.0720071	P+	-0.0287769	N\A	-0.0792217	N\A
chr1	5901088	-0.107625	N\A	-0.0633201	P+	-0.0287769	N\A	-0.0796592	N\A
chr1	5929716	-0.0996861	N\A	-0.0579359	P+	-0.0287769	N\A	-0.0755707	N\A
chr1	5971848	-0.0874501	N\A	-0.050012	P+	-0.0207632	N\A	-0.0695536	N\A
chr1	6006429	-0.077407	N\A	-0.0435083	P+	-0.00945229	N\A	-0.0646149	N\A
chr1	6038771	-0.0680142	N\A	-0.0374257	P+	0.0011263	N\A	-0.059996	N\A
chr1	6069813	-0.058999	P+	-0.0315875	P+	0.0112797	N\A	-0.0555628	N\A
chr1	6116309	-0.0454956	N\A	-0.0228429	P+	0.0229149	N\A	-0.0489224	N\A
chr1	6165435	-0.0312283	N\A	-0.0136036	P+	0.0229149	N\A	-0.0419065	N\A
chr1	6203941	-0.0200454	N\A	-0.0063617	P+	0.0229149	N\A	-0.0364073	N\A
chr1	6248729	-0.00703799	N\A	0.00206169	P+	0.0229149	A	-0.0342486	N\A
chr1	6282506	0.000578627	N\A	0.00841422	N\A	0.0229149	A	-0.0342486	N\A
chr1	6333503	0.000578627	N\A	0.0180054	N\A	0.0229149	A	-0.0342486	A
chr1	6369424	0.000578627	N\A	0.0247611	N\A	0.0229149	A	-0.0342486	A
chr1	6402215	0.000578627	A	0.0309282	N\A	0.0229149	A	-0.0342486	A
chr1	6444888	0.000578627	A	0.0293132	N\A	0.0229149	A	-0.0342486	A
chr1	6485012	0.000578627	A	0.0169643	N\A	0.0229149	A	-0.0342486	A
chr1	6533847	0.000578627	A	0.00193443	N\A	0.0229149	A	-0.0342486	A
chr1	6584372	0.000578627	A	-0.0136156	N\A	0.0229149	A	-0.0342486	A
chr1	6606074	0.000578627	A	-0.0202948	P-	0.0229149	A	-0.0342486	A
chr1	6648283	0.000578627	A	-0.0332853	P-	0.0229149	A	-0.0342486	A
chr1	6679042	0.000578627	A	-0.042752	N\A	0.0229149	A	-0.0342486	A
chr1	6721672	0.000578627	A	-0.0558722	N\A	0.0229149	A	-0.0342486	A
chr1	6755596	0.000578627	A	-0.0663129	N\A	0.0229149	A	-0.0342486	A
chr1	6797388	0.000578627	A	-0.0791751	N\A	0.0229149	A	-0.0342486	A
chr1	6822722	0.000578627	A	-0.0861462	N\A	0.0229149	A	-0.0342486	A
chr1	6877482	0.000578627	A	-0.0861462	N\A	0.0229149	A	-0.0342486	A
chr1	6918540	0.000578627	A	-0.0861462	N\A	0.0229149	A	-0.0342486	A
chr1	6961964	0.000578627	A	-0.0861462	A	0.0229149	A	-0.0342486	A
chr1	6989390	0.000578627	A	-0.0861462	A	0.0229149	A	-0.0342486	A
chr1	7035775	0.000578627	A	-0.0861462	A	0.0229149	A	-0.0342486	A
chr1	7092567	0.000578627	A	-0.0861462	A	0.0229149	A	-0.0342486	A
chr1	7125840	0.000578627	A	-0.0861462	A	0.0229149	A	-0.0342486	A
chr1	7158599	0.000578627	A	-0.0861462	N\A	0.0229149	A	-0.0342486	A
chr1	7199512	0.000578627	N\A	-0.0861462	N\A	0.0229149	A	-0.0342486	A
chr1	7237228	0.000578627	N\A	-0.0861462	N\A	0.0229149	N\A	-0.0342486	A
chr1	7334407	-0.0150142	N\A	-0.102428	N\A	0.0239161	N\A	-0.0342486	A
chr1	7376494	-0.0272371	N\A	-0.110343	N\A	0.0376821	N\A	-0.0342486	A
chr1	7407705	-0.0363015	N\A	-0.116213	N\A	0.0478908	N\A	-0.0342486	A
chr1	7458495	-0.051052	P-	-0.120266	N\A	0.0645034	N\A	-0.0342486	A
chr1	7483985	-0.0584548	P-	-0.120266	N\A	0.0728408	N\A	-0.0342486	A
chr1	7525817	-0.0706037	P-	-0.120266	N\A	0.0829875	N\A	-0.0342486	A
chr1	7557314	-0.0797511	N\A	-0.120266	A	0.0726853	N\A	-0.0342486	A
chr1	7598095	-0.0915947	N\A	-0.120266	A	0.0593464	N\A	-0.0342486	A
chr1	7636182	-0.102656	N\A	-0.120266	A	0.0468888	N\A	-0.0342486	A
chr1	7686232	-0.117192	N\A	-0.120266	A	0.0305181	P-	-0.0342486	A
chr1	7723791	-0.122291	N\A	-0.120266	A	0.0182331	P-	-0.0342486	A
chr1	7775929	-0.122291	N\A	-0.120266	A	0.00117957	P-	-0.0342486	A
chr1	7830219	-0.122291	A	-0.120266	A	-0.0165779	N\A	-0.0342486	A
chr1	7868757	-0.122291	A	-0.120266	A	-0.0291831	N\A	-0.0342486	A
chr1	7906938	-0.122291	A	-0.120266	A	-0.0416715	N\A	-0.0342486	A
chr1	7956970	-0.122291	A	-0.120266	A	-0.0580363	N\A	-0.0342486	A
chr1	8005383	-0.122291	A	-0.120266	A	-0.046923	N\A	-0.0342486	A
chr1	8041240	-0.122291	A	-0.120266	A	-0.0351947	N\A	-0.0342486	A
chr1	8076004	-0.122291	A	-0.120266	A	-0.0238239	N\A	-0.0342486	A
chr1	8104894	-0.122291	A	-0.120266	A	-0.0143744	N\A	-0.0342486	A
chr1	8156679	-0.122291	A	-0.120266	A	-0.00101074	N\A	-0.0342486	A
chr1	8198285	-0.122291	A	-0.120266	A	-0.00101074	N\A	-0.0342486	A
chr1	8254521	-0.122291	A	-0.120266	A	-0.00101074	A	-0.0342486	A
chr1	8275386	-0.122291	A	-0.120266	A	-0.00101074	A	-0.0342486	A
chr1	8322529	-0.122291	A	-0.120266	A	-0.00101074	A	-0.0342486	A
chr1	8352842	-0.122291	A	-0.120266	A	-0.00101074	A	-0.0342486	A
chr1	8396179	-0.122291	A	-0.120266	A	-0.00101074	A	-0.0342486	A
chr1	8438318	-0.122291	A	-0.120266	A	-0.00101074	A	-0.0342486	A
chr1	8465660	-0.122291	A	-0.120266	A	-0.00101074	A	-0.0342486	A
chr1	8506747	-0.122291	A	-0.120266	A	-0.00101074	A	-0.0342486	A
chr1	8535432	-0.122291	A	-0.120266	A	-0.00101074	A	-0.0342486	A
chr1	8587547	-0.122291	A	-0.120266	A	-0.00101074	A	-0.0342486	A
chr1	8635811	-0.122291	A	-0.120266	A	-0.00101074	A	-0.0342486	A
chr1	8689595	-0.122291	A	-0.120266	A	-0.00101074	A	-0.0342486	A
chr1	8746855	-0.122291	A	-0.120266	A	-0.00101074	A	-0.0342486	A
chr1	8793662	-0.122291	A	-0.120266	A	-0.00101074	A	-0.0342486	A
chr1	8832466	-0.122291	N\A	-0.120266	A	-0.00101074	A	-0.0342486	A
chr1	8877763	-0.122291	N\A	-0.120266	A	-0.00101074	A	-0.0342486	A
chr1	8909787	-0.1199	N\A	-0.120266	A	-0.00101074	A	-0.0342486	A
chr1	8953763	-0.107129	N\A	-0.120266	N\A	-0.00101074	A	-0.0342486	A
chr1	9011748	-0.0902888	N\A	-0.120266	N\A	-0.00101074	A	-0.0342486	A
chr1	9066580	-0.0743645	P+	-0.110537	N\A	-0.00101074	A	-0.0342486	A
chr1	9118098	-0.0594025	P+	-0.0989662	N\A	-0.00101074	A	-0.0342486	A
chr1	9162494	-0.046509	P+	-0.0889947	N\A	-0.00101074	N\A	-0.0342486	N\A
chr1	9197458	-0.0363547	P+	-0.0811417	P+	-0.00101074	N\A	-0.0342486	N\A
chr1	9255618	-0.0194638	P+	-0.0680787	P+	0.00766477	N\A	-0.0334739	N\A
chr1	9303401	-0.00558664	P+	-0.0573465	P+	0.0232939	N\A	-0.0266497	N\A
chr1	9348759	0.00758628	P+	-0.0471589	P+	0.0381298	N\A	-0.0201719	N\A
chr1	9385504	0.0182578	P+	-0.0389059	P+	0.0501486	N\A	-0.0149242	N\A
chr1	9437270	0.0332917	N\A	-0.027279	P+	0.0596335	N\A	-0.00753127	P+
chr1	9462928	0.0407434	N\A	-0.0215161	P+	0.0596335	N\A	-0.00386693	P+
chr1	9508639	0.0540188	N\A	-0.0112493	P+	0.0596335	N\A	0.00266128	P+
chr1	9553433	0.0670279	N\A	-0.00118839	P+	0.0596335	A	0.00905853	P+
chr1	9596793	0.0680578	N\A	0.00855042	P+	0.0596335	A	0.015251	P+
chr1	9653369	0.0680578	N\A	0.0212576	P+	0.0596335	A	0.0233309	P+
chr1	9690260	0.0680578	A	0.0295435	P+	0.0596335	A	0.0285994	P+
chr1	9743263	0.0680578	A	0.0414481	N\A	0.0596335	A	0.0361691	N\A
chr1	9782724	0.0680578	A	0.0503112	N\A	0.0596335	A	0.0418047	N\A
chr1	9814717	0.0680578	A	0.057497	N\A	0.0596335	A	0.0463738	N\A
chr1	9850358	0.0680578	A	0.0655021	N\A	0.0596335	A	0.0514638	N\A
chr1	9896002	0.0680578	A	0.059231	N\A	0.0596335	A	0.0480707	N\A
chr1	9944867	0.0680578	A	0.0500408	N\A	0.0596335	A	0.041092	N\A
chr1	9993680	0.0680578	A	0.0408605	N\A	0.0596335	A	0.0341208	N\A
chr1	10027236	0.0680578	A	0.0345495	P-	0.0596335	A	0.0293285	P-
chr1	10067685	0.0680578	A	0.0269421	P-	0.0596335	A	0.0235518	P-
chr1	10102031	0.0680578	N\A	0.0204826	P-	0.0596335	A	0.0186467	P-
chr1	10156849	0.0680578	N\A	0.0101728	P-	0.0596335	N\A	0.0108179	P-
chr1	10181038	0.0659003	N\A	0.00562354	P-	0.0596335	N\A	0.00736333	P-
chr1	10218701	0.0549622	N\A	-0.00145984	N\A	0.0596335	N\A	0.00198449	P-
chr1	10266660	0.0410338	N\A	-0.0104796	N\A	0.0522828	N\A	-0.00486476	N\A
chr1	10322171	0.0249123	N\A	-0.0209197	N\A	0.034126	N\A	-0.0127926	N\A
chr1	10362865	0.0130939	P-	-0.0285731	N\A	0.0208156	N\A	-0.0186043	N\A
chr1	10414913	-0.00202195	P-	-0.0300664	N\A	0.00379145	N\A	-0.0213356	N\A
chr1	10437367	-0.00854307	P-	-0.0300664	N\A	-0.00355292	N\A	-0.0213356	N\A
chr1	10486428	-0.0227914	P-	-0.0300664	A	-0.0184273	N\A	-0.0213356	A
chr1	10513581	-0.0306772	N\A	-0.0300664	A	-0.00954595	N\A	-0.0213356	A
chr1	10552039	-0.0418462	N\A	-0.0300664	A	0.0030331	N\A	-0.0213356	A
chr1	10579526	-0.049829	N\A	-0.0300664	A	0.0120237	N\A	-0.0213356	A
chr1	10618213	-0.0610646	N\A	-0.0300664	A	0.0246776	N\A	-0.0213356	A
chr1	10670313	-0.0755016	N\A	-0.0300664	A	0.038408	N\A	-0.0213356	A
chr1	10709232	-0.0755016	N\A	-0.0300664	A	0.038408	N\A	-0.0213356	A
chr1	10750982	-0.0755016	N\A	-0.0300664	A	0.038408	N\A	-0.0213356	A
chr1	10788747	-0.0755016	A	-0.0300664	A	0.038408	A	-0.0213356	A
chr1	10838976	-0.0755016	A	-0.0300664	A	0.038408	A	-0.0213356	A
chr1	10893578	-0.0755016	N\A	-0.0300664	N\A	0.038408	A	-0.0213356	A
chr1	10935117	-0.0755016	N\A	-0.0300664	N\A	0.038408	A	-0.0213356	A
chr1	10985760	-0.0861505	N\A	-0.0313601	N\A	0.038408	A	-0.0213356	A
chr1	11030903	-0.0992609	N\A	-0.0398502	N\A	0.038408	A	-0.0213356	A
chr1	11060536	-0.107867	N\A	-0.0454234	N\A	0.038408	A	-0.0213356	A
chr1	11096327	-0.118261	N\A	-0.0521547	N\A	0.038408	A	-0.0213356	A
chr1	11154825	-0.135251	N\A	-0.0631566	P-	0.038408	A	-0.0213356	A
chr1	11212324	-0.136212	N\A	-0.0739705	P-	0.038408	A	-0.0213356	A
chr1	11239156	-0.136212	N\A	-0.0790169	P-	0.038408	A	-0.0213356	A
chr1	11289072	-0.136212	A	-0.0884047	P-	0.038408	A	-0.0213356	A
chr1	11332058	-0.136212	A	-0.0964892	N\A	0.038408	A	-0.0213356	A
chr1	11368522	-0.136212	A	-0.103347	N\A	0.038408	A	-0.0213356	A
chr1	11403141	-0.136212	A	-0.109858	N\A	0.038408	A	-0.0213356	A
chr1	11460974	-0.136212	A	-0.120266	N\A	0.038408	A	-0.0213356	A
chr1	11511570	-0.136212	A	-0.120266	N\A	0.038408	A	-0.0213356	A
chr1	11539907	-0.136212	A	-0.120266	N\A	0.038408	A	-0.0213356	A
chr1	11588801	-0.136212	A	-0.120266	A	0.038408	A	-0.0213356	A
chr1	11619677	-0.136212	A	-0.120266	A	0.038408	A	-0.0213356	A
chr1	11676922	-0.136212	A	-0.120266	A	0.038408	A	-0.0213356	A
chr1	11715842	-0.136212	A	-0.120266	A	0.038408	A	-0.0213356	A
chr1	11748837	-0.136212	A	-0.120266	A	0.038408	N\A	-0.0213356	A
chr1	11777958	-0.136212	A	-0.120266	A	0.038408	N\A	-0.0213356	A
chr1	11826838	-0.136212	A	-0.120266	A	0.038408	N\A	-0.0213356	A
chr1	11858515	-0.136212	A	-0.120266	A	0.0346086	N\A	-0.0213356	A
chr1	11902440	-0.136212	A	-0.120266	A	0.0202413	N\A	-0.0213356	A
chr1	11927239	-0.136212	A	-0.120266	A	0.01213	N\A	-0.0213356	A
chr1	11969039	-0.136212	A	-0.120266	A	-0.00154221	N\A	-0.0213356	A
chr1	12020173	-0.136212	A	-0.120266	A	-0.0182674	N\A	-0.0213356	A
chr1	12058471	-0.136212	A	-0.120266	A	-0.0307941	N\A	-0.0213356	N\A
chr1	12107736	-0.136212	A	-0.120266	N\A	-0.046908	N\A	-0.0213356	N\A
chr1	12149223	-0.136212	A	-0.120266	N\A	-0.0553328	N\A	-0.0213356	N\A
chr1	12182163	-0.136212	A	-0.120266	N\A	-0.0445586	N\A	-0.017292	N\A
chr1	12216399	-0.136212	A	-0.118356	N\A	-0.0333605	N\A	-0.0124026	N\A
chr1	12261043	-0.136212	A	-0.10996	N\A	-0.0187581	N\A	-0.00602679	N\A
chr1	12300462	-0.136212	A	-0.102546	N\A	-0.00586475	N\A	-0.000397172	N\A
chr1	12320331	-0.136212	A	-0.0988096	N\A	0.000634104	N\A	0.00244042	P+
chr1	12374073	-0.136212	A	-0.0887022	P+	0.0175953	N\A	0.0101156	P+
chr1	12411200	-0.136212	A	-0.0817197	P+	0.0175953	N\A	0.0154179	N\A
chr1	12455904	-0.136212	A	-0.0733121	N\A	0.0175953	N\A	0.0218022	N\A
chr1	12504513	-0.136212	A	-0.06417	N\A	0.0175953	A	0.0287443	N\A
chr1	12534200	-0.136212	A	-0.0585867	N\A	0.0175953	A	0.0329732	N\A
chr1	12580229	-0.136212	A	-0.0499299	N\A	0.0175953	A	0.0329732	N\A
chr1	12600914	-0.136212	N\A	-0.0460396	N\A	0.0175953	A	0.0329732	N\A
chr1	12639770	-0.136212	N\A	-0.0493906	N\A	0.0175953	A	0.0329732	A
chr1	12678996	-0.136212	N\A	-0.0567679	N\A	0.0175953	A	0.0329732	A
chr1	12719187	-0.127693	N\A	-0.0643268	N\A	0.0175953	A	0.0329732	A
chr1	12758011	-0.116417	N\A	-0.0716285	N\A	0.0175953	A	0.0329732	A
chr1	12785528	-0.108426	N\A	-0.0768037	N\A	0.0175953	A	0.0329732	A
chr1	12819201	-0.0986466	N\A	-0.0831367	N\A	0.0175953	A	0.0329732	A
chr1	12862590	-0.0860455	P+	-0.0842934	N\A	0.0175953	A	0.0329732	A
chr1	12900284	-0.0750983	P+	-0.0842934	N\A	0.0175953	A	0.0329732	A
chr1	12953975	-0.0595053	P+	-0.0842934	A	0.0175953	A	0.0329732	A
chr1	13008541	-0.0436582	P+	-0.0842934	A	0.0175953	A	0.0329732	A
chr1	13035417	-0.0358529	P+	-0.0842934	A	0.0175953	A	0.0329732	A
chr1	13082865	-0.022073	N\A	-0.0842934	A	0.0175953	N\A	0.0329732	A
chr1	13137919	-0.00608412	N\A	-0.0842934	N\A	0.0175953	N\A	0.0329732	A
chr1	13180590	0.00630843	N\A	-0.0842934	N\A	0.0274423	N\A	0.0329732	A
chr1	13237346	0.0193724	N\A	-0.0827616	N\A	0.0460063	N\A	0.0329732	A
chr1	13267532	0.0193724	N\A	-0.0770845	N\A	0.0558797	N\A	0.0329732	A
chr1	13301077	0.0193724	N\A	-0.0707756	N\A	0.0668518	N\A	0.0329732	A
chr1	13329112	0.0193724	A	-0.0655029	N\A	0.0733974	N\A	0.0329732	A
chr1	13364436	0.0193724	A	-0.0588595	N\A	0.0733974	N\A	0.0329732	A
chr1	13414143	0.0193724	A	-0.0495109	N\A	0.0733974	N\A	0.0329732	A
chr1	13471061	0.0193724	A	-0.0388062	N\A	0.0733974	A	0.0329732	A
chr1	13516725	0.0193724	A	-0.0302181	N\A	0.0733974	A	0.0329732	A
chr1	13550750	0.0193724	A	-0.0253397	N\A	0.0733974	A	0.0329732	N\A
chr1	13582494	0.0193724	A	-0.0253397	N\A	0.0733974	A	0.0329732	N\A
chr1	13628268	0.0193724	A	-0.0253397	N\A	0.0733974	N\A	0.0329732	N\A
chr1	13670605	0.0193724	A	-0.0253397	A	0.0733974	N\A	0.0295959	N\A
chr1	13691499	0.0193724	A	-0.0253397	A	0.0733974	N\A	0.026612	N\A
chr1	13739398	0.0193724	N\A	-0.0253397	N\A	0.0580159	N\A	0.0197713	N\A
chr1	13760251	0.0193724	N\A	-0.0253397	N\A	0.0511952	N\A	0.0167932	N\A
chr1	13807573	0.016145	N\A	-0.0253397	N\A	0.0357168	N\A	0.0100349	P-
chr1	13839518	0.0068675	N\A	-0.0271859	N\A	0.0252681	N\A	0.00547266	P-
chr1	13887309	-0.00701202	N\A	-0.036174	N\A	0.00963636	N\A	-0.0013526	P-
chr1	13924971	-0.0179499	N\A	-0.0432572	N\A	-0.00201089	N\A	-0.00673129	P-
chr1	13951431	-0.0256344	N\A	-0.0482336	N\A	-0.00201089	N\A	-0.0105102	P-
chr1	13986508	-0.0358215	P-	-0.0548307	N\A	-0.00201089	N\A	-0.0155197	P-
chr1	14032149	-0.0490766	P-	-0.0634145	N\A	-0.00201089	A	-0.0220379	N\A
chr1	14062389	-0.0578589	P-	-0.0691018	N\A	-0.00201089	A	-0.0263566	N\A
chr1	14118880	-0.0742651	P-	-0.0797262	N\A	-0.00201089	A	-0.0344244	N\A
chr1	14160871	-0.0864602	P-	-0.0842934	N\A	-0.00201089	A	-0.0404213	N\A
chr1	14198648	-0.0974314	P-	-0.0842934	N\A	-0.00201089	A	-0.0412905	N\A
chr1	14249128	-0.112092	N\A	-0.0842934	A	-0.00201089	A	-0.0412905	N\A
chr1	14275147	-0.119648	N\A	-0.0842934	A	-0.00201089	A	-0.0412905	A
chr1	14325801	-0.134359	N\A	-0.0842934	A	-0.00201089	A	-0.0412905	A
chr1	14378708	-0.149725	N\A	-0.0842934	A	-0.00201089	A	-0.0412905	A
chr1	14418210	-0.147476	N\A	-0.0842934	A	-0.00201089	A	-0.0412905	A
chr1	14471489	-0.132003	N\A	-0.0842934	A	-0.00201089	A	-0.0412905	A
chr1	14504132	-0.122523	N\A	-0.0842934	A	-0.00201089	A	-0.0412905	A
chr1	14544889	-0.110686	N\A	-0.0842934	A	-0.00201089	A	-0.0412905	A
chr1	14589610	-0.0976982	P+	-0.0842934	A	-0.00201089	A	-0.0412905	A
chr1	14615738	-0.0901101	P+	-0.0842934	A	-0.00201089	N\A	-0.0412905	A
chr1	14659536	-0.0773902	P+	-0.0842934	A	-0.00201089	N\A	-0.0412905	A
chr1	14694997	-0.0670916	P+	-0.0842934	A	-0.00201089	N\A	-0.0412905	A
chr1	14725697	-0.0581757	P+	-0.0842934	A	-0.00838824	N\A	-0.0412905	A
chr1	14766627	-0.0462887	P+	-0.0842934	A	-0.0217758	N\A	-0.0412905	A
chr1	14807114	-0.0345305	N\A	-0.0842934	A	-0.0350185	N\A	-0.0412905	A
chr1	14833280	-0.0269313	N\A	-0.0842934	A	-0.043577	N\A	-0.0412905	A
chr1	14881840	-0.0128285	N\A	-0.0842934	N\A	-0.0537912	N\A	-0.0412905	A
chr1	14923111	-0.000842496	N\A	-0.0842934	N\A	-0.0537912	N\A	-0.0412905	A
chr1	14967003	0.00854959	N\A	-0.0850206	N\A	-0.0537912	A	-0.0412905	A
chr1	14990689	0.00167067	N\A	-0.0894753	N\A	-0.0537912	A	-0.0412905	A
chr1	15039384	-0.0124714	N\A	-0.0986335	N\A	-0.0537912	A	-0.0412905	A
chr1	15091524	-0.0276139	N\A	-0.10844	N\A	-0.0537912	A	-0.0412905	A
chr1	15125286	-0.0374191	N\A	-0.114789	N\A	-0.0537912	A	-0.0412905	A
chr1	15155387	-0.0381394	N\A	-0.116873	N\A	-0.0537912	A	-0.0412905	A
chr1	15203666	-0.0381394	N\A	-0.116873	N\A	-0.0537912	N\A	-0.0412905	A
chr1	15255106	-0.0381394	A	-0.116873	A	-0.0537912	N\A	-0.0412905	N\A
chr1	15296375	-0.0381394	A	-0.116873	A	-0.0491149	N\A	-0.0412905	N\A
chr1	15343048	-0.0381394	A	-0.116873	A	-0.0338489	N\A	-0.0411341	N\A
chr1	15395289	-0.0381394	A	-0.116873	A	-0.0167616	N\A	-0.0336733	N\A
chr1	15446402	-0.0381394	A	-0.116873	A	-4.33125e-05	N\A	-0.0263736	N\A
chr1	15492520	-0.0381394	A	-0.116873	A	0.0150412	N\A	-0.0197873	N\A
chr1	15536409	-0.0381394	N\A	-0.116873	A	0.0293967	N\A	-0.0135193	P+
chr1	15564114	-0.0381394	N\A	-0.116873	N\A	0.0384585	N\A	-0.00956261	P+
chr1	15608865	-0.0364261	N\A	-0.116873	N\A	0.0510045	N\A	-0.0031715	N\A
chr1	15639626	-0.0274924	N\A	-0.116873	N\A	0.0510045	N\A	0.00122162	N\A
chr1	15694599	-0.0115271	N\A	-0.0983381	N\A	0.0510045	N\A	0.00907258	N\A
chr1	15736046	0.000509979	N\A	-0.0817146	N\A	0.0510045	A	0.0149918	N\A
chr1	15780741	0.0134903	N\A	-0.0637884	N\A	0.0510045	A	0.0160001	N\A
chr1	15839259	0.0304852	N\A	-0.0403181	P+	0.0510045	A	0.0160001	N\A
chr1	15896714	0.0471714	N\A	-0.0172742	P+	0.0510045	A	0.0160001	A
chr1	15929239	0.05613	N\A	-0.00422912	N\A	0.0510045	A	0.0160001	A
chr1	15973860	0.05613	N\A	0.0136674	N\A	0.0510045	A	0.0160001	A
chr1	16013862	0.05613	N\A	0.0297113	N\A	0.0510045	A	0.0160001	A
chr1	16044362	0.05613	A	0.0419442	N\A	0.0510045	A	0.0160001	A
chr1	16095293	0.05613	A	0.0478518	N\A	0.0510045	A	0.0160001	A
chr1	16124944	0.05613	A	0.0478518	N\A	0.0510045	A	0.0160001	A
chr1	16161538	0.05613	A	0.0478518	A	0.0510045	A	0.0160001	A
chr1	16214592	0.05613	A	0.0478518	A	0.0510045	A	0.0160001	A
chr1	16264718	0.05613	A	0.0478518	A	0.0510045	A	0.0160001	A
chr1	16290795	0.05613	A	0.0478518	A	0.0510045	A	0.0160001	A
chr1	16342529	0.05613	A	0.0478518	A	0.0510045	A	0.0160001	A
chr1	16388163	0.05613	A	0.0478518	A	0.0510045	A	0.0160001	A
chr1	16429777	0.05613	A	0.0478518	A	0.0510045	A	0.0160001	A
chr1	16475622	0.05613	A	0.0478518	A	0.0510045	A	0.0160001	A
chr1	16532839	0.05613	A	0.0478518	A	0.0510045	A	0.0160001	A
chr1	16574015	0.05613	A	0.0478518	N\A	0.0510045	A	0.0160001	A
chr1	16619211	0.05613	A	0.0478518	N\A	0.0510045	A	0.0160001	A
chr1	16641291	0.05613	N\A	0.0478518	N\A	0.0510045	A	0.0160001	A
chr1	16683745	0.05613	N\A	0.0384082	N\A	0.0510045	A	0.0160001	A
chr1	16721242	0.05613	N\A	0.0299862	N\A	0.0510045	A	0.0160001	A
chr1	16770148	0.0456681	N\A	0.0190017	N\A	0.0510045	A	0.0160001	A
chr1	16798188	0.0375247	N\A	0.0127039	N\A	0.0510045	A	0.0160001	A
chr1	16842710	0.0245946	N\A	0.00270405	P-	0.0510045	A	0.0160001	A
chr1	16890351	0.0107587	N\A	-0.00799629	P-	0.0510045	A	0.0160001	A
chr1	16949061	-0.00629196	P-	-0.0211828	P-	0.0510045	A	0.0160001	A
chr1	16988521	-0.017752	P-	-0.0300456	N\A	0.0510045	A	0.0160001	A
chr1	17037934	-0.0321026	P-	-0.041144	N\A	0.0510045	A	0.0160001	N\A
chr1	17084283	-0.0455633	P-	-0.0515541	N\A	0.0510045	A	0.0160001	N\A
chr1	17130478	-0.0589793	P-	-0.0619297	N\A	0.0510045	A	0.0153238	N\A
chr1	17170525	-0.0706098	P-	-0.0649024	N\A	0.0510045	A	0.00960447	N\A
chr1	17204226	-0.0803973	P-	-0.0649024	N\A	0.0510045	A	0.00479147	N\A
chr1	17241168	-0.091126	N\A	-0.0649024	N\A	0.0510045	A	-0.000484394	N\A
chr1	17264703	-0.0979611	N\A	-0.0649024	A	0.0510045	A	-0.00384554	N\A
chr1	17300148	-0.108255	N\A	-0.0649024	A	0.0510045	A	-0.00890761	P-
chr1	17351545	-0.123182	N\A	-0.0649024	A	0.0510045	N\A	-0.0162479	P-
chr1	17376839	-0.128219	N\A	-0.0649024	A	0.0510045	N\A	-0.0198602	P-
chr1	17430593	-0.128219	N\A	-0.0649024	A	0.0461189	N\A	-0.0275371	P-
chr1	17469207	-0.128219	A	-0.0649024	A	0.0334888	N\A	-0.0330517	P-
chr1	17526699	-0.128219	A	-0.0649024	A	0.014684	N\A	-0.0412624	N\A
chr1	17578804	-0.128219	A	-0.0649024	A	-0.00235874	P-	-0.0487038	N\A
chr1	17602955	-0.128219	A	-0.0649024	A	-0.0102582	P-	-0.0521529	N\A
chr1	17647662	-0.128219	A	-0.0649024	N\A	-0.0248812	N\A	-0.0585378	N\A
chr1	17704652	-0.128219	A	-0.0649024	N\A	-0.0435218	N\A	-0.0624636	N\A
chr1	17749779	-0.128219	A	-0.068416	N\A	-0.0582821	N\A	-0.0624636	N\A
chr1	17789754	-0.128219	A	-0.0759342	N\A	-0.0682033	N\A	-0.0624636	A
chr1	17840628	-0.128219	A	-0.0855022	N\A	-0.0515632	N\A	-0.0624636	A
chr1	17877707	-0.128219	A	-0.0924758	N\A	-0.0394352	N\A	-0.0624636	A
chr1	17934000	-0.128219	A	-0.103063	N\A	-0.0210226	N\A	-0.0624636	A
chr1	17961467	-0.128219	A	-0.108229	N\A	-0.0120385	N\A	-0.0624636	A
chr1	18011039	-0.128219	A	-0.117552	N\A	0.00417573	N\A	-0.0624636	A
chr1	18061838	-0.128219	A	-0.124305	N\A	0.0207913	N\A	-0.0624636	A
chr1	18113920	-0.128219	A	-0.124305	N\A	0.0133457	N\A	-0.0624636	A
chr1	18165314	-0.128219	A	-0.124305	A	-0.00346455	N\A	-0.0624636	A
chr1	18185363	-0.128219	A	-0.124305	A	-0.0100223	N\A	-0.0624636	A
chr1	18236457	-0.128219	A	-0.124305	A	-0.0267344	N\A	-0.0624636	A
chr1	18286387	-0.128219	A	-0.124305	A	-0.0430657	N\A	-0.0624636	A
chr1	18324936	-0.128219	A	-0.124305	A	-0.0556746	N\A	-0.0624636	A
chr1	18372153	-0.128219	A	-0.124305	A	-0.0557649	N\A	-0.0624636	A
chr1	18397395	-0.128219	A	-0.124305	A	-0.0557649	N\A	-0.0624636	A
chr1	18433119	-0.128219	A	-0.124305	A	-0.0557649	A	-0.0624636	A
chr1	18471197	-0.128219	A	-0.124305	A	-0.0557649	A	-0.0624636	A
chr1	18514589	-0.128219	A	-0.124305	A	-0.0557649	A	-0.0624636	A
chr1	18568358	-0.128219	A	-0.124305	A	-0.0557649	A	-0.0624636	A
chr1	18626846	-0.128219	A	-0.124305	A	-0.0557649	A	-0.0624636	A
chr1	18653055	-0.128219	A	-0.124305	A	-0.0557649	A	-0.0624636	A
chr1	18695301	-0.128219	A	-0.124305	A	-0.0557649	A	-0.0624636	A
chr1	18749984	-0.128219	A	-0.124305	A	-0.0557649	A	-0.0624636	A
chr1	18807160	-0.128219	A	-0.124305	A	-0.0557649	A	-0.0624636	A
chr1	18841770	-0.128219	A	-0.124305	A	-0.0557649	A	-0.0624636	A
chr1	18884594	-0.128219	A	-0.124305	A	-0.0557649	A	-0.0624636	A
chr1	18922380	-0.128219	A	-0.124305	A	-0.0557649	A	-0.0624636	A
chr1	18968101	-0.128219	A	-0.124305	A	-0.0557649	A	-0.0624636	A
chr1	19006073	-0.128219	A	-0.124305	A	-0.0557649	A	-0.0624636	A
chr1	19060120	-0.128219	A	-0.124305	A	-0.0557649	A	-0.0624636	A
chr1	19094423	-0.128219	A	-0.124305	A	-0.0557649	A	-0.0624636	A
chr1	19120565	-0.128219	A	-0.124305	A	-0.0557649	A	-0.0624636	A
chr1	19161310	-0.128219	A	-0.124305	A	-0.0557649	A	-0.0624636	A
chr1	19204398	-0.128219	A	-0.124305	A	-0.0557649	A	-0.0624636	A
chr1	19236930	-0.128219	A	-0.124305	A	-0.0557649	A	-0.0624636	A
chr1	19288889	-0.128219	A	-0.124305	A	-0.0557649	N\A	-0.0624636	A
chr1	19327383	-0.128219	A	-0.124305	A	-0.0557649	N\A	-0.0624636	A
chr1	19374175	-0.128219	A	-0.124305	A	-0.0569414	N\A	-0.0624636	A
chr1	19413045	-0.128219	A	-0.124305	A	-0.0696552	N\A	-0.0624636	A
chr1	19469226	-0.128219	A	-0.124305	A	-0.0880312	N\A	-0.0624636	A
chr1	19509421	-0.128219	A	-0.124305	A	-0.101178	N\A	-0.0624636	A
chr1	19565515	-0.128219	A	-0.124305	A	-0.10881	N\A	-0.0624636	A
chr1	19620118	-0.128219	A	-0.124305	A	-0.10881	N\A	-0.0624636	A
chr1	19654313	-0.128219	A	-0.124305	A	-0.10881	A	-0.0624636	A
chr1	19681095	-0.128219	A	-0.124305	A	-0.10881	A	-0.0624636	A
chr1	19739398	-0.128219	A	-0.124305	A	-0.10881	A	-0.0624636	A
chr1	19796575	-0.128219	A	-0.124305	A	-0.10881	A	-0.0624636	A
chr1	19853392	-0.128219	A	-0.124305	A	-0.10881	A	-0.0624636	A
chr1	19890676	-0.128219	A	-0.124305	A	-0.10881	A	-0.0624636	A
chr1	19943219	-0.128219	A	-0.124305	A	-0.10881	A	-0.0624636	A
chr1	19985738	-0.128219	A	-0.124305	A	-0.10881	A	-0.0624636	A
chr1	20035098	-0.128219	A	-0.124305	A	-0.10881	N\A	-0.0624636	A
chr1	20080214	-0.128219	A	-0.124305	A	-0.10881	N\A	-0.0624636	A
chr1	20127522	-0.128219	A	-0.124305	A	-0.106028	N\A	-0.0624636	A
chr1	20179888	-0.128219	A	-0.124305	A	-0.0888998	N\A	-0.0624636	N\A
chr1	20236883	-0.128219	A	-0.124305	N\A	-0.0702576	N\A	-0.0624636	N\A
chr1	20283233	-0.128219	A	-0.124305	N\A	-0.0550972	P+	-0.0581971	N\A
chr1	20338040	-0.128219	A	-0.114943	N\A	-0.0371706	P+	-0.0503699	N\A
chr1	20383385	-0.128219	A	-0.106415	N\A	-0.0223389	P+	-0.0438939	N\A
chr1	20441778	-0.128219	A	-0.095433	N\A	-0.00323946	P+	-0.0355546	P+
chr1	20494954	-0.128219	N\A	-0.0854321	P+	0.0141536	N\A	-0.0279602	P+
chr1	20532037	-0.128219	N\A	-0.0784578	P+	0.0262829	N\A	-0.0226642	P+
chr1	20570339	-0.122724	N\A	-0.0712542	P+	0.0388109	N\A	-0.0171941	P+
chr1	20617200	-0.109115	N\A	-0.062441	P+	0.0494891	N\A	-0.0105017	P+
chr1	20653905	-0.0984549	N\A	-0.0555378	P+	0.0494891	N\A	-0.00525968	P+
chr1	20679817	-0.0909295	N\A	-0.0506644	P+	0.0494891	N\A	-0.00155906	P+
chr1	20712798	-0.0813511	N\A	-0.0444616	P+	0.0494891	A	0.00315112	P+
chr1	20743786	-0.0723515	N\A	-0.0386336	P+	0.0494891	A	0.00757666	P+
chr1	20783106	-0.064668	N\A	-0.0312386	P+	0.0494891	A	0.0131921	N\A
chr1	20820682	-0.064668	N\A	-0.0241716	P+	0.0494891	A	0.0185585	N\A
chr1	20845511	-0.064668	N\A	-0.0195019	N\A	0.0494891	A	0.0221045	N\A
chr1	20891402	-0.064668	A	-0.0108711	N\A	0.0494891	A	0.0286584	N\A
chr1	20930753	-0.064668	A	-0.00347022	N\A	0.0494891	A	0.0342783	N\A
chr1	20960085	-0.064668	A	0.00204633	N\A	0.0494891	A	0.0329138	N\A
chr1	20997777	-0.064668	A	0.00475465	N\A	0.0494891	A	0.0275308	N\A
chr1	21027177	-0.064668	A	-0.00127324	N\A	0.0494891	A	0.0233321	N\A
chr1	21071946	-0.064668	A	-0.0104522	N\A	0.0494891	A	0.0169384	N\A
chr1	21116113	-0.064668	A	-0.0195078	N\A	0.0494891	A	0.0106307	P-
chr1	21168493	-0.064668	A	-0.0302473	P-	0.0494891	A	0.00315005	P-
chr1	21193172	-0.064668	A	-0.0353073	P-	0.0494891	A	-0.000374475	P-
chr1	21246696	-0.064668	A	-0.0462813	P-	0.0494891	N\A	-0.00801849	P-
chr1	21293476	-0.064668	A	-0.0558726	P-	0.0494891	N\A	-0.0146994	P-
chr1	21322312	-0.064668	A	-0.0617849	P-	0.0405423	N\A	-0.0188176	P-
chr1	21374146	-0.064668	A	-0.0724124	P-	0.0235882	N\A	-0.0262202	P-
chr1	21417673	-0.064668	A	-0.0813368	P-	0.00935114	N\A	-0.0324365	P-
chr1	21470181	-0.064668	A	-0.0921025	N\A	-0.00782345	P-	-0.0399355	P-
chr1	21513909	-0.064668	A	-0.101068	N\A	-0.0221262	N\A	-0.0461805	P-
chr1	21544322	-0.064668	A	-0.107304	N\A	-0.0320739	N\A	-0.0505239	P-
chr1	21578728	-0.064668	A	-0.114358	N\A	-0.0433276	N\A	-0.0554376	P-
chr1	21624668	-0.064668	N\A	-0.121265	N\A	-0.0583539	N\A	-0.0619985	P-
chr1	21651802	-0.064668	N\A	-0.121265	N\A	-0.067229	N\A	-0.0658736	P-
chr1	21703313	-0.064668	N\A	-0.121265	N\A	-0.0676688	N\A	-0.0732302	N\A
chr1	21747177	-0.0579841	N\A	-0.121265	A	-0.0676688	N\A	-0.0794946	N\A
chr1	21799691	-0.0427329	N\A	-0.121265	A	-0.0676688	A	-0.0869944	N\A
chr1	21840026	-0.0310188	N\A	-0.121265	A	-0.0676688	A	-0.0856981	N\A
chr1	21885926	-0.0176885	N\A	-0.121265	A	-0.0676688	A	-0.0791429	N\A
chr1	21943239	-0.0124798	N\A	-0.121265	A	-0.0676688	A	-0.0709577	N\A
chr1	21988396	-0.0124798	N\A	-0.121265	A	-0.0676688	A	-0.0645087	N\A
chr1	22034568	-0.0124798	A	-0.121265	A	-0.0676688	N\A	-0.0634769	N\A
chr1	22076831	-0.0124798	A	-0.121265	A	-0.0676688	N\A	-0.0634769	N\A
chr1	22128054	-0.0124798	N\A	-0.121265	A	-0.0602606	N\A	-0.0634769	A
chr1	22169019	-0.0124798	N\A	-0.121265	A	-0.0468616	N\A	-0.0634769	A
chr1	22224764	-0.0179915	N\A	-0.121265	A	-0.0286282	N\A	-0.0634769	A
chr1	22250761	-0.0255416	N\A	-0.121265	A	-0.0227246	N\A	-0.0634769	A
chr1	22306232	-0.0416516	N\A	-0.121265	A	-0.0227246	N\A	-0.0634769	A
chr1	22352614	-0.0551219	N\A	-0.121265	N\A	-0.0227246	A	-0.0634769	A
chr1	22396933	-0.067993	P-	-0.121265	N\A	-0.0227246	A	-0.0634769	A
chr1	22444363	-0.0817677	P-	-0.116288	N\A	-0.0227246	A	-0.0634769	A
chr1	22498288	-0.0974287	N\A	-0.106146	N\A	-0.0227246	A	-0.0634769	A
chr1	22523219	-0.104669	N\A	-0.101457	N\A	-0.0227246	A	-0.0634769	A
chr1	22577690	-0.120489	N\A	-0.0912126	N\A	-0.0227246	N\A	-0.0634769	A
chr1	22625111	-0.132172	N\A	-0.082294	P+	-0.0227246	N\A	-0.0634769	A
chr1	22663018	-0.132172	N\A	-0.0751647	P+	-0.0283571	N\A	-0.0634769	A
chr1	22701079	-0.132172	N\A	-0.0680065	P+	-0.0408063	N\A	-0.0634769	A
chr1	22749324	-0.132172	A	-0.0589329	P+	-0.0565865	N\A	-0.0634769	A
chr1	22772613	-0.132172	A	-0.0545529	P+	-0.064204	N\A	-0.0634769	A
chr1	22815839	-0.132172	A	-0.0464232	P+	-0.0782736	N\A	-0.0634769	A
chr1	22836668	-0.132172	A	-0.0425059	P+	-0.0782736	N\A	-0.0634769	A
chr1	22881651	-0.132172	A	-0.0340458	P+	-0.0782736	N\A	-0.0634769	A
chr1	22930175	-0.132172	A	-0.0249198	P+	-0.0782736	A	-0.0634769	A
chr1	22983251	-0.132172	A	-0.0149376	P+	-0.0782736	A	-0.0634769	A
chr1	23027161	-0.132172	A	-0.00667935	P+	-0.0782736	A	-0.0634769	A
chr1	23073800	-0.132172	A	0.00209217	N\A	-0.0782736	A	-0.0634769	A
chr1	23118344	-0.132172	A	0.0104697	N\A	-0.0782736	A	-0.0634769	A
chr1	23142295	-0.132172	A	0.0149742	N\A	-0.0782736	A	-0.0634769	A
chr1	23183725	-0.132172	A	0.0227661	N\A	-0.0782736	A	-0.0634769	A
chr1	23227402	-0.132172	A	0.0225291	N\A	-0.0782736	A	-0.0634769	A
chr1	23245505	-0.132172	A	0.0184631	N\A	-0.0782736	A	-0.0634769	A
chr1	23300295	-0.132172	A	0.00615711	N\A	-0.0782736	A	-0.0634769	N\A
chr1	23352858	-0.132172	A	-0.00564873	N\A	-0.0782736	N\A	-0.0634769	N\A
chr1	23409155	-0.132172	A	-0.0182932	P-	-0.0782736	N\A	-0.0575762	N\A
chr1	23449994	-0.132172	A	-0.0274658	P-	-0.0752244	N\A	-0.0517438	N\A
chr1	23490070	-0.132172	A	-0.0364671	P-	-0.0621161	N\A	-0.0460203	N\A
chr1	23509994	-0.132172	A	-0.0409421	P-	-0.0555992	N\A	-0.0431749	N\A
chr1	23560244	-0.132172	N\A	-0.0522284	N\A	-0.0391632	N\A	-0.0359984	P+
chr1	23615568	-0.132172	N\A	-0.0646544	N\A	-0.0210675	P+	-0.0280973	P+
chr1	23657214	-0.121814	N\A	-0.0740082	N\A	-0.00744575	P+	-0.0221497	P+
chr1	23685378	-0.113635	N\A	-0.0803339	N\A	0.00176628	N\A	-0.0181274	P+
chr1	23731053	-0.10037	N\A	-0.0735241	N\A	0.0167059	N\A	-0.0116044	P+
chr1	23753474	-0.0938582	N\A	-0.0693074	N\A	0.0240395	N\A	-0.00840233	P+
chr1	23796404	-0.0813904	N\A	-0.0612334	N\A	0.0380813	N\A	-0.00227129	P+
chr1	23824472	-0.0732389	N\A	-0.0559546	N\A	0.0472619	N\A	0.00173724	N\A
chr1	23865909	-0.0612047	N\A	-0.0481614	N\A	0.0494891	N\A	0.00765505	N\A
chr1	23893004	-0.0533358	N\A	-0.0430656	N\A	0.0494891	N\A	0.0115246	N\A
chr1	23942617	-0.0414102	N\A	-0.0337347	N\A	0.0494891	N\A	0.0186101	N\A
chr1	23983350	-0.0414102	N\A	-0.026074	N\A	0.0494891	N\A	0.0228746	N\A
chr1	24016802	-0.0414102	N\A	-0.028866	N\A	0.0494891	N\A	0.0180971	N\A
chr1	24074694	-0.0414102	N\A	-0.0397539	N\A	0.0384349	N\A	0.00982929	N\A
chr1	24114615	-0.0412467	N\A	-0.047262	N\A	0.0253773	N\A	0.00412798	N\A
chr1	24171049	-0.024857	N\A	-0.0578757	P-	0.00691855	N\A	-0.00393163	P-
chr1	24227653	-0.00841805	N\A	-0.0685213	P-	-0.0115958	P-	-0.0120155	P-
chr1	24257664	0.000297776	N\A	-0.0741656	P-	-0.0214119	P-	-0.0163015	P-
chr1	24314973	0.0102107	N\A	-0.0849438	P-	-0.0401569	N\A	-0.0244861	P-
chr1	24354107	0.0102107	N\A	-0.0923039	N\A	-0.052957	N\A	-0.030075	P-
chr1	24385839	0.0102107	N\A	-0.0982718	N\A	-0.0633361	N\A	-0.0346068	P-
chr1	24421938	0.0102107	A	-0.105061	N\A	-0.0751435	N\A	-0.0397623	P-
chr1	24473035	0.0102107	A	-0.114671	N\A	-0.0852693	N\A	-0.0470597	N\A
chr1	24498904	0.0102107	A	-0.119536	N\A	-0.0852693	N\A	-0.0507542	N\A
chr1	24543408	0.0102107	N\A	-0.121814	N\A	-0.0852693	N\A	-0.05711	N\A
chr1	24564438	0.0102107	N\A	-0.121814	N\A	-0.0852693	A	-0.0601134	N\A
chr1	24616133	0.00885	N\A	-0.121814	A	-0.0852693	A	-0.0634769	N\A
chr1	24662727	-0.00468188	N\A	-0.121814	A	-0.0852693	A	-0.0634769	N\A
chr1	24680725	-0.00990888	N\A	-0.121814	A	-0.0852693	A	-0.0634769	N\A
chr1	24723509	-0.0223343	N\A	-0.121814	A	-0.0852693	A	-0.0634769	A
chr1	24766654	-0.0348645	N\A	-0.121814	A	-0.0852693	A	-0.0634769	A
chr1	24815131	-0.0489432	N\A	-0.121814	A	-0.0852693	A	-0.0634769	A
chr1	24862468	-0.0626909	N\A	-0.121814	A	-0.0852693	A	-0.0634769	A
chr1	24906040	-0.0753451	N\A	-0.121814	A	-0.0852693	A	-0.0634769	A
chr1	24929848	-0.0822595	N\A	-0.121814	A	-0.0852693	A	-0.0634769	A
chr1	24970805	-0.0886277	N\A	-0.121814	A	-0.0852693	A	-0.0634769	A
chr1	25024297	-0.0886277	N\A	-0.121814	A	-0.0852693	A	-0.0634769	A
chr1	25072116	-0.0886277	A	-0.121814	A	-0.0852693	A	-0.0634769	A
chr1	25115530	-0.0886277	A	-0.121814	A	-0.0852693	A	-0.0634769	A
chr1	25145429	-0.0886277	A	-0.121814	A	-0.0852693	A	-0.0634769	A
chr1	25189276	-0.0886277	A	-0.121814	A	-0.0852693	A	-0.0634769	A
chr1	25214434	-0.0886277	A	-0.121814	A	-0.0852693	A	-0.0634769	A
chr1	25263967	-0.0886277	A	-0.121814	A	-0.0852693	A	-0.0634769	N\A
chr1	25290014	-0.0886277	A	-0.121814	A	-0.0852693	A	-0.0634769	N\A
chr1	25345569	-0.0886277	A	-0.121814	A	-0.0852693	A	-0.0654643	N\A
chr1	25394850	-0.0886277	A	-0.121814	A	-0.0852693	A	-0.0725023	N\A
chr1	25426042	-0.0886277	A	-0.121814	A	-0.0852693	A	-0.076957	N\A
chr1	25478667	-0.0886277	A	-0.121814	A	-0.0852693	A	-0.0844726	N\A
chr1	25525366	-0.0886277	A	-0.121814	A	-0.0852693	A	-0.0911419	N\A
chr1	25584033	-0.0886277	A	-0.121814	A	-0.0852693	A	-0.0995204	N\A
chr1	25605492	-0.0886277	A	-0.121814	A	-0.0852693	A	-0.102585	N\A
chr1	25650570	-0.0886277	A	-0.121814	A	-0.0852693	A	-0.109023	N\A
chr1	25707563	-0.0886277	A	-0.121814	A	-0.0852693	A	-0.109068	N\A
chr1	25758039	-0.0886277	A	-0.121814	A	-0.0852693	A	-0.109068	A
chr1	25784529	-0.0886277	A	-0.121814	A	-0.0852693	A	-0.109068	A
chr1	25824142	-0.0886277	A	-0.121814	A	-0.0852693	A	-0.109068	A
chr1	25882403	-0.0886277	N\A	-0.121814	A	-0.0852693	A	-0.109068	A
chr1	25926059	-0.0886277	N\A	-0.121814	A	-0.0852693	A	-0.109068	A
chr1	25947803	-0.0835209	N\A	-0.121814	A	-0.0852693	A	-0.109068	A
chr1	25991228	-0.0709093	N\A	-0.121814	A	-0.0852693	A	-0.109068	A
chr1	26016921	-0.0634475	N\A	-0.121814	A	-0.0852693	A	-0.109068	A
chr1	26066498	-0.0629309	N\A	-0.121814	A	-0.0852693	A	-0.109068	A
chr1	26104356	-0.0629309	N\A	-0.121814	A	-0.0852693	A	-0.109068	A
chr1	26141575	-0.0629309	A	-0.121814	A	-0.0852693	A	-0.109068	A
chr1	26190454	-0.0629309	A	-0.121814	A	-0.0852693	A	-0.109068	A
chr1	26227947	-0.0629309	A	-0.121814	A	-0.0852693	A	-0.109068	A
chr1	26254427	-0.0629309	A	-0.121814	A	-0.0852693	A	-0.109068	A
chr1	26307159	-0.0629309	A	-0.121814	A	-0.0852693	A	-0.109068	A
chr1	26358365	-0.0629309	A	-0.121814	A	-0.0852693	A	-0.109068	A
chr1	26399623	-0.0629309	A	-0.121814	A	-0.0852693	A	-0.109068	A
chr1	26443246	-0.0629309	A	-0.121814	A	-0.0852693	A	-0.109068	A
chr1	26491523	-0.0629309	N\A	-0.121814	A	-0.0852693	A	-0.109068	A
chr1	26529015	-0.0629309	N\A	-0.121814	A	-0.0852693	A	-0.109068	A
chr1	26555300	-0.0629309	N\A	-0.121814	A	-0.0852693	A	-0.109068	A
chr1	26594869	-0.0721848	N\A	-0.121814	A	-0.0852693	A	-0.109068	A
chr1	26617327	-0.0787071	N\A	-0.121814	A	-0.0852693	A	-0.109068	A
chr1	26669741	-0.0939292	N\A	-0.121814	A	-0.0852693	A	-0.109068	A
chr1	26717309	-0.107744	N\A	-0.121814	A	-0.0852693	A	-0.109068	A
chr1	26761160	-0.120479	N\A	-0.121814	A	-0.0852693	A	-0.109068	A
chr1	26794396	-0.130132	N\A	-0.121814	A	-0.0852693	A	-0.109068	A
chr1	26825090	-0.135779	N\A	-0.121814	A	-0.0852693	A	-0.109068	A
chr1	26858479	-0.135779	N\A	-0.121814	A	-0.0852693	N\A	-0.109068	A
chr1	26899237	-0.135779	N\A	-0.121814	A	-0.0852693	N\A	-0.109068	A
chr1	26948018	-0.135779	A	-0.121814	A	-0.0864567	N\A	-0.109068	A
chr1	26991597	-0.135779	A	-0.121814	A	-0.100711	N\A	-0.109068	A
chr1	27025122	-0.135779	A	-0.121814	A	-0.111676	N\A	-0.109068	A
chr1	27065268	-0.135779	A	-0.121814	A	-0.124807	N\A	-0.109068	A
chr1	27096872	-0.135779	A	-0.121814	A	-0.135145	N\A	-0.109068	A
chr1	27153305	-0.135779	A	-0.121814	A	-0.153603	N\A	-0.109068	A
chr1	27198572	-0.135779	A	-0.121814	A	-0.168409	N\A	-0.109068	A
chr1	27245453	-0.135779	A	-0.121814	A	-0.15414	N\A	-0.109068	A
chr1	27277656	-0.135779	A	-0.121814	A	-0.143607	N\A	-0.109068	A
chr1	27305101	-0.135779	A	-0.121814	A	-0.13463	N\A	-0.109068	A
chr1	27336739	-0.135779	A	-0.121814	A	-0.124282	N\A	-0.109068	A
chr1	27390302	-0.135779	A	-0.121814	A	-0.113645	N\A	-0.109068	A
chr1	27442651	-0.135779	A	-0.121814	A	-0.113645	N\A	-0.109068	A
chr1	27475601	-0.135779	A	-0.121814	A	-0.113645	A	-0.109068	A
chr1	27504538	-0.135779	A	-0.121814	A	-0.113645	A	-0.109068	A
chr1	27561644	-0.135779	A	-0.121814	A	-0.113645	A	-0.109068	A
chr1	27602053	-0.135779	A	-0.121814	A	-0.113645	A	-0.109068	A
chr1	27629005	-0.135779	A	-0.121814	A	-0.113645	A	-0.109068	A
chr1	27667439	-0.135779	A	-0.121814	A	-0.113645	A	-0.109068	A
chr1	27724583	-0.135779	A	-0.121814	A	-0.113645	A	-0.109068	A
chr1	27748141	-0.135779	A	-0.121814	A	-0.113645	A	-0.109068	A
chr1	27797275	-0.135779	A	-0.121814	A	-0.113645	A	-0.109068	A
chr1	27853014	-0.135779	A	-0.121814	A	-0.113645	A	-0.109068	A
chr1	27897797	-0.135779	A	-0.121814	A	-0.113645	A	-0.109068	A
chr1	27946292	-0.135779	A	-0.121814	A	-0.113645	A	-0.109068	A
chr1	27990404	-0.135779	A	-0.121814	A	-0.113645	A	-0.109068	A
chr1	28011673	-0.135779	A	-0.121814	A	-0.113645	A	-0.109068	A
chr1	28064709	-0.135779	A	-0.121814	A	-0.113645	A	-0.109068	A
chr1	28105722	-0.135779	A	-0.121814	A	-0.113645	A	-0.109068	A
chr1	28161783	-0.135779	A	-0.121814	A	-0.113645	A	-0.109068	A
chr1	28210473	-0.135779	A	-0.121814	A	-0.113645	A	-0.109068	A
chr1	28246960	-0.135779	A	-0.121814	A	-0.113645	A	-0.109068	A
chr1	28283474	-0.135779	A	-0.121814	A	-0.113645	A	-0.109068	A
chr1	28331968	-0.135779	A	-0.121814	A	-0.113645	A	-0.109068	A
chr1	28363746	-0.135779	A	-0.121814	A	-0.113645	A	-0.109068	A
chr1	28408003	-0.135779	A	-0.121814	A	-0.113645	A	-0.109068	A
chr1	28443193	-0.135779	A	-0.121814	A	-0.113645	A	-0.109068	A
chr1	28472882	-0.135779	A	-0.121814	A	-0.113645	A	-0.109068	A
chr1	28503873	-0.135779	A	-0.121814	A	-0.113645	A	-0.109068	A
chr1	28548632	-0.135779	A	-0.121814	A	-0.113645	A	-0.109068	A
chr1	28607135	-0.135779	A	-0.121814	A	-0.113645	A	-0.109068	A
chr1	28663633	-0.135779	A	-0.121814	A	-0.113645	A	-0.109068	A
chr1	28700860	-0.135779	A	-0.121814	A	-0.113645	A	-0.109068	A
chr1	28756695	-0.135779	A	-0.121814	A	-0.113645	A	-0.109068	A
chr1	28807115	-0.135779	A	-0.121814	A	-0.113645	A	-0.109068	A
chr1	28845880	-0.135779	A	-0.121814	A	-0.113645	A	-0.109068	A
chr1	28889340	-0.135779	A	-0.121814	A	-0.113645	A	-0.109068	A
chr1	28908734	-0.135779	A	-0.121814	A	-0.113645	A	-0.109068	A
chr1	28959722	-0.135779	A	-0.121814	A	-0.113645	A	-0.109068	A
chr1	29015798	-0.135779	A	-0.121814	A	-0.113645	A	-0.109068	A
chr1	29044113	-0.135779	A	-0.121814	A	-0.113645	A	-0.109068	A
chr1	29083829	-0.135779	A	-0.121814	A	-0.113645	A	-0.109068	A
chr1	29111081	-0.135779	A	-0.121814	A	-0.113645	A	-0.109068	A
chr1	29143931	-0.135779	A	-0.121814	A	-0.113645	A	-0.109068	A
chr1	29196201	-0.135779	A	-0.121814	A	-0.113645	A	-0.109068	A
chr1	29231223	-0.135779	A	-0.121814	A	-0.113645	A	-0.109068	A
chr1	29272854	-0.135779	A	-0.121814	A	-0.113645	A	-0.109068	A
chr1	29302088	-0.135779	A	-0.121814	A	-0.113645	A	-0.109068	A
chr1	29337772	-0.135779	A	-0.121814	A	-0.113645	A	-0.109068	A
chr1	29377449	-0.135779	A	-0.121814	A	-0.113645	A	-0.109068	A
chr1	29407526	-0.135779	A	-0.121814	A	-0.113645	A	-0.109068	A
chr1	29438313	-0.135779	A	-0.121814	A	-0.113645	A	-0.109068	A
chr1	29477426	-0.135779	A	-0.121814	A	-0.113645	A	-0.109068	A
chr1	29507301	-0.135779	A	-0.121814	A	-0.113645	N\A	-0.109068	A
chr1	29559223	-0.135779	A	-0.121814	A	-0.113645	N\A	-0.109068	A
chr1	29608732	-0.135779	A	-0.121814	A	-0.109731	N\A	-0.109068	A
chr1	29659180	-0.135779	A	-0.121814	A	-0.0932303	N\A	-0.109068	A
chr1	29710264	-0.135779	A	-0.121814	A	-0.0765215	N\A	-0.109068	A
chr1	29768418	-0.135779	A	-0.121814	A	-0.0690174	N\A	-0.109068	A
chr1	29816907	-0.135779	A	-0.121814	A	-0.0690174	N\A	-0.109068	N\A
chr1	29842343	-0.135779	A	-0.121814	A	-0.0690174	A	-0.109068	N\A
chr1	29880881	-0.135779	A	-0.121814	A	-0.0690174	A	-0.109068	N\A
chr1	29907167	-0.135779	A	-0.121814	A	-0.0690174	A	-0.108941	N\A
chr1	29954712	-0.135779	A	-0.121814	A	-0.0690174	A	-0.102151	N\A
chr1	30011078	-0.135779	A	-0.121814	A	-0.0690174	A	-0.094101	N\A
chr1	30066748	-0.135779	A	-0.121814	A	-0.0690174	A	-0.0861505	P+
chr1	30098295	-0.135779	A	-0.121814	A	-0.0690174	A	-0.0816451	P+
chr1	30126441	-0.135779	A	-0.121814	A	-0.0690174	A	-0.0776254	P+
chr1	30158970	-0.135779	A	-0.121814	A	-0.0690174	A	-0.0729798	P+
chr1	30214808	-0.135779	A	-0.121814	A	-0.0690174	N\A	-0.0650053	P+
chr1	30260260	-0.135779	A	-0.121814	A	-0.0690174	N\A	-0.0585141	P+
chr1	30313425	-0.135779	A	-0.121814	A	-0.0602752	N\A	-0.0509213	P+
chr1	30364827	-0.135779	A	-0.121814	N\A	-0.0434624	N\A	-0.0435804	P+
chr1	30406430	-0.135779	N\A	-0.121814	N\A	-0.0298546	N\A	-0.0376388	P+
chr1	30435108	-0.135779	N\A	-0.121814	N\A	-0.0204745	N\A	-0.0335432	P+
chr1	30484419	-0.131171	N\A	-0.114148	N\A	-0.00434558	P+	-0.0265009	P+
chr1	30508691	-0.124122	N\A	-0.109583	N\A	0.00359344	P+	-0.0230345	P+
chr1	30546819	-0.113049	N\A	-0.102412	N\A	0.0160645	P+	-0.0175892	P+
chr1	30601417	-0.0971928	N\A	-0.0921436	N\A	0.0339227	P+	-0.00979182	P+
chr1	30640871	-0.0857345	N\A	-0.0847234	P+	0.0468276	P+	-0.0041572	N\A
chr1	30684551	-0.0730489	N\A	-0.0765084	P+	0.0611147	N\A	0.00208095	N\A
chr1	30726978	-0.0607272	N\A	-0.0685291	P+	0.0749919	N\A	0.00814015	N\A
chr1	30758623	-0.0515368	N\A	-0.0625775	P+	0.0853425	N\A	0.0126595	N\A
chr1	30806035	-0.0423723	N\A	-0.0536606	N\A	0.10085	N\A	0.0176089	N\A
chr1	30849573	-0.0550167	N\A	-0.0454723	N\A	0.103221	N\A	0.011391	N\A
chr1	30895712	-0.0684164	N\A	-0.0367948	N\A	0.0881292	N\A	0.00480165	N\A
chr1	30941721	-0.0817784	N\A	-0.0281418	N\A	0.0730803	N\A	-0.00176911	N\A
chr1	30978393	-0.0924287	N\A	-0.0289144	N\A	0.0610854	N\A	-0.00700642	P-
chr1	31005448	-0.100286	N\A	-0.0340027	N\A	0.0522361	P-	-0.0108703	P-
chr1	31039477	-0.110169	N\A	-0.0404027	N\A	0.0411058	P-	-0.0157301	P-
chr1	31080537	-0.122093	N\A	-0.0481249	N\A	0.0276756	P-	-0.0215941	P-
chr1	31139186	-0.133191	N\A	-0.0591552	P-	0.00849241	P-	-0.02997	P-
chr1	31162075	-0.133191	N\A	-0.06346	P-	0.00100575	P-	-0.0332389	P-
chr1	31215067	-0.133191	N\A	-0.0734263	P-	-0.0163271	P-	-0.040807	P-
chr1	31260639	-0.133191	A	-0.0819972	P-	-0.0312331	P-	-0.0473153	P-
chr1	31311374	-0.133191	A	-0.0915391	N\A	-0.0478277	N\A	-0.054561	P-
chr1	31335499	-0.133191	A	-0.0960763	N\A	-0.0557187	N\A	-0.0580064	P-
chr1	31393144	-0.133191	A	-0.106918	N\A	-0.0745735	N\A	-0.066239	N\A
chr1	31438645	-0.133191	A	-0.115475	N\A	-0.0894562	N\A	-0.0727372	N\A
chr1	31478188	-0.133191	A	-0.120973	N\A	-0.0905663	N\A	-0.0783845	N\A
chr1	31500815	-0.133191	A	-0.120973	N\A	-0.0905663	N\A	-0.081616	N\A
chr1	31542065	-0.133191	A	-0.120973	N\A	-0.0905663	A	-0.0875071	N\A
chr1	31600563	-0.133191	A	-0.120973	A	-0.0905663	A	-0.088015	N\A
chr1	31655052	-0.133191	A	-0.120973	A	-0.0905663	A	-0.088015	A
chr1	31713238	-0.133191	A	-0.120973	A	-0.0905663	A	-0.088015	A
chr1	31765233	-0.133191	A	-0.120973	A	-0.0905663	A	-0.088015	A
chr1	31820817	-0.133191	A	-0.120973	A	-0.0905663	A	-0.088015	A
chr1	31851032	-0.133191	A	-0.120973	A	-0.0905663	A	-0.088015	A
chr1	31892475	-0.133191	A	-0.120973	A	-0.0905663	A	-0.088015	A
chr1	31924062	-0.133191	A	-0.120973	A	-0.0905663	A	-0.088015	A
chr1	31958563	-0.133191	A	-0.120973	A	-0.0905663	A	-0.088015	A
chr1	32001217	-0.133191	A	-0.120973	A	-0.0905663	A	-0.088015	A
chr1	32044833	-0.133191	A	-0.120973	A	-0.0905663	A	-0.088015	A
chr1	32087509	-0.133191	A	-0.120973	A	-0.0905663	A	-0.088015	A
chr1	32123177	-0.133191	A	-0.120973	A	-0.0905663	A	-0.088015	A
chr1	32170100	-0.133191	A	-0.120973	A	-0.0905663	A	-0.088015	A
chr1	32197195	-0.133191	A	-0.120973	A	-0.0905663	A	-0.088015	A
chr1	32234572	-0.133191	A	-0.120973	A	-0.0905663	A	-0.088015	A
chr1	32276828	-0.133191	A	-0.120973	A	-0.0905663	A	-0.088015	A
chr1	32332273	-0.133191	A	-0.120973	A	-0.0905663	A	-0.088015	A
chr1	32366094	-0.133191	A	-0.120973	A	-0.0905663	A	-0.088015	A
chr1	32392895	-0.133191	A	-0.120973	A	-0.0905663	A	-0.088015	A
chr1	32428455	-0.133191	A	-0.120973	A	-0.0905663	A	-0.088015	A
chr1	32482974	-0.133191	N\A	-0.120973	A	-0.0905663	A	-0.088015	A
chr1	32516438	-0.133191	N\A	-0.120973	A	-0.0905663	A	-0.088015	A
chr1	32571216	-0.133191	N\A	-0.120973	A	-0.0905663	A	-0.088015	A
chr1	32621271	-0.12097	N\A	-0.120973	A	-0.0905663	A	-0.088015	N\A
chr1	32674345	-0.105556	N\A	-0.120973	A	-0.0905663	A	-0.088015	N\A
chr1	32715401	-0.0936329	N\A	-0.120973	N\A	-0.0905663	A	-0.084452	N\A
chr1	32753714	-0.082506	P+	-0.120973	N\A	-0.0905663	A	-0.0789803	N\A
chr1	32804520	-0.0677508	N\A	-0.115517	N\A	-0.0905663	A	-0.0717245	N\A
chr1	32827180	-0.0611699	N\A	-0.111256	N\A	-0.0905663	A	-0.0684883	N\A
chr1	32865350	-0.0500845	N\A	-0.104077	N\A	-0.0905663	A	-0.0630371	P+
chr1	32915520	-0.0355141	N\A	-0.0946413	N\A	-0.0905663	N\A	-0.0558721	P+
chr1	32948685	-0.0258823	N\A	-0.0884039	P+	-0.0905663	N\A	-0.0511356	P+
chr1	32974930	-0.0218767	N\A	-0.083468	P+	-0.0902623	N\A	-0.0473874	P+
chr1	33032423	-0.0218767	N\A	-0.0726551	P+	-0.0714572	N\A	-0.0391766	P+
chr1	33069104	-0.0218767	A	-0.0657564	P+	-0.0594594	N\A	-0.033938	P+
chr1	33126821	-0.0218767	A	-0.0549014	P+	-0.040581	N\A	-0.0256951	P+
chr1	33156420	-0.0218767	A	-0.0493346	P+	-0.0308996	P+	-0.021468	P+
chr1	33192599	-0.0218767	A	-0.0425304	P+	-0.019066	P+	-0.0163011	P+
chr1	33222546	-0.0218767	A	-0.0368982	P+	-0.0092708	P+	-0.0120242	P+
chr1	33268792	-0.0218767	A	-0.0282005	P+	0.00585558	P+	-0.00541958	P+
chr1	33294233	-0.0218767	A	-0.0234158	P+	0.014177	N\A	-0.00178623	P+
chr1	33342721	-0.0218767	A	-0.0142965	P+	0.0300367	N\A	0.00513857	N\A
chr1	33398312	-0.0218767	A	-0.00384138	P+	0.0482197	N\A	0.0130778	N\A
chr1	33432167	-0.0218767	A	0.00252582	P+	0.0592931	N\A	0.0179128	N\A
chr1	33472418	-0.0218767	N\A	0.0100959	P+	0.0642909	N\A	0.0236612	N\A
chr1	33516717	-0.0218767	N\A	0.0184274	P+	0.0642909	N\A	0.0277169	N\A
chr1	33556712	-0.0218767	N\A	0.0259493	P+	0.0642909	A	0.0277169	N\A
chr1	33578576	-0.018843	N\A	0.0300613	P+	0.0642909	A	0.0277169	N\A
chr1	33627424	-0.00465646	N\A	0.0392483	P+	0.0642909	A	0.0277169	A
chr1	33679394	0.0104367	N\A	0.0490225	P+	0.0642909	A	0.0277169	A
chr1	33712454	0.020038	N\A	0.0552401	P+	0.0642909	A	0.0277169	A
chr1	33742464	0.0287536	N\A	0.0608842	P+	0.0642909	A	0.0277169	A
chr1	33772185	0.0373852	N\A	0.0664739	P+	0.0642909	A	0.0277169	A
chr1	33815566	0.0499839	N\A	0.0746327	P+	0.0642909	A	0.0277169	A
chr1	33860073	0.0531727	N\A	0.0830032	N\A	0.0642909	A	0.0277169	A
chr1	33891364	0.0531727	N\A	0.0888882	N\A	0.0642909	A	0.0277169	A
chr1	33920544	0.0531727	N\A	0.0943762	N\A	0.0642909	A	0.0277169	A
chr1	33968918	0.0531727	A	0.103474	N\A	0.0642909	A	0.0277169	A
chr1	34017464	0.0531727	A	0.100998	N\A	0.0642909	A	0.0277169	A
chr1	34067109	0.0531727	A	0.0916614	N\A	0.0642909	A	0.0277169	A
chr1	34112147	0.0531727	A	0.083191	N\A	0.0642909	A	0.0277169	A
chr1	34146812	0.0531727	A	0.0766714	P-	0.0642909	A	0.0277169	A
chr1	34190009	0.0531727	A	0.0685473	P-	0.0642909	A	0.0277169	A
chr1	34235676	0.0531727	A	0.0599585	P-	0.0642909	A	0.0277169	A
chr1	34269478	0.0531727	A	0.0536013	P-	0.0642909	A	0.0277169	A
chr1	34307885	0.0531727	A	0.046378	P-	0.0642909	A	0.0277169	A
chr1	34352111	0.0531727	A	0.0380603	P-	0.0642909	A	0.0277169	A
chr1	34379217	0.0531727	A	0.0329624	P-	0.0642909	A	0.0277169	A
chr1	34427201	0.0531727	A	0.0239379	P-	0.0642909	A	0.0277169	A
chr1	34467307	0.0531727	A	0.0163951	P-	0.0642909	A	0.0277169	A
chr1	34513718	0.0531727	A	0.00766645	P-	0.0642909	A	0.0277169	A
chr1	34536151	0.0531727	A	0.00344741	P-	0.0642909	A	0.0277169	A
chr1	34574047	0.0531727	A	-0.00367979	P-	0.0642909	A	0.0277169	N\A
chr1	34620148	0.0531727	A	-0.0123501	P-	0.0642909	A	0.0277169	N\A
chr1	34670457	0.0531727	A	-0.0218119	P-	0.0642909	A	0.0250687	N\A
chr1	34717160	0.0531727	A	-0.0305954	N\A	0.0642909	N\A	0.0183989	N\A
chr1	34763709	0.0531727	A	-0.03935	N\A	0.0642909	N\A	0.011751	N\A
chr1	34785837	0.0531727	A	-0.0435117	N\A	0.0642909	N\A	0.00859078	N\A
chr1	34843385	0.0531727	A	-0.0543349	N\A	0.0527555	N\A	0.000372071	P-
chr1	34870498	0.0531727	A	-0.0551807	N\A	0.0438873	N\A	-0.00350007	P-
chr1	34912306	0.0531727	A	-0.0551807	N\A	0.0302125	N\A	-0.00947087	P-
chr1	34961924	0.0531727	A	-0.0551807	A	0.0139832	N\A	-0.0165571	P-
chr1	34986664	0.0531727	N\A	-0.0551807	A	0.00589109	N\A	-0.0200903	N\A
chr1	35035411	0.0531727	N\A	-0.0551807	A	-0.0100533	N\A	-0.0270521	N\A
chr1	35081727	0.047587	N\A	-0.0551807	A	-0.0252026	N\A	-0.0336667	N\A
chr1	35111666	0.0388921	N\A	-0.0551807	A	-0.0349952	N\A	-0.0379424	N\A
chr1	35146460	0.0287872	N\A	-0.0551807	A	-0.0454061	N\A	-0.0390648	N\A
chr1	35184684	0.0176861	N\A	-0.0551807	A	-0.0329036	N\A	-0.0336058	N\A
chr1	35238818	0.0101281	N\A	-0.0551807	A	-0.0151972	N\A	-0.0258747	N\A
chr1	35292372	0.0101281	N\A	-0.0551807	N\A	0.00231952	N\A	-0.0182264	N\A
chr1	35344833	0.0101281	A	-0.0551807	N\A	0.0194787	P+	-0.0107342	P+
chr1	35381279	0.0101281	A	-0.049063	N\A	0.0313997	P+	-0.00552917	P+
chr1	35423168	0.0101281	A	-0.0411848	N\A	0.045101	P+	0.000453203	P+
chr1	35465929	0.0101281	A	-0.0331427	N\A	0.0590875	N\A	0.00656011	N\A
chr1	35507517	0.0101281	A	-0.0253211	N\A	0.0726903	N\A	0.0124995	N\A
chr1	35564548	0.0101281	N\A	-0.0145951	P+	0.0913443	N\A	0.0206444	N\A
chr1	35613768	0.0104907	N\A	-0.00533819	P+	0.10289	N\A	0.0276737	N\A
chr1	35656261	0.0228315	N\A	0.00265358	P+	0.0889914	N\A	0.0320413	N\A
chr1	35691772	0.0331447	N\A	0.00933223	P+	0.0773763	N\A	0.0320413	N\A
chr1	35730257	0.0443215	N\A	0.0165702	P+	0.0647884	N\A	0.0320413	A
chr1	35776865	0.0629865	N\A	0.0253359	P+	0.0495436	N\A	0.0320413	A
chr1	35830083	0.0629865	N\A	0.0353447	P+	0.0321368	N\A	0.0320413	A
chr1	35880300	0.0629865	A	0.0447892	N\A	0.0320907	N\A	0.0320413	A
chr1	35927984	0.0629865	A	0.0537572	N\A	0.0320907	N\A	0.0320413	A
chr1	35983886	0.0629865	A	0.0642709	N\A	0.0320907	A	0.0320413	A
chr1	36021607	0.0629865	A	0.0713652	N\A	0.0320907	A	0.0320413	A
chr1	36052717	0.0629865	A	0.07433	N\A	0.0320907	A	0.0320413	A
chr1	36091856	0.0629865	A	0.07433	N\A	0.0320907	A	0.0320413	A
chr1	36128885	0.0629865	A	0.07433	N\A	0.0320907	A	0.0320413	A
chr1	36187200	0.0629865	A	0.07433	A	0.0320907	A	0.0320413	A
chr1	36227889	0.0629865	A	0.07433	A	0.0320907	A	0.0320413	A
chr1	36269083	0.0629865	A	0.07433	A	0.0320907	A	0.0320413	A
chr1	36305416	0.0629865	A	0.07433	A	0.0320907	A	0.0320413	A
chr1	36341563	0.0629865	A	0.07433	A	0.0320907	A	0.0320413	A
chr1	36391430	0.0629865	A	0.07433	N\A	0.0320907	A	0.0320413	A
chr1	36443613	0.0629865	A	0.07433	N\A	0.0320907	A	0.0320413	A
chr1	36464708	0.0629865	A	0.0705373	N\A	0.0320907	A	0.0320413	A
chr1	36505015	0.0629865	A	0.0629567	N\A	0.0320907	A	0.0320413	A
chr1	36557777	0.0629865	A	0.0530336	N\A	0.0320907	A	0.0320413	A
chr1	36594414	0.0629865	A	0.0461432	N\A	0.0320907	A	0.0320413	A
chr1	36631840	0.0629865	A	0.0391044	P-	0.0320907	A	0.0320413	A
chr1	36664332	0.0629865	A	0.0329935	P-	0.0320907	A	0.0320413	A
chr1	36692558	0.0629865	A	0.027685	P-	0.0320907	A	0.0320413	A
chr1	36728804	0.0629865	A	0.0208681	P-	0.0320907	A	0.0320413	A
chr1	36779173	0.0629865	A	0.0113951	P-	0.0320907	A	0.0320413	A
chr1	36818529	0.0629865	A	0.00399328	P-	0.0320907	A	0.0320413	A
chr1	36860516	0.0629865	A	-0.00390332	P-	0.0320907	A	0.0320413	A
chr1	36889837	0.0629865	A	-0.0094178	P-	0.0320907	A	0.0320413	A
chr1	36924528	0.0629865	A	-0.0159422	N\A	0.0320907	A	0.0320413	A
chr1	36967093	0.0629865	A	-0.0239475	N\A	0.0320907	A	0.0320413	A
chr1	37003087	0.0629865	A	-0.030717	N\A	0.0320907	A	0.0320413	A
chr1	37060024	0.0629865	A	-0.0382065	N\A	0.0320907	A	0.0320413	A
chr1	37109808	0.0629865	A	-0.0288435	N\A	0.0320907	N\A	0.0320413	A
chr1	37166403	0.0629865	A	-0.0181996	N\A	0.0320907	N\A	0.0320413	A
chr1	37213890	0.0629865	A	-0.00926855	P+	0.0387984	N\A	0.0320413	A
chr1	37249461	0.0629865	A	-0.00257862	N\A	0.0504332	N\A	0.0320413	A
chr1	37293900	0.0629865	A	0.00577914	N\A	0.0649685	N\A	0.0320413	A
chr1	37352322	0.0629865	A	0.0167667	N\A	0.0741555	N\A	0.0320413	A
chr1	37406254	0.0629865	A	0.0268292	N\A	0.0741555	N\A	0.0320413	A
chr1	37434792	0.0629865	A	0.0268292	N\A	0.0741555	A	0.0320413	A
chr1	37479344	0.0629865	A	0.0268292	N\A	0.0741555	A	0.0320413	A
chr1	37511925	0.0629865	A	0.0268292	A	0.0741555	A	0.0320413	A
chr1	37546673	0.0629865	A	0.0268292	A	0.0741555	A	0.0320413	A
chr1	37598174	0.0629865	A	0.0268292	A	0.0741555	A	0.0320413	A
chr1	37650848	0.0629865	A	0.0268292	A	0.0741555	A	0.0320413	A
chr1	37694574	0.0629865	A	0.0268292	A	0.0741555	A	0.0320413	A
chr1	37717372	0.0629865	A	0.0268292	A	0.0741555	A	0.0320413	A
chr1	37768752	0.0629865	A	0.0268292	A	0.0741555	A	0.0320413	A
chr1	37808552	0.0629865	A	0.0268292	A	0.0741555	A	0.0320413	A
chr1	37850498	0.0629865	A	0.0268292	N\A	0.0741555	A	0.0320413	A
chr1	37872536	0.0629865	A	0.0268292	N\A	0.0741555	A	0.0320413	A
chr1	37913367	0.0629865	A	0.0268292	N\A	0.0741555	A	0.0320413	A
chr1	37970929	0.0629865	A	0.0177223	N\A	0.0741555	N\A	0.0320413	A
chr1	38003648	0.0629865	A	0.0115688	N\A	0.0741555	N\A	0.0320413	A
chr1	38049865	0.0629865	A	0.00287663	N\A	0.0719261	N\A	0.0320413	A
chr1	38092736	0.0629865	A	-0.00518623	P-	0.0579036	N\A	0.0320413	A
chr1	38124365	0.0629865	A	-0.0111348	P-	0.0475582	N\A	0.0320413	A
chr1	38159436	0.0629865	A	-0.0177307	P-	0.036087	N\A	0.0320413	A
chr1	38187884	0.0629865	A	-0.023081	P-	0.0267821	N\A	0.0320413	A
chr1	38224702	0.0629865	A	-0.0300054	P-	0.0147395	N\A	0.0320413	A
chr1	38268604	0.0629865	A	-0.0382622	P-	0.000379787	N\A	0.0320413	A
chr1	38293881	0.0629865	A	-0.0430161	P-	-0.00788795	N\A	0.0320413	A
chr1	38337583	0.0629865	A	-0.0512353	P-	-0.00896585	N\A	0.0320413	A
chr1	38358690	0.0629865	A	-0.0552049	P-	-0.00206206	N\A	0.0320413	A
chr1	38398867	0.0629865	A	-0.0627611	N\A	0.0110792	N\A	0.0320413	A
chr1	38438569	0.0629865	A	-0.070228	N\A	0.0240652	N\A	0.0320413	A
chr1	38474693	0.0629865	A	-0.0770219	N\A	0.0355599	N\A	0.0320413	A
chr1	38501052	0.0629865	A	-0.0819793	N\A	0.0355599	N\A	0.0320413	A
chr1	38553224	0.0629865	A	-0.0899566	N\A	0.0355599	N\A	0.0320413	A
chr1	38604682	0.0629865	A	-0.0802787	N\A	0.0355599	A	0.0320413	A
chr1	38660740	0.0629865	A	-0.0697358	N\A	0.0355599	A	0.0320413	A
chr1	38709018	0.0629865	A	-0.060656	P+	0.0355599	A	0.0320413	A
chr1	38745928	0.0629865	A	-0.0537142	P+	0.0355599	A	0.0320413	A
chr1	38771193	0.0629865	A	-0.0489626	P+	0.0355599	A	0.0320413	A
chr1	38815532	0.0629865	A	-0.0406236	P+	0.0355599	A	0.0320413	A
chr1	38852279	0.0629865	A	-0.0337125	P+	0.0355599	A	0.0320413	A
chr1	38874917	0.0629865	A	-0.0294549	P+	0.0355599	A	0.0320413	A
chr1	38928350	0.0629865	A	-0.0194056	P+	0.0355599	A	0.0320413	A
chr1	38957866	0.0629865	A	-0.0138545	P+	0.0355599	A	0.0320413	A
chr1	39002338	0.0629865	A	-0.00549052	P+	0.0355599	A	0.0320413	A
chr1	39060705	0.0629865	A	0.00548672	N\A	0.0355599	A	0.0320413	A
chr1	39097485	0.0629865	A	0.012404	N\A	0.0355599	A	0.0320413	A
chr1	39122444	0.0629865	A	0.0170981	N\A	0.0355599	A	0.0320413	A
chr1	39163153	0.0629865	A	0.0247544	N\A	0.0355599	A	0.0320413	A
chr1	39195336	0.0629865	A	0.0268292	N\A	0.0355599	A	0.0320413	A
chr1	39226029	0.0629865	A	0.0268292	N\A	0.0355599	A	0.0320413	A
chr1	39271459	0.0629865	A	0.0268292	N\A	0.0355599	A	0.0320413	A
chr1	39324199	0.0629865	A	0.0268292	A	0.0355599	A	0.0320413	A
chr1	39369262	0.0629865	A	0.0268292	N\A	0.0355599	A	0.0320413	A
chr1	39405108	0.0629865	A	0.0268292	N\A	0.0355599	N\A	0.0320413	A
chr1	39435969	0.0629865	A	0.0268292	N\A	0.0355599	N\A	0.0320413	A
chr1	39468411	0.0629865	A	0.0306386	N\A	0.0355599	N\A	0.0320413	A
chr1	39503963	0.0629865	A	0.0373249	N\A	0.035844	N\A	0.0320413	A
chr1	39535014	0.0629865	A	0.0431648	N\A	0.0460003	N\A	0.0320413	A
chr1	39584288	0.0629865	A	0.0524319	N\A	0.0621171	N\A	0.0320413	A
chr1	39609319	0.0629865	A	0.0571395	N\A	0.0703044	N\A	0.0320413	A
chr1	39665038	0.0629865	A	0.0676187	N\A	0.0332627	N\A	0.0320413	A
chr1	39706883	0.0629865	A	0.0754886	N\A	0.0332627	N\A	0.0320413	A
chr1	39765207	0.0629865	A	0.0784572	N\A	0.0332627	A	0.0320413	A
chr1	39799461	0.0629865	A	0.0784572	N\A	0.0332627	A	0.0320413	A
chr1	39840672	0.0629865	A	0.0784572	A	0.0332627	A	0.0320413	A
chr1	39886089	0.0629865	A	0.0784572	A	0.0332627	A	0.0320413	N\A
chr1	39920902	0.0629865	A	0.0784572	A	0.0332627	A	0.0320413	N\A
chr1	39970677	0.0629865	A	0.0784572	A	0.0332627	A	0.0280632	N\A
chr1	40001176	0.0629865	A	0.0784572	A	0.0332627	A	0.0237075	N\A
chr1	40024054	0.0629865	A	0.0784572	A	0.0332627	A	0.0204402	N\A
chr1	40024915	0.0629865	A	0.0784572	A	0.0332627	A	0.0203172	N\A
chr1	40025448	0.0629865	A	0.0784572	A	0.0332627	A	0.0202411	N\A
chr1	40026683	0.0629865	A	0.0784572	A	0.0332627	A	0.0200647	N\A
chr1	40026989	0.0629865	A	0.0784572	A	0.0332627	A	0.020021	N\A
chr1	40028140	0.0629865	A	0.0784572	A	0.0332627	A	0.0198566	N\A
chr1	40028918	0.0629865	A	0.0784572	A	0.0332627	A	0.0197455	N\A
chr1	40029240	0.0629865	A	0.0784572	A	0.0332627	A	0.0196995	N\A
chr1	40029545	0.0629865	A	0.0784572	A	0.0332627	A	0.019656	N\A
chr1	40029915	0.0629865	A	0.0784572	A	0.0332627	A	0.0196031	N\A
chr1	40030198	0.0629865	A	0.0784572	A	0.0332627	A	0.0195627	N\A
chr1	40031002	0.0629865	A	0.0784572	A	0.0332627	A	0.0194479	N\A
chr1	40031850	0.0629865	A	0.0784572	A	0.0332627	A	0.0193268	N\A
chr1	40032338	0.0629865	A	0.0784572	A	0.0332627	A	0.0192571	N\A
chr1	40033059	0.0629865	A	0.0784572	A	0.0332627	A	0.0191541	N\A
chr1	40033400	0.0629865	A	0.0784572	A	0.0332627	A	0.0191054	N\A
chr1	40033634	0.0629865	A	0.0784572	A	0.0332627	A	0.019072	N\A
chr1	40034139	0.0629865	A	0.0784572	A	0.0332627	A	0.0189999	N\A
chr1	40034384	0.0629865	A	0.0784572	A	0.0332627	A	0.0189649	N\A
chr1	40034600	0.0629865	A	0.0784572	A	0.0332627	A	0.018934	N\A
chr1	40034864	0.0629865	A	0.0784572	A	0.0332627	A	0.0188963	N\A
chr1	40034864	0.0629865	A	0.0784572	A	0.0332627	A	0.0188963	N\A
chr1	40035510	0.0629865	A	0.0784572	A	0.0332627	A	0.0188041	N\A
chr1	40035758	0.0629865	A	0.0784572	A	0.0332627	A	0.0187687	N\A
chr1	40081859	0.0629865	A	0.0784572	A	0.0332627	A	0.0121848	N\A
chr1	40105359	0.0629865	A	0.0784572	A	0.0332627	A	0.00882861	P-
chr1	40147994	0.0629865	A	0.0784572	A	0.0332627	A	0.0027397	P-
chr1	40171963	0.0629865	N\A	0.0784572	A	0.0332627	A	-0.000683428	P-
chr1	40224243	0.0629865	N\A	0.0784572	A	0.0332627	A	-0.00814979	P-
chr1	40282663	0.0549305	N\A	0.0784572	A	0.0332627	N\A	-0.016493	P-
chr1	40313326	0.0460253	N\A	0.0784572	A	0.0332627	N\A	-0.0208722	P-
chr1	40348527	0.0358022	N\A	0.0784572	A	0.0312012	N\A	-0.0258994	P-
chr1	40403326	0.0198874	N\A	0.0784572	N\A	0.0132773	N\A	-0.0337255	P-
chr1	40445217	0.0077214	P-	0.0784572	N\A	-0.000424631	N\A	-0.0397081	P-
chr1	40476062	-0.00123664	P-	0.0781627	N\A	-0.0105136	N\A	-0.0441133	P-
chr1	40509680	-0.011	P-	0.0718401	N\A	-0.0215095	P-	-0.0489144	P-
chr1	40560916	-0.02588	P-	0.062204	N\A	-0.0382681	N\A	-0.0562317	N\A
chr1	40587459	-0.0335887	P-	0.057212	N\A	-0.0469499	N\A	-0.0600224	N\A
chr1	40621658	-0.0435208	P-	0.0507801	N\A	-0.0581359	N\A	-0.0649065	N\A
chr1	40669874	-0.0575237	P-	0.041712	P-	-0.0739066	N\A	-0.0717925	N\A
chr1	40712805	-0.0699918	P-	0.0336379	P-	-0.0831563	N\A	-0.0731094	N\A
chr1	40755165	-0.082294	N\A	0.0256711	P-	-0.0831563	N\A	-0.0731094	N\A
chr1	40794346	-0.093673	N\A	0.0183022	P-	-0.0831563	N\A	-0.0731094	A
chr1	40845077	-0.108406	N\A	0.00876112	P-	-0.0831563	A	-0.0731094	A
chr1	40885575	-0.120168	N\A	0.00114455	P-	-0.0831563	A	-0.0731094	A
chr1	40911538	-0.122687	N\A	-0.00373838	P-	-0.0831563	A	-0.0731094	A
chr1	40951438	-0.122687	N\A	-0.0112425	P-	-0.0831563	A	-0.0731094	A
chr1	40987231	-0.122687	N\A	-0.0179742	P-	-0.0831563	A	-0.0731094	A
chr1	41024811	-0.122687	A	-0.0250419	P-	-0.0831563	A	-0.0731094	A
chr1	41068120	-0.122687	A	-0.0331872	P-	-0.0831563	A	-0.0731094	A
chr1	41118116	-0.122687	A	-0.04259	P-	-0.0831563	A	-0.0731094	A
chr1	41167796	-0.122687	A	-0.0519335	P-	-0.0831563	A	-0.0731094	A
chr1	41186348	-0.122687	A	-0.0554226	P-	-0.0831563	A	-0.0731094	A
chr1	41235414	-0.122687	A	-0.0646506	P-	-0.0831563	A	-0.0731094	A
chr1	41291093	-0.122687	A	-0.0751223	P-	-0.0831563	A	-0.0731094	A
chr1	41329918	-0.122687	A	-0.0824242	P-	-0.0831563	A	-0.0731094	A
chr1	41381708	-0.122687	A	-0.0921645	N\A	-0.0831563	A	-0.0731094	A
chr1	41438273	-0.122687	A	-0.102803	N\A	-0.0831563	A	-0.0731094	A
chr1	41477925	-0.122687	A	-0.11026	N\A	-0.0831563	A	-0.0731094	A
chr1	41525597	-0.122687	A	-0.118758	N\A	-0.0831563	A	-0.0731094	A
chr1	41559471	-0.122687	A	-0.118758	N\A	-0.0831563	A	-0.0731094	A
chr1	41589848	-0.122687	A	-0.118758	N\A	-0.0831563	A	-0.0731094	A
chr1	41633939	-0.122687	A	-0.118758	A	-0.0831563	A	-0.0731094	A
chr1	41666662	-0.122687	A	-0.118758	A	-0.0831563	A	-0.0731094	A
chr1	41707152	-0.122687	A	-0.118758	A	-0.0831563	A	-0.0731094	A
chr1	41737568	-0.122687	A	-0.118758	A	-0.0831563	A	-0.0731094	A
chr1	41784068	-0.122687	A	-0.118758	A	-0.0831563	A	-0.0731094	A
chr1	41816836	-0.122687	A	-0.118758	A	-0.0831563	A	-0.0731094	A
chr1	41846786	-0.122687	A	-0.118758	A	-0.0831563	A	-0.0731094	A
chr1	41882434	-0.122687	A	-0.118758	A	-0.0831563	A	-0.0731094	A
chr1	41939122	-0.122687	A	-0.118758	A	-0.0831563	A	-0.0731094	A
chr1	41980302	-0.122687	A	-0.118758	A	-0.0831563	A	-0.0731094	A
chr1	42011682	-0.122687	A	-0.118758	A	-0.0831563	A	-0.0731094	A
chr1	42061149	-0.122687	A	-0.118758	A	-0.0831563	A	-0.0731094	A
chr1	42119324	-0.122687	A	-0.118758	A	-0.0831563	A	-0.0731094	A
chr1	42174945	-0.122687	A	-0.118758	A	-0.0831563	N\A	-0.0731094	N\A
chr1	42209310	-0.122687	A	-0.118758	A	-0.0831563	N\A	-0.0731094	N\A
chr1	42265960	-0.122687	A	-0.118758	A	-0.0802047	N\A	-0.0691742	N\A
chr1	42302247	-0.122687	A	-0.118758	N\A	-0.0683357	N\A	-0.0639919	N\A
chr1	42333227	-0.122687	A	-0.118758	N\A	-0.0582026	N\A	-0.0595675	N\A
chr1	42371522	-0.122687	A	-0.118758	N\A	-0.0456769	N\A	-0.0540984	N\A
chr1	42429684	-0.122687	N\A	-0.106815	N\A	-0.026653	N\A	-0.045792	P+
chr1	42483569	-0.122687	N\A	-0.0920105	N\A	-0.00902798	N\A	-0.0380964	P+
chr1	42528616	-0.112155	N\A	-0.0796339	N\A	0.0167648	N\A	-0.0316631	P+
chr1	42579562	-0.0973595	N\A	-0.0656366	P+	0.0167648	N\A	-0.0243872	P+
chr1	42634765	-0.0813274	N\A	-0.0504697	P+	0.0167648	A	-0.0165034	N\A
chr1	42654808	-0.0755065	N\A	-0.044963	P+	0.0167648	A	-0.013641	N\A
chr1	42699777	-0.0624465	N\A	-0.0326078	P+	0.0167648	A	-0.00721874	N\A
chr1	42741518	-0.0503241	N\A	-0.0211396	P+	0.0167648	A	-0.00125751	N\A
chr1	42800177	-0.0332882	N\A	-0.00502316	P+	0.0167648	A	0.00302521	N\A
chr1	42818665	-0.0321524	N\A	5.6372e-05	P+	0.0167648	A	0.00302521	N\A
chr1	42862228	-0.0321524	N\A	0.0120252	N\A	0.0167648	A	0.00302521	N\A
chr1	42893856	-0.0321524	N\A	0.0207149	N\A	0.0167648	A	0.00302521	A
chr1	42923362	-0.0321524	A	0.0288216	N\A	0.0167648	A	0.00302521	A
chr1	42955969	-0.0321524	A	0.0377803	N\A	0.0167648	A	0.00302521	A
chr1	42992753	-0.0321524	A	0.0478867	N\A	0.0167648	A	0.00302521	A
chr1	43027815	-0.0321524	A	0.051028	N\A	0.0167648	A	0.00302521	A
chr1	43077982	-0.0321524	A	0.051028	N\A	0.0167648	A	0.00302521	A
chr1	43118388	-0.0321524	A	0.051028	A	0.0167648	A	0.00302521	A
chr1	43149312	-0.0321524	A	0.051028	A	0.0167648	A	0.00302521	A
chr1	43193702	-0.0321524	A	0.051028	A	0.0167648	A	0.00302521	A
chr1	43230017	-0.0321524	A	0.051028	A	0.0167648	A	0.00302521	A
chr1	43258948	-0.0321524	A	0.051028	A	0.0167648	A	0.00302521	A
chr1	43298644	-0.0321524	A	0.051028	A	0.0167648	A	0.00302521	A
chr1	43329409	-0.0321524	A	0.051028	A	0.0167648	A	0.00302521	A
chr1	43382272	-0.0321524	N\A	0.051028	A	0.0167648	A	0.00302521	A
chr1	43433551	-0.0321524	N\A	0.051028	A	0.0167648	A	0.00302521	A
chr1	43458382	-0.0274748	N\A	0.051028	A	0.0167648	A	0.00302521	A
chr1	43505625	-0.0137544	N\A	0.051028	A	0.0167648	A	0.00302521	A
chr1	43533975	-0.00552096	N\A	0.051028	A	0.0167648	A	0.00302521	A
chr1	43568904	0.00462316	N\A	0.051028	A	0.0167648	A	0.00302521	A
chr1	43604791	0.0150455	P+	0.051028	A	0.0167648	A	0.00302521	A
chr1	43630116	0.0224004	P+	0.051028	A	0.0167648	A	0.00302521	A
chr1	43663931	0.032221	P+	0.051028	A	0.0167648	A	0.00302521	A
chr1	43692781	0.0405997	P+	0.051028	A	0.0167648	A	0.00302521	A
chr1	43744895	0.0557347	N\A	0.051028	A	0.0167648	A	0.00302521	A
chr1	43766784	0.0620917	N\A	0.051028	A	0.0167648	A	0.00302521	A
chr1	43813070	0.0755341	N\A	0.051028	A	0.0167648	A	0.00302521	A
chr1	43838325	0.0828687	N\A	0.051028	A	0.0167648	A	0.00302521	A
chr1	43879494	0.094825	N\A	0.051028	A	0.0167648	A	0.00302521	A
chr1	43924880	0.0920794	N\A	0.051028	A	0.0167648	A	0.00302521	A
chr1	43972301	0.0783073	N\A	0.051028	A	0.0167648	A	0.00302521	A
chr1	44029175	0.0617899	N\A	0.051028	A	0.0167648	A	0.00302521	N\A
chr1	44036042	0.0597956	N\A	0.051028	A	0.0167648	A	0.00302521	N\A
chr1	44036123	0.0597721	N\A	0.051028	A	0.0167648	A	0.00302521	N\A
chr1	44086434	0.0451607	P-	0.051028	A	0.0167648	A	0.00302521	N\A
chr1	44132127	0.0318905	P-	0.051028	A	0.0167648	N\A	-0.00307196	N\A
chr1	44187231	0.0158871	P-	0.051028	A	0.0167648	N\A	-0.0109416	N\A
chr1	44223621	0.00531871	P-	0.051028	A	0.0161444	N\A	-0.0161387	N\A
chr1	44256135	-0.00412404	P-	0.051028	A	0.00550956	N\A	-0.0207821	N\A
chr1	44287524	-0.0132401	P-	0.051028	A	-0.00475732	N\A	-0.025265	N\A
chr1	44344254	-0.0297157	P-	0.051028	A	-0.0233129	N\A	-0.0333668	N\A
chr1	44396698	-0.0449465	P-	0.051028	A	-0.0243876	N\A	-0.0361828	N\A
chr1	44436814	-0.056597	P-	0.051028	A	-0.0243876	N\A	-0.0361828	N\A
chr1	44458690	-0.0629503	P-	0.051028	A	-0.0243876	A	-0.0361828	N\A
chr1	44516608	-0.0797709	P-	0.051028	A	-0.0243876	A	-0.0361828	A
chr1	44685081	-0.128699	N\A	0.051028	A	-0.0243876	A	-0.0361828	A
chr1	44732969	-0.142607	N\A	0.051028	A	-0.0243876	A	-0.0361828	A
chr1	44774877	-0.154778	N\A	0.051028	A	-0.0243876	A	-0.0361828	A
chr1	44808568	-0.164562	N\A	0.051028	A	-0.0243876	A	-0.0361828	A
chr1	44860065	-0.155138	N\A	0.051028	A	-0.0243876	A	-0.0361828	A
chr1	44901589	-0.143079	N\A	0.051028	A	-0.0243876	A	-0.0361828	A
chr1	44930816	-0.134591	N\A	0.051028	N\A	-0.0243876	A	-0.0361828	A
chr1	44987702	-0.127401	N\A	0.051028	N\A	-0.0243876	A	-0.0361828	A
chr1	45013507	-0.127401	N\A	0.051028	N\A	-0.0243876	A	-0.0361828	A
chr1	45056782	-0.127401	A	0.0571971	N\A	-0.0243876	A	-0.0361828	A
chr1	45089875	-0.127401	A	0.063421	N\A	-0.0243876	A	-0.0361828	A
chr1	45143285	-0.127401	A	0.0734659	N\A	-0.0243876	N\A	-0.0361828	A
chr1	45167360	-0.127401	A	0.0779938	N\A	-0.0243876	N\A	-0.0361828	A
chr1	45225369	-0.127401	A	0.0889037	N\A	-0.0185132	N\A	-0.0361828	A
chr1	45261487	-0.127401	A	0.0956965	N\A	-0.00669949	N\A	-0.0361828	A
chr1	45319079	-0.127401	N\A	0.106528	N\A	0.012138	N\A	-0.0361828	A
chr1	45357475	-0.127401	N\A	0.113749	N\A	0.00250316	N\A	-0.0361828	A
chr1	45380905	-0.127401	N\A	0.111581	N\A	-0.00516045	N\A	-0.0361828	A
chr1	45426310	-0.121718	N\A	0.103041	N\A	-0.0200118	N\A	-0.0361828	A
chr1	45476128	-0.10725	N\A	0.0936717	N\A	-0.0363065	N\A	-0.0361828	A
chr1	45510926	-0.0971439	N\A	0.0871271	N\A	-0.0476884	N\A	-0.0361828	A
chr1	45562702	-0.0821071	N\A	0.0773895	P-	-0.0503658	N\A	-0.0361828	A
chr1	45607713	-0.0690349	P+	0.0689242	P-	-0.0503658	N\A	-0.0361828	A
chr1	45657368	-0.0546141	N\A	0.0595854	P-	-0.0503658	A	-0.0361828	A
chr1	45711539	-0.0388817	N\A	0.0493973	P-	-0.0503658	A	-0.0361828	A
chr1	45737542	-0.0313298	N\A	0.0445069	P-	-0.0503658	A	-0.0361828	A
chr1	45786435	-0.0218244	N\A	0.0353114	P-	-0.0503658	A	-0.0361828	A
chr1	45839168	-0.0371392	N\A	0.0253938	P-	-0.0503658	A	-0.0361828	A
chr1	45876411	-0.0479553	N\A	0.0183894	P-	-0.0503658	A	-0.0361828	A
chr1	45914118	-0.0589063	N\A	0.0112978	P-	-0.0503658	A	-0.0361828	A
chr1	45951836	-0.0698604	P-	0.00420404	P-	-0.0503658	A	-0.0361828	A
chr1	45992764	-0.0817467	P-	-0.0034934	P-	-0.0503658	A	-0.0361828	A
chr1	46031558	-0.0930133	P-	-0.0107895	P-	-0.0503658	A	-0.0361828	A
chr1	46072622	-0.104939	N\A	-0.0185125	P-	-0.0503658	A	-0.0361828	A
chr1	46094330	-0.111244	N\A	-0.0225952	P-	-0.0503658	A	-0.0361828	A
chr1	46139292	-0.124302	N\A	-0.0310513	P-	-0.0503658	N\A	-0.0361828	A
chr1	46194805	-0.140424	N\A	-0.0414918	P-	-0.0503658	N\A	-0.0361828	A
chr1	46249687	-0.134027	N\A	-0.0518136	P-	-0.0461395	N\A	-0.0361828	A
chr1	46281664	-0.12474	N\A	-0.0578276	P-	-0.0356803	N\A	-0.0361828	A
chr1	46314310	-0.115259	N\A	-0.0639674	P-	-0.0250023	N\A	-0.0361828	A
chr1	46357030	-0.102852	N\A	-0.0720019	P-	-0.0110292	N\A	-0.0361828	A
chr1	46405560	-0.0887582	P+	-0.081129	P-	-0.003181	N\A	-0.0361828	A
chr1	46459432	-0.0731126	N\A	-0.0912609	P-	-0.003181	N\A	-0.0361828	A
chr1	46557694	-0.0445753	N\A	-0.109741	N\A	-0.003181	A	-0.0361828	A
chr1	46608118	-0.0311295	N\A	-0.119225	N\A	-0.003181	A	-0.0361828	A
chr1	46636334	-0.0311295	N\A	-0.123043	N\A	-0.003181	A	-0.0361828	A
chr1	46681789	-0.0311295	N\A	-0.123043	N\A	-0.003181	A	-0.0361828	A
chr1	46724207	-0.0311295	A	-0.123043	N\A	-0.003181	A	-0.0361828	A
chr1	46750948	-0.0311295	A	-0.123043	A	-0.003181	A	-0.0361828	A
chr1	46795253	-0.0311295	A	-0.123043	A	-0.003181	A	-0.0361828	A
chr1	46850214	-0.0311295	A	-0.123043	A	-0.003181	A	-0.0361828	A
chr1	46877180	-0.0311295	A	-0.123043	A	-0.003181	A	-0.0361828	A
chr1	46917420	-0.0311295	A	-0.123043	A	-0.003181	A	-0.0361828	N\A
chr1	46971547	-0.0311295	N\A	-0.123043	A	-0.003181	A	-0.0361828	N\A
chr1	46990618	-0.0311295	N\A	-0.123043	A	-0.003181	N\A	-0.0361828	N\A
chr1	47037929	-0.0346924	N\A	-0.123043	A	-0.003181	N\A	-0.0409989	N\A
chr1	47069283	-0.0437982	N\A	-0.123043	A	-0.003181	N\A	-0.0454768	N\A
chr1	47111279	-0.0559948	N\A	-0.123043	A	-0.0126352	N\A	-0.0514744	N\A
chr1	47157752	-0.0694915	N\A	-0.123043	A	-0.0278358	N\A	-0.0581114	N\A
chr1	47204041	-0.0829348	P-	-0.123043	A	-0.0429763	N\A	-0.0647222	P-
chr1	47241492	-0.0938114	N\A	-0.123043	A	-0.0552259	N\A	-0.0700708	N\A
chr1	47282126	-0.105612	N\A	-0.123043	A	-0.0685167	N\A	-0.0758739	N\A
chr1	47334931	-0.120948	N\A	-0.123043	A	-0.0857884	N\A	-0.0834152	N\A
chr1	47388930	-0.134418	N\A	-0.123043	A	-0.0872027	N\A	-0.0910162	N\A
chr1	47423163	-0.134418	N\A	-0.123043	A	-0.0872027	N\A	-0.0910162	N\A
chr1	47477105	-0.134418	N\A	-0.123043	A	-0.0872027	A	-0.0910162	N\A
chr1	47519002	-0.134418	A	-0.123043	A	-0.0872027	A	-0.0910162	A
chr1	47566747	-0.134418	A	-0.123043	A	-0.0872027	A	-0.0910162	A
chr1	47610204	-0.134418	A	-0.123043	A	-0.0872027	A	-0.0910162	A
chr1	47668621	-0.134418	A	-0.123043	A	-0.0872027	A	-0.0910162	A
chr1	47714757	-0.134418	A	-0.123043	A	-0.0872027	A	-0.0910162	A
chr1	47773242	-0.134418	A	-0.123043	A	-0.0872027	A	-0.0910162	A
chr1	47820158	-0.134418	A	-0.123043	A	-0.0872027	A	-0.0910162	A
chr1	47865332	-0.134418	A	-0.123043	A	-0.0872027	A	-0.0910162	A
chr1	47908777	-0.134418	A	-0.123043	A	-0.0872027	A	-0.0910162	A
chr1	47957575	-0.134418	A	-0.123043	A	-0.0872027	A	-0.0910162	A
chr1	48000342	-0.134418	A	-0.123043	A	-0.0872027	A	-0.0910162	A
chr1	48023040	-0.134418	A	-0.123043	A	-0.0872027	A	-0.0910162	A
chr1	48070765	-0.134418	A	-0.123043	A	-0.0872027	A	-0.0910162	A
chr1	48111010	-0.134418	A	-0.123043	A	-0.0872027	A	-0.0910162	A
chr1	48135328	-0.134418	A	-0.123043	A	-0.0872027	A	-0.0910162	A
chr1	48189402	-0.134418	A	-0.123043	A	-0.0872027	A	-0.0910162	A
chr1	48223942	-0.134418	A	-0.123043	A	-0.0872027	A	-0.0910162	A
chr1	48280864	-0.134418	A	-0.123043	A	-0.0872027	A	-0.0910162	A
chr1	48330699	-0.134418	A	-0.123043	A	-0.0872027	A	-0.0910162	A
chr1	48357756	-0.134418	A	-0.123043	A	-0.0872027	A	-0.0910162	A
chr1	48397422	-0.134418	A	-0.123043	A	-0.0872027	A	-0.0910162	A
chr1	48455217	-0.134418	A	-0.123043	A	-0.0872027	A	-0.0910162	A
chr1	48498706	-0.134418	A	-0.123043	A	-0.0872027	A	-0.0910162	A
chr1	48534143	-0.134418	A	-0.123043	A	-0.0872027	A	-0.0910162	A
chr1	48565518	-0.134418	A	-0.123043	A	-0.0872027	A	-0.0910162	A
chr1	48602416	-0.134418	A	-0.123043	A	-0.0872027	A	-0.0910162	A
chr1	48646864	-0.134418	A	-0.123043	A	-0.0872027	A	-0.0910162	A
chr1	48701662	-0.134418	A	-0.123043	A	-0.0872027	A	-0.0910162	A
chr1	48740462	-0.134418	A	-0.123043	A	-0.0872027	A	-0.0910162	A
chr1	48796194	-0.134418	A	-0.123043	A	-0.0872027	A	-0.0910162	A
chr1	48853454	-0.134418	A	-0.123043	A	-0.0872027	A	-0.0910162	A
chr1	48886976	-0.134418	A	-0.123043	A	-0.0872027	A	-0.0910162	A
chr1	48931898	-0.134418	A	-0.123043	A	-0.0872027	A	-0.0910162	A
chr1	48979143	-0.134418	A	-0.123043	A	-0.0872027	A	-0.0910162	A
chr1	49005696	-0.134418	A	-0.123043	A	-0.0872027	A	-0.0910162	A
chr1	49042657	-0.134418	A	-0.123043	A	-0.0872027	A	-0.0910162	A
chr1	49098443	-0.134418	A	-0.123043	A	-0.0872027	A	-0.0910162	A
chr1	49143101	-0.134418	A	-0.123043	A	-0.0872027	A	-0.0910162	A
chr1	49182283	-0.134418	A	-0.123043	A	-0.0872027	A	-0.0910162	A
chr1	49237823	-0.134418	A	-0.123043	A	-0.0872027	A	-0.0910162	A
chr1	49288197	-0.134418	A	-0.123043	A	-0.0872027	A	-0.0910162	A
chr1	49324929	-0.134418	A	-0.123043	A	-0.0872027	A	-0.0910162	A
chr1	49381272	-0.134418	A	-0.123043	A	-0.0872027	A	-0.0910162	A
chr1	49434902	-0.134418	A	-0.123043	A	-0.0872027	A	-0.0910162	A
chr1	49480812	-0.134418	A	-0.123043	A	-0.0872027	A	-0.0910162	A
chr1	49520414	-0.134418	A	-0.123043	A	-0.0872027	A	-0.0910162	A
chr1	49558198	-0.134418	A	-0.123043	A	-0.0872027	A	-0.0910162	A
chr1	49580664	-0.134418	A	-0.123043	A	-0.0872027	A	-0.0910162	A
chr1	49620120	-0.134418	A	-0.123043	A	-0.0872027	A	-0.0910162	A
chr1	49662226	-0.134418	A	-0.123043	A	-0.0872027	A	-0.0910162	A
chr1	49686630	-0.134418	A	-0.123043	A	-0.0872027	A	-0.0910162	A
chr1	49737163	-0.134418	A	-0.123043	A	-0.0872027	A	-0.0910162	A
chr1	49780178	-0.134418	A	-0.123043	A	-0.0872027	A	-0.0910162	A
chr1	49814820	-0.134418	A	-0.123043	A	-0.0872027	A	-0.0910162	A
chr1	49865057	-0.134418	A	-0.123043	A	-0.0872027	A	-0.0910162	A
chr1	49901402	-0.134418	A	-0.123043	A	-0.0872027	A	-0.0910162	A
chr1	49943119	-0.134418	A	-0.123043	A	-0.0872027	A	-0.0910162	A
chr1	49992195	-0.134418	A	-0.123043	A	-0.0872027	A	-0.0910162	A
chr1	50013189	-0.134418	A	-0.123043	A	-0.0872027	A	-0.0910162	A
chr1	50065396	-0.134418	A	-0.123043	A	-0.0872027	A	-0.0910162	A
chr1	50103962	-0.134418	A	-0.123043	A	-0.0872027	A	-0.0910162	A
chr1	50152229	-0.134418	A	-0.123043	A	-0.0872027	A	-0.0910162	A
chr1	50204937	-0.134418	A	-0.123043	N\A	-0.0872027	A	-0.0910162	A
chr1	50258918	-0.134418	A	-0.123043	N\A	-0.0872027	A	-0.0910162	A
chr1	50286109	-0.134418	A	-0.118709	N\A	-0.0872027	A	-0.0910162	A
chr1	50334423	-0.134418	A	-0.109622	N\A	-0.0872027	A	-0.0910162	A
chr1	50579593	-0.134418	N\A	-0.0635126	P+	-0.0872027	A	-0.0851588	N\A
chr1	50624205	-0.134418	N\A	-0.0551223	P+	-0.0872027	A	-0.0787876	N\A
chr1	50643091	-0.132125	N\A	-0.0515704	P+	-0.0872027	A	-0.0760904	N\A
chr1	50689195	-0.118736	N\A	-0.0428995	P+	-0.0872027	A	-0.069506	N\A
chr1	50732708	-0.106099	N\A	-0.0347159	P+	-0.0872027	A	-0.0632917	P+
chr1	50775846	-0.0935704	N\A	-0.0266028	P+	-0.0872027	A	-0.057131	P+
chr1	50804803	-0.0851606	P+	-0.0211568	P+	-0.0872027	A	-0.0529955	P+
chr1	50837332	-0.0757135	P+	-0.015039	P+	-0.0872027	A	-0.0483499	P+
chr1	50864574	-0.0678019	P+	-0.00991548	P+	-0.0872027	N\A	-0.0444593	P+
chr1	50922588	-0.0509534	P+	0.000995367	P+	-0.0872027	N\A	-0.0361741	P+
chr1	50957558	-0.0407974	P+	0.00757227	P+	-0.0872027	N\A	-0.0311798	P+
chr1	50997139	-0.0293022	P+	0.0150164	P+	-0.0758338	N\A	-0.0255271	P+
chr1	51044705	-0.015488	P+	0.0239622	N\A	-0.0602756	N\A	-0.018734	P+
chr1	51083695	-0.00416453	P+	0.0312952	N\A	-0.0475226	N\A	-0.0131656	P+
chr1	51103584	0.00161165	P+	0.0350358	N\A	-0.0410172	N\A	-0.0103252	N\A
chr1	51154973	0.0165361	P+	0.0447006	N\A	-0.0242086	P+	-0.00298605	N\A
chr1	51208932	0.0322069	N\A	0.0525075	N\A	-0.00655941	P+	0.00472009	N\A
chr1	51252208	0.0447752	N\A	0.0525075	N\A	0.00759553	N\A	0.0109005	N\A
chr1	51299028	0.0583727	N\A	0.0525075	A	0.0229097	N\A	0.011326	N\A
chr1	51357707	0.0643752	N\A	0.0525075	A	0.0421027	N\A	0.011326	A
chr1	51398193	0.0643752	N\A	0.0525075	A	0.0509654	N\A	0.011326	A
chr1	51456934	0.0643752	A	0.0525075	N\A	0.0509654	N\A	0.011326	A
chr1	51483212	0.0643752	A	0.0525075	N\A	0.0509654	N\A	0.011326	A
chr1	51539858	0.0643752	A	0.0467596	N\A	0.0509654	A	0.011326	A
chr1	51586629	0.0643752	A	0.0379632	N\A	0.0509654	A	0.011326	A
chr1	51617360	0.0643752	A	0.0321836	N\A	0.0509654	A	0.011326	A
chr1	51662904	0.0643752	A	0.023618	N\A	0.0509654	A	0.011326	A
chr1	51686166	0.0643752	A	0.019243	P-	0.0509654	A	0.011326	A
chr1	51726568	0.0643752	A	0.0116445	P-	0.0509654	A	0.011326	A
chr1	51781072	0.0643752	A	0.0013938	N\A	0.0509654	A	0.011326	A
chr1	51819615	0.0643752	A	-0.00585508	N\A	0.0509654	A	0.011326	A
chr1	51862213	0.0643752	A	-0.0138666	N\A	0.0509654	A	0.011326	A
chr1	51909991	0.0643752	A	-0.0170919	N\A	0.0509654	A	0.011326	A
chr1	51944041	0.0643752	A	-0.010688	N\A	0.0509654	A	0.011326	A
chr1	51980254	0.0643752	A	-0.00387735	N\A	0.0509654	A	0.011326	A
chr1	52027509	0.0643752	A	0.00501002	N\A	0.0509654	A	0.011326	A
chr1	52056948	0.0643752	A	0.0105467	N\A	0.0509654	A	0.011326	A
chr1	52094108	0.0643752	A	0.0175355	N\A	0.0509654	A	0.011326	A
chr1	52139555	0.0643752	A	0.0260828	N\A	0.0509654	A	0.011326	A
chr1	52164661	0.0643752	A	0.0270872	N\A	0.0509654	A	0.011326	A
chr1	52203309	0.0643752	A	0.0270872	N\A	0.0509654	A	0.011326	A
chr1	52248293	0.0643752	A	0.0270872	A	0.0509654	A	0.011326	A
chr1	52298687	0.0643752	A	0.0270872	A	0.0509654	A	0.011326	A
chr1	52321233	0.0643752	A	0.0270872	A	0.0509654	A	0.011326	A
chr1	52365857	0.0643752	A	0.0270872	A	0.0509654	A	0.011326	A
chr1	52409245	0.0643752	A	0.0270872	A	0.0509654	A	0.011326	A
chr1	52441102	0.0643752	A	0.0270872	A	0.0509654	A	0.011326	A
chr1	52497432	0.0643752	A	0.0270872	N\A	0.0509654	A	0.011326	A
chr1	52554564	0.0643752	A	0.0254622	N\A	0.0509654	A	0.011326	A
chr1	52588258	0.0643752	A	0.0191253	N\A	0.0509654	A	0.011326	A
chr1	52623498	0.0643752	A	0.0124976	N\A	0.0509654	A	0.011326	A
chr1	52649102	0.0643752	A	0.00768219	N\A	0.0509654	A	0.011326	A
chr1	52693177	0.0643752	A	-0.000607113	N\A	0.0509654	A	0.011326	A
chr1	52741304	0.0643752	A	-0.00965849	P-	0.0509654	A	0.011326	A
chr1	52783323	0.0643752	N\A	-0.0175611	N\A	0.0509654	A	0.011326	A
chr1	52810728	0.0643752	N\A	-0.0227152	N\A	0.0509654	A	0.011326	A
chr1	52864783	0.0643752	N\A	-0.0328815	N\A	0.0509654	A	0.011326	A
chr1	52904823	0.0568291	N\A	-0.0400057	N\A	0.0509654	A	0.011326	A
chr1	52963314	0.0398421	N\A	-0.0400057	N\A	0.0509654	A	0.011326	A
chr1	53002706	0.0284018	N\A	-0.0400057	A	0.0509654	A	0.011326	A
chr1	53026857	0.0213878	N\A	-0.0400057	A	0.0509654	A	0.011326	A
chr1	53083374	0.00728776	N\A	-0.0400057	A	0.0509654	A	0.011326	A
chr1	53129786	0.00728776	N\A	-0.0400057	A	0.0509654	A	0.011326	A
chr1	53174831	0.00728776	N\A	-0.0400057	A	0.0509654	A	0.011326	A
chr1	53196313	0.00728776	A	-0.0400057	A	0.0509654	A	0.011326	A
chr1	53240719	0.00728776	A	-0.0400057	A	0.0509654	A	0.011326	A
chr1	53276512	0.00728776	A	-0.0400057	A	0.0509654	A	0.011326	A
chr1	53306010	0.00728776	A	-0.0400057	N\A	0.0509654	A	0.011326	A
chr1	53336894	0.00728776	A	-0.0400057	N\A	0.0509654	A	0.011326	A
chr1	53393391	0.00728776	N\A	-0.0400057	N\A	0.0509654	A	0.011326	A
chr1	53444037	0.00728776	N\A	-0.032156	N\A	0.0509654	A	0.011326	A
chr1	53468830	0.00728776	N\A	-0.0274931	N\A	0.0509654	A	0.011326	A
chr1	53508523	0.0165231	N\A	-0.0200279	N\A	0.0509654	A	0.011326	A
chr1	53541795	0.026186	N\A	-0.0137704	N\A	0.0509654	A	0.011326	A
chr1	53570769	0.0346007	N\A	-0.00832117	P+	0.0509654	A	0.011326	A
chr1	53625520	0.0505015	N\A	0.00197599	P+	0.0509654	A	0.011326	A
chr1	53670215	0.0634819	N\A	0.0103819	P+	0.0509654	A	0.011326	A
chr1	53720157	0.0779861	N\A	0.0197746	P+	0.0509654	A	0.011326	A
chr1	53771299	0.071316	N\A	0.029393	N\A	0.0509654	A	0.011326	A
chr1	53810812	0.0598406	N\A	0.0368244	N\A	0.0509654	A	0.011326	A
chr1	53854277	0.0472175	N\A	0.0449989	N\A	0.0509654	A	0.011326	A
chr1	53895297	0.0353044	P-	0.0527137	N\A	0.0509654	A	0.011326	A
chr1	53942968	0.0214597	P-	0.0572658	N\A	0.0509654	A	0.011326	A
chr1	53968220	0.014126	P-	0.0525166	N\A	0.0509654	A	0.011326	A
chr1	54005090	0.0034182	P-	0.0455823	N\A	0.0509654	A	0.011326	A
chr1	54053092	-0.0105226	N\A	0.0365545	N\A	0.0509654	A	0.011326	A
chr1	54084293	-0.019584	N\A	0.0306864	N\A	0.0509654	A	0.011326	A
chr1	54130638	-0.0330436	N\A	0.0219702	N\A	0.0509654	A	0.011326	A
chr1	54187604	-0.0495877	N\A	0.0112564	N\A	0.0509654	A	0.011326	A
chr1	54223219	-0.0519927	N\A	0.00455823	N\A	0.0509654	A	0.011326	A
chr1	54249952	-0.0442289	N\A	-0.000469518	N\A	0.0509654	A	0.011326	A
chr1	54300457	-0.0295612	N\A	-0.00125018	N\A	0.0509654	A	0.011326	N\A
chr1	54347827	-0.0158039	N\A	-0.00125018	N\A	0.0509654	A	0.011326	N\A
chr1	54388556	-0.00397536	P+	-0.00125018	A	0.0509654	A	0.0118327	N\A
chr1	54417136	0.00432488	P+	-0.00125018	A	0.0509654	A	0.0159144	N\A
chr1	54456072	0.0156327	P+	-0.00125018	A	0.0509654	A	0.021475	N\A
chr1	54500350	0.028492	N\A	-0.00125018	A	0.0509654	A	0.0277986	N\A
chr1	54533790	0.0382037	N\A	-0.00125018	A	0.0509654	A	0.0325743	N\A
chr1	54586851	0.0536137	N\A	-0.00125018	A	0.0509654	A	0.0331464	N\A
chr1	54630885	0.0643752	N\A	-0.00125018	A	0.0509654	A	0.0331464	N\A
chr1	54681778	0.0643752	N\A	-0.00125018	A	0.0509654	A	0.0331464	A
chr1	54735422	0.0643752	A	-0.00125018	A	0.0509654	A	0.0331464	A
chr1	54777438	0.0643752	A	-0.00125018	A	0.0509654	A	0.0331464	A
chr1	54826470	0.0643752	A	-0.00125018	A	0.0509654	N\A	0.0331464	A
chr1	54875058	0.0643752	A	-0.00125018	N\A	0.0509654	N\A	0.0331464	A
chr1	54924649	0.0643752	A	-0.00125018	N\A	0.045336	N\A	0.0331464	A
chr1	54981346	0.0643752	A	0.00754022	N\A	0.0267913	N\A	0.0331464	A
chr1	55030897	0.0643752	A	0.0168594	N\A	0.0105839	N\A	0.0331464	A
chr1	55053645	0.0643752	A	0.0211377	N\A	0.00314336	N\A	0.0331464	A
chr1	55105168	0.0643752	N\A	0.0308278	N\A	0.0251097	N\A	0.0331464	A
chr1	55150775	0.0643752	N\A	0.0394052	N\A	0.0448642	N\A	0.0331464	A
chr1	55191722	0.0643752	N\A	0.0471062	N\A	0.0626003	N\A	0.0331464	A
chr1	55243845	0.051152	N\A	0.054251	N\A	0.0851773	N\A	0.0331464	N\A
chr1	55281365	0.0402554	N\A	0.0329724	N\A	0.101429	N\A	0.0331464	N\A
chr1	55281931	0.040091	N\A	0.0326514	N\A	0.101674	N\A	0.0331464	N\A
chr1	55283764	0.0395586	N\A	0.0316118	N\A	0.102468	N\A	0.0331464	N\A
chr1	55283979	0.0394962	N\A	0.0314899	N\A	0.102561	N\A	0.0331464	N\A
chr1	55284349	0.0393887	N\A	0.0312801	N\A	0.102722	N\A	0.0331464	N\A
chr1	55284590	0.0393187	N\A	0.0311434	N\A	0.102826	N\A	0.0331464	N\A
chr1	55285059	0.0391825	N\A	0.0308774	N\A	0.103029	N\A	0.0331464	N\A
chr1	55285265	0.0391227	N\A	0.0307606	N\A	0.103118	N\A	0.0331464	N\A
chr1	55285687	0.0390002	N\A	0.0305212	N\A	0.103301	N\A	0.0331464	N\A
chr1	55286104	0.038879	N\A	0.0302848	N\A	0.103482	N\A	0.0331464	N\A
chr1	55286355	0.0388062	N\A	0.0301424	N\A	0.10359	N\A	0.0331464	N\A
chr1	55287282	0.0385369	N\A	0.0296167	N\A	0.103992	N\A	0.0331464	N\A
chr1	55290412	0.0376279	N\A	0.0278416	N\A	0.105348	N\A	0.0331464	N\A
chr1	55290738	0.0375332	N\A	0.0276567	N\A	0.105489	N\A	0.0331464	N\A
chr1	55290951	0.0374714	N\A	0.0275359	N\A	0.105581	N\A	0.0331464	N\A
chr1	55290951	0.0374714	N\A	0.0275359	N\A	0.105581	N\A	0.0331464	N\A
chr1	55291306	0.0373683	N\A	0.0273346	N\A	0.105735	N\A	0.0331464	N\A
chr1	55291809	0.0372222	N\A	0.0270493	N\A	0.105953	N\A	0.0331464	N\A
chr1	55291965	0.0371769	N\A	0.0269608	N\A	0.10602	N\A	0.0331464	N\A
chr1	55292165	0.0371188	N\A	0.0268474	N\A	0.106107	N\A	0.0331464	N\A
chr1	55292484	0.0370262	N\A	0.0266665	N\A	0.106245	N\A	0.0331464	N\A
chr1	55293370	0.0367688	N\A	0.026164	N\A	0.106629	N\A	0.0331464	N\A
chr1	55293624	0.0366951	N\A	0.02602	N\A	0.106739	N\A	0.0331464	N\A
chr1	55294020	0.0365801	N\A	0.0257954	N\A	0.10691	N\A	0.0331464	N\A
chr1	55294371	0.0364781	N\A	0.0255963	N\A	0.107063	N\A	0.0331464	N\A
chr1	55294611	0.0364084	N\A	0.0254602	N\A	0.107166	N\A	0.0331464	N\A
chr1	55296036	0.0359946	N\A	0.024652	N\A	0.106054	N\A	0.0331464	N\A
chr1	55299705	0.034929	N\A	0.0225712	N\A	0.0990536	N\A	0.0331464	N\A
chr1	55300238	0.0347742	N\A	0.022269	N\A	0.0980366	N\A	0.0331464	N\A
chr1	55300579	0.0346752	N\A	0.0220756	N\A	0.0973859	N\A	0.0331464	N\A
chr1	55300977	0.0345596	N\A	0.0218499	N\A	0.0966265	N\A	0.0331464	N\A
chr1	55301172	0.034503	N\A	0.0217393	N\A	0.0962544	N\A	0.0331464	N\A
chr1	55301348	0.0344519	N\A	0.0216395	N\A	0.0959186	N\A	0.0331464	N\A
chr1	55301638	0.0343676	N\A	0.021475	N\A	0.0953652	N\A	0.0331464	N\A
chr1	55304660	0.03349	N\A	0.0197611	N\A	0.0895989	N\A	0.0331464	N\A
chr1	55304852	0.0334342	N\A	0.0196522	N\A	0.0892326	N\A	0.0331464	N\A
chr1	55305312	0.0336122	N\A	0.0193914	N\A	0.0883548	N\A	0.0331464	N\A
chr1	55305567	0.0339037	N\A	0.0192467	N\A	0.0878683	N\A	0.0331464	N\A
chr1	55305988	0.0343849	N\A	0.019008	N\A	0.0870649	N\A	0.0331464	N\A
chr1	55306429	0.034889	N\A	0.0187579	N\A	0.0862235	N\A	0.0331464	N\A
chr1	55306711	0.0352113	N\A	0.0185979	N\A	0.0856854	N\A	0.0331464	N\A
chr1	55306991	0.0355313	N\A	0.0184392	N\A	0.0851511	N\A	0.0331464	N\A
chr1	55307203	0.0357736	N\A	0.0183189	N\A	0.0847466	N\A	0.0331464	N\A
chr1	55307523	0.0361394	N\A	0.0181374	N\A	0.084136	N\A	0.0331464	N\A
chr1	55308249	0.0369692	N\A	0.0177257	N\A	0.0827507	N\A	0.0331464	N\A
chr1	55308371	0.0371087	N\A	0.0176565	N\A	0.0825179	N\A	0.0331464	N\A
chr1	55308937	0.0377556	N\A	0.0173355	N\A	0.0814379	N\A	0.0331464	N\A
chr1	55309211	0.0380688	N\A	0.0171801	N\A	0.0809151	N\A	0.0331464	N\A
chr1	55309607	0.0385214	N\A	0.0169555	N\A	0.0801595	N\A	0.0331464	N\A
chr1	55310483	0.0395227	N\A	0.0164587	N\A	0.0786921	N\A	0.0331464	N\A
chr1	55310864	0.0399582	N\A	0.0162427	N\A	0.0785675	N\A	0.0331464	N\A
chr1	55313528	0.0430032	N\A	0.0147318	N\A	0.0776961	N\A	0.0331464	N\A
chr1	55313927	0.0434592	N\A	0.0145055	N\A	0.0775656	N\A	0.0331457	N\A
chr1	55314152	0.0437164	N\A	0.0143779	N\A	0.077492	N\A	0.0331136	N\A
chr1	55315282	0.045008	N\A	0.0137371	N\A	0.0771224	N\A	0.0329522	N\A
chr1	55315589	0.0453589	N\A	0.013563	N\A	0.077022	N\A	0.0329084	N\A
chr1	55316063	0.0459007	N\A	0.0132942	N\A	0.076867	N\A	0.0328407	N\A
chr1	55317170	0.047166	N\A	0.0126664	N\A	0.0765049	N\A	0.0326826	N\A
chr1	55317551	0.0476015	N\A	0.0124503	N\A	0.0763802	N\A	0.0326282	N\A
chr1	55317709	0.0477821	N\A	0.0123607	N\A	0.0763286	N\A	0.0326056	N\A
chr1	55324591	0.0446448	N\A	0.00845769	N\A	0.0740776	N\A	0.0316227	N\A
chr1	55325054	0.0446448	N\A	0.00819511	N\A	0.0739261	N\A	0.0315566	N\A
chr1	55325579	0.0446448	N\A	0.00789737	N\A	0.0737544	N\A	0.0314816	N\A
chr1	55326253	0.0446448	N\A	0.00751513	N\A	0.073534	N\A	0.0313854	N\A
chr1	55326426	0.0446448	N\A	0.00741701	N\A	0.0734774	N\A	0.0313607	N\A
chr1	55326550	0.0446448	N\A	0.00734669	N\A	0.0734368	N\A	0.031343	N\A
chr1	55327140	0.0446448	N\A	0.00701209	N\A	0.0732438	N\A	0.0312587	N\A
chr1	55327679	0.0446448	N\A	0.0067064	N\A	0.0730675	N\A	0.0311817	N\A
chr1	55327939	0.0446448	N\A	0.00655895	N\A	0.0729825	N\A	0.0311446	N\A
chr1	55328313	0.0446448	N\A	0.00634684	N\A	0.0728602	N\A	0.0310912	N\A
chr1	55337853	0.0446448	N\A	0.000936441	N\A	0.0697398	N\A	0.0297287	N\A
chr1	55338053	0.0446448	N\A	0.000823015	N\A	0.0696743	N\A	0.0297002	N\A
chr1	55338189	0.0446448	N\A	0.000745886	N\A	0.0696299	N\A	0.0296807	N\A
chr1	55338520	0.0446448	N\A	0.000558166	N\A	0.0695216	N\A	0.0296335	N\A
chr1	55338897	0.0446448	N\A	0.000344359	N\A	0.0693983	N\A	0.0295796	N\A
chr1	55339094	0.0446448	N\A	0.000232635	N\A	0.0693339	N\A	0.0295515	N\A
chr1	55339593	0.0446448	N\A	-5.03622e-05	N\A	0.0691706	N\A	0.0294802	N\A
chr1	55340371	0.0446448	N\A	-0.000491588	N\A	0.0689162	N\A	0.0293691	N\A
chr1	55340663	0.0446448	N\A	-0.000657189	N\A	0.0688207	N\A	0.0293274	N\A
chr1	55340953	0.0446448	N\A	-0.000821657	N\A	0.0687258	N\A	0.029286	N\A
chr1	55341300	0.0446448	N\A	-0.00101845	N\A	0.0686123	N\A	0.0292364	N\A
chr1	55341435	0.0446448	N\A	-0.00109501	N\A	0.0685681	N\A	0.0292172	N\A
chr1	55341599	0.0446448	N\A	-0.00118802	N\A	0.0685145	N\A	0.0291937	N\A
chr1	55341772	0.0446448	N\A	-0.00128613	N\A	0.0684579	N\A	0.029169	N\A
chr1	55342268	0.0446448	N\A	-0.00156743	N\A	0.0682957	N\A	0.0290982	N\A
chr1	55342868	0.0446448	N\A	-0.00190771	N\A	0.0680994	N\A	0.0290125	N\A
chr1	55342868	0.0446448	N\A	-0.00190771	N\A	0.0680994	N\A	0.0290125	N\A
chr1	55343041	0.0446448	N\A	-0.00200582	N\A	0.0680428	N\A	0.0289878	N\A
chr1	55343548	0.0446448	N\A	-0.00229335	N\A	0.067877	N\A	0.0289154	N\A
chr1	55343705	0.0446448	N\A	-0.00238239	N\A	0.0678257	N\A	0.028893	N\A
chr1	55343842	0.0446448	N\A	-0.00246009	N\A	0.0677809	N\A	0.0288734	N\A
chr1	55344189	0.0446448	N\A	-0.00265688	N\A	0.0676674	N\A	0.0288239	N\A
chr1	55344558	0.0446448	N\A	-0.00286615	N\A	0.0675467	N\A	0.0287712	N\A
chr1	55344826	0.0446448	N\A	-0.00301814	N\A	0.067459	N\A	0.0287329	N\A
chr1	55345230	0.0446448	N\A	-0.00324726	N\A	0.0673269	N\A	0.0286752	N\A
chr1	55345499	0.0446448	N\A	-0.00339982	N\A	0.0672389	N\A	0.0286368	N\A
chr1	55345949	0.0446448	N\A	-0.00365503	N\A	0.0670917	N\A	0.0285725	N\A
chr1	55346252	0.0446448	N\A	-0.00382687	N\A	0.0669926	N\A	0.0285292	N\A
chr1	55346445	0.0446448	N\A	-0.00393632	N\A	0.0669294	N\A	0.0285017	N\A
chr1	55346834	0.0446448	N\A	-0.00415694	N\A	0.0668022	N\A	0.0284461	N\A
chr1	55347343	0.0446448	N\A	-0.00444561	N\A	0.0666357	N\A	0.0283734	N\A
chr1	55347641	0.0446448	N\A	-0.00461461	N\A	0.0665383	N\A	0.0283309	N\A
chr1	55348190	0.0446448	N\A	-0.00492596	N\A	0.0663587	N\A	0.0282525	N\A
chr1	55348335	0.0446448	N\A	-0.0050082	N\A	0.0663113	N\A	0.0282317	N\A
chr1	55348609	0.0446448	N\A	-0.00516359	N\A	0.0662216	N\A	0.0281926	N\A
chr1	55348839	0.0446448	N\A	-0.00529403	N\A	0.0661464	N\A	0.0281598	N\A
chr1	55349201	0.0446448	N\A	-0.00549933	N\A	0.066028	N\A	0.0281081	N\A
chr1	55349510	0.0446448	N\A	-0.00567457	N\A	0.0659269	N\A	0.0280639	N\A
chr1	55350094	0.0446448	N\A	-0.00600578	N\A	0.0657359	N\A	0.0279805	N\A
chr1	55350436	0.0446448	N\A	-0.00619973	N\A	0.0656241	N\A	0.0279317	N\A
chr1	55350785	0.0446448	N\A	-0.00639766	N\A	0.0655099	N\A	0.0278818	N\A
chr1	55350918	0.0446448	N\A	-0.00647309	N\A	0.0654664	N\A	0.0278629	N\A
chr1	55351424	0.0446448	N\A	-0.00676006	N\A	0.0653009	N\A	0.0277906	N\A
chr1	55351624	0.0446448	N\A	-0.00687348	N\A	0.0652355	N\A	0.027762	N\A
chr1	55351854	0.0446448	N\A	-0.00700392	N\A	0.0651602	N\A	0.0277292	N\A
chr1	55352284	0.0446448	N\A	-0.00724779	N\A	0.0650196	N\A	0.0276678	N\A
chr1	55352450	0.0446448	N\A	-0.00734193	N\A	0.0649653	N\A	0.0276441	N\A
chr1	55352787	0.0446448	N\A	-0.00753305	N\A	0.0648551	N\A	0.0275959	N\A
chr1	55352913	0.0446448	N\A	-0.00760451	N\A	0.0648139	N\A	0.0275779	N\A
chr1	55353205	0.0446448	N\A	-0.00777011	N\A	0.0647907	N\A	0.0275362	N\A
chr1	55353514	0.0446448	N\A	-0.00794535	N\A	0.0647907	N\A	0.0274921	N\A
chr1	55353779	0.0446448	N\A	-0.00809564	N\A	0.0647907	N\A	0.0274543	N\A
chr1	55354008	0.0446448	N\A	-0.00822551	N\A	0.0647907	N\A	0.0274216	N\A
chr1	55354201	0.0446448	N\A	-0.00833497	N\A	0.0647907	N\A	0.027394	N\A
chr1	55354451	0.0446448	N\A	-0.00847675	N\A	0.0647907	N\A	0.0273583	N\A
chr1	55354612	0.0446448	N\A	-0.00856806	N\A	0.0647907	N\A	0.0273353	N\A
chr1	55354909	0.0446448	N\A	-0.0087365	N\A	0.0647907	N\A	0.0272929	N\A
chr1	55355182	0.0446448	N\A	-0.00889132	N\A	0.0647907	N\A	0.0272539	N\A
chr1	55355319	0.0446448	N\A	-0.00896902	N\A	0.0647907	N\A	0.0272343	N\A
chr1	55355644	0.0446448	N\A	-0.00915334	N\A	0.0647907	N\A	0.0271879	N\A
chr1	55355981	0.0446448	N\A	-0.00934446	N\A	0.0647907	N\A	0.0271398	N\A
chr1	55356150	0.0446448	N\A	-0.0094403	N\A	0.0647907	N\A	0.0271937	N\A
chr1	55356682	0.0446448	N\A	-0.00974202	N\A	0.0647907	N\A	0.027627	N\A
chr1	55356881	0.0446448	N\A	-0.00985487	N\A	0.0647907	N\A	0.027789	N\A
chr1	55357065	0.0446448	N\A	-0.00995923	N\A	0.0647907	N\A	0.0279389	N\A
chr1	55357459	0.0446448	N\A	-0.0101827	N\A	0.0647907	N\A	0.0282598	N\A
chr1	55357672	0.0446448	N\A	-0.0103035	N\A	0.0647907	N\A	0.0284333	N\A
chr1	55357890	0.0446448	N\A	-0.0104271	N\A	0.0647907	N\A	0.0286108	N\A
chr1	55358092	0.0446448	N\A	-0.0105417	N\A	0.0647907	N\A	0.0287753	N\A
chr1	55358474	0.0446448	N\A	-0.0107583	N\A	0.0647907	N\A	0.0290864	N\A
chr1	55358644	0.0446448	N\A	-0.0108547	N\A	0.0647907	N\A	0.0292249	N\A
chr1	55358770	0.0446448	N\A	-0.0109262	N\A	0.0647907	N\A	0.0293275	N\A
chr1	55359164	0.0446448	N\A	-0.0111496	N\A	0.0647907	N\A	0.0296484	N\A
chr1	55359299	0.0446448	N\A	-0.0112262	N\A	0.0647907	N\A	0.0297583	N\A
chr1	55359556	0.0446448	N\A	-0.0113719	N\A	0.0647907	N\A	0.0299677	N\A
chr1	55359946	0.0446448	N\A	-0.0115931	N\A	0.0647907	N\A	0.0302853	N\A
chr1	55360170	0.0446448	N\A	-0.0117202	N\A	0.0647907	N\A	0.0304677	N\A
chr1	55360538	0.0446448	N\A	-0.0119289	N\A	0.0647907	N\A	0.0307674	N\A
chr1	55360847	0.0446448	N\A	-0.0121041	N\A	0.0647907	N\A	0.0310191	N\A
chr1	55361319	0.0446448	N\A	-0.0123718	N\A	0.0647907	N\A	0.0314035	N\A
chr1	55361662	0.0446448	N\A	-0.0125663	N\A	0.0647907	N\A	0.0316829	N\A
chr1	55361980	0.0446448	N\A	-0.0127467	N\A	0.0647907	N\A	0.0319418	N\A
chr1	55362240	0.0446448	N\A	-0.0128941	N\A	0.0647907	N\A	0.0321536	N\A
chr1	55362607	0.0446448	N\A	-0.0131023	N\A	0.0647907	N\A	0.0324525	N\A
chr1	55362905	0.0446448	N\A	-0.0132713	N\A	0.0647907	N\A	0.0326952	N\A
chr1	55363464	0.0446448	N\A	-0.0135883	N\A	0.0647907	N\A	0.0331505	N\A
chr1	55363731	0.0446448	N\A	-0.0137397	N\A	0.0647907	N\A	0.0333679	N\A
chr1	55363925	0.0446448	N\A	-0.0138497	N\A	0.0647907	N\A	0.0335259	N\A
chr1	55364436	0.0446448	N\A	-0.0141395	N\A	0.0647907	N\A	0.0339421	N\A
chr1	55364737	0.0446448	N\A	-0.0143102	N\A	0.0647907	N\A	0.0341872	N\A
chr1	55365176	0.0446448	N\A	-0.0145592	N\A	0.0647907	N\A	0.0345448	N\A
chr1	55365637	0.0446448	N\A	-0.0148206	N\A	0.0647907	N\A	0.0349202	N\A
chr1	55366691	0.0446448	N\A	-0.0154184	N\A	0.0647907	N\A	0.0357786	N\A
chr1	55366980	0.0446448	N\A	-0.0155823	N\A	0.0647907	N\A	0.0357096	N\A
chr1	55367180	0.0446448	N\A	-0.0156957	N\A	0.0647907	N\A	0.0355833	N\A
chr1	55367321	0.0446448	N\A	-0.0157757	N\A	0.0647907	N\A	0.0354943	N\A
chr1	55369326	0.0446448	N\A	-0.0169128	N\A	0.0647907	N\A	0.0342284	N\A
chr1	55369751	0.0446448	N\A	-0.0170712	N\A	0.0647907	N\A	0.03396	N\A
chr1	55370082	0.0446448	N\A	-0.0171532	N\A	0.0647907	N\A	0.033751	N\A
chr1	55370403	0.0446448	N\A	-0.0172326	N\A	0.0647907	N\A	0.0335484	N\A
chr1	55370863	0.0446448	N\A	-0.0173465	N\A	0.0647907	N\A	0.0332579	N\A
chr1	55371663	0.0446448	N\A	-0.0175445	N\A	0.0647907	N\A	0.0327528	N\A
chr1	55372033	0.0446448	N\A	-0.017636	N\A	0.0647907	N\A	0.0325192	N\A
chr1	55372341	0.0446448	N\A	-0.0177123	N\A	0.0647907	N\A	0.0323248	N\A
chr1	55372575	0.0446448	N\A	-0.0177702	N\A	0.0647907	N\A	0.032177	N\A
chr1	55372810	0.0446448	N\A	-0.0178284	N\A	0.0647907	N\A	0.0320286	N\A
chr1	55373077	0.0446448	N\A	-0.0178944	N\A	0.0647907	N\A	0.0318601	N\A
chr1	55373233	0.0446448	N\A	-0.0179331	N\A	0.0647907	N\A	0.0317616	N\A
chr1	55373233	0.0446448	N\A	-0.0179331	N\A	0.0647907	N\A	0.0317616	N\A
chr1	55373431	0.0446448	N\A	-0.0179821	N\A	0.0647907	N\A	0.0316366	N\A
chr1	55373671	0.0446448	N\A	-0.0180415	N\A	0.0647907	N\A	0.031485	N\A
chr1	55374071	0.0446448	N\A	-0.0181405	N\A	0.0647907	N\A	0.0312325	N\A
chr1	55374269	0.0446448	N\A	-0.0181895	N\A	0.0647907	N\A	0.0311075	N\A
chr1	55374615	0.0446448	N\A	-0.0182751	N\A	0.0647907	N\A	0.030889	N\A
chr1	55374815	0.0446448	N\A	-0.0183246	N\A	0.0647907	N\A	0.0307627	N\A
chr1	55375295	0.0446448	N\A	-0.0184434	N\A	0.0647907	N\A	0.0304597	N\A
chr1	55376744	0.0446448	N\A	-0.0188021	N\A	0.0647907	N\A	0.0295448	N\A
chr1	55377092	0.0446448	N\A	-0.0188882	N\A	0.0647907	N\A	0.0293251	N\A
chr1	55377594	0.0446448	N\A	-0.0190124	N\A	0.0627875	N\A	0.0290081	N\A
chr1	55378252	0.0446448	N\A	-0.0191753	N\A	0.0590178	N\A	0.0285927	N\A
chr1	55378525	0.0446448	N\A	-0.0192429	N\A	0.0574538	N\A	0.0284203	N\A
chr1	55379031	0.0446448	N\A	-0.0193681	N\A	0.0545549	N\A	0.0281009	N\A
chr1	55379201	0.0446448	N\A	-0.0194102	N\A	0.053581	N\A	0.0279935	N\A
chr1	55379652	0.0446448	N\A	-0.0195218	N\A	0.0509972	N\A	0.0277088	N\A
chr1	55380118	0.0446448	N\A	-0.0196372	N\A	0.0483275	N\A	0.0274146	N\A
chr1	55380735	0.0446448	N\A	-0.0197899	N\A	0.0447927	N\A	0.027025	N\A
chr1	55381144	0.0446448	N\A	-0.0198911	N\A	0.0424495	N\A	0.0267668	N\A
chr1	55381282	0.0446448	N\A	-0.0199253	N\A	0.0416589	N\A	0.0266796	N\A
chr1	55381546	0.0446448	N\A	-0.0199906	N\A	0.040778	N\A	0.0265129	N\A
chr1	55381758	0.0446448	N\A	-0.0200431	N\A	0.0408473	N\A	0.0263791	N\A
chr1	55381954	0.0446448	N\A	-0.0200916	N\A	0.0409114	N\A	0.0262553	N\A
chr1	55382248	0.0446448	N\A	-0.0201644	N\A	0.0410076	N\A	0.0260697	N\A
chr1	55382453	0.0446448	N\A	-0.0202151	N\A	0.0410747	N\A	0.0259403	N\A
chr1	55382694	0.0446448	N\A	-0.0202747	N\A	0.0411535	N\A	0.0257881	N\A
chr1	55383178	0.0446448	N\A	-0.0203945	N\A	0.0413118	N\A	0.0254825	N\A
chr1	55383461	0.0446448	N\A	-0.0204646	N\A	0.0414044	N\A	0.0253039	N\A
chr1	55383849	0.0446448	N\A	-0.0205606	N\A	0.0415313	N\A	0.0250589	N\A
chr1	55384794	0.0446448	N\A	-0.0207945	N\A	0.0418404	N\A	0.0244622	N\A
chr1	55384939	0.0446448	N\A	-0.0208304	N\A	0.0418878	N\A	0.0243707	N\A
chr1	55385450	0.0446448	N\A	-0.0209569	N\A	0.0420549	N\A	0.0240481	N\A
chr1	55385751	0.0446448	N\A	-0.0210314	N\A	0.0421534	N\A	0.023858	N\A
chr1	55386118	0.0446448	N\A	-0.0211222	N\A	0.0422734	N\A	0.0236263	N\A
chr1	55386978	0.0446448	N\A	-0.0213351	N\A	0.0425547	N\A	0.0230833	N\A
chr1	55387234	0.0446448	N\A	-0.0213984	N\A	0.0426385	N\A	0.0229217	N\A
chr1	55387662	0.0446448	N\A	-0.0215044	N\A	0.0427784	N\A	0.0226515	N\A
chr1	55388084	0.0446448	N\A	-0.0216088	N\A	0.0429165	N\A	0.022385	N\A
chr1	55389614	0.0446448	N\A	-0.0219875	N\A	0.0434169	N\A	0.021419	N\A
chr1	55390165	0.0446448	N\A	-0.0221239	N\A	0.0435971	N\A	0.0210711	N\A
chr1	55390302	0.0446448	N\A	-0.0221578	N\A	0.043642	N\A	0.0209846	N\A
chr1	55390723	0.0446448	N\A	-0.022262	N\A	0.0437797	N\A	0.0207188	N\A
chr1	55390848	0.0446448	N\A	-0.0222929	N\A	0.0438205	N\A	0.0206399	N\A
chr1	55391203	0.0446448	N\A	-0.0223808	N\A	0.0439367	N\A	0.0204158	N\A
chr1	55391698	0.0446448	N\A	-0.0225033	N\A	0.0440986	N\A	0.0201032	N\A
chr1	55392017	0.0446448	N\A	-0.0225823	N\A	0.0442029	N\A	0.0199018	N\A
chr1	55392626	0.0446448	N\A	-0.022733	N\A	0.0444021	N\A	0.0195173	N\A
chr1	55393035	0.0446448	N\A	-0.0228342	N\A	0.0445359	N\A	0.0192591	N\A
chr1	55393300	0.0446448	N\A	-0.0228998	N\A	0.0446226	N\A	0.0190918	N\A
chr1	55393683	0.0446448	N\A	-0.0229946	N\A	0.0447478	N\A	0.0188499	N\A
chr1	55394135	0.0446448	N\A	-0.0231065	N\A	0.0448957	N\A	0.0185646	N\A
chr1	55394475	0.0446448	N\A	-0.0231906	N\A	0.0450069	N\A	0.0183499	N\A
chr1	55395328	0.0446448	N\A	-0.0234018	N\A	0.0452859	N\A	0.0178113	N\A
chr1	55395719	0.0446448	N\A	-0.0234985	N\A	0.0454138	N\A	0.0175645	N\A
chr1	55395986	0.0446448	N\A	-0.0235646	N\A	0.0455011	N\A	0.0173959	N\A
chr1	55396117	0.0446448	N\A	-0.023597	N\A	0.045544	N\A	0.0173132	N\A
chr1	55396335	0.0446448	N\A	-0.023651	N\A	0.0456153	N\A	0.0171755	N\A
chr1	55396578	0.0446448	N\A	-0.0237111	N\A	0.0456947	N\A	0.0170221	N\A
chr1	55397059	0.0446448	N\A	-0.0238302	N\A	0.0458521	N\A	0.0167184	N\A
chr1	55398276	0.0446448	N\A	-0.0241314	N\A	0.0462501	N\A	0.01595	N\A
chr1	55398556	0.0446448	N\A	-0.0242007	N\A	0.0463417	N\A	0.0159124	N\A
chr1	55398791	0.0446448	N\A	-0.0242589	N\A	0.0464186	N\A	0.0159124	N\A
chr1	55399183	0.0446448	N\A	-0.0243559	N\A	0.0465468	N\A	0.0159124	N\A
chr1	55399319	0.0446448	N\A	-0.0243896	N\A	0.0465913	N\A	0.0159124	N\A
chr1	55400021	0.0446448	N\A	-0.0245633	N\A	0.0468209	N\A	0.0159124	N\A
chr1	55400335	0.0446448	N\A	-0.024641	N\A	0.0469236	N\A	0.0159124	N\A
chr1	55400758	0.0446448	N\A	-0.0247457	N\A	0.047062	N\A	0.0159124	N\A
chr1	55402172	0.0446448	N\A	-0.0250957	N\A	0.0475245	N\A	0.0159124	N\A
chr1	55402823	0.0446448	N\A	-0.0252568	N\A	0.0477374	N\A	0.0159124	N\A
chr1	55403020	0.0446448	N\A	-0.0253056	N\A	0.0478018	N\A	0.0159124	N\A
chr1	55404772	0.0446448	N\A	-0.0257392	N\A	0.0483749	N\A	0.0159124	N\A
chr1	55404905	0.0446448	N\A	-0.0257722	N\A	0.0484184	N\A	0.0159124	N\A
chr1	55405258	0.0446448	N\A	-0.0258595	N\A	0.0485338	N\A	0.0159124	N\A
chr1	55405419	0.0446448	N\A	-0.0258994	N\A	0.0485865	N\A	0.0159124	N\A
chr1	55406377	0.0446448	N\A	-0.0260655	N\A	0.048053	N\A	0.0159124	N\A
chr1	55406900	0.0446448	N\A	-0.0260655	N\A	0.0474552	N\A	0.0159124	N\A
chr1	55407290	0.0446448	N\A	-0.0260655	N\A	0.0470095	N\A	0.0159124	N\A
chr1	55407716	0.0446448	N\A	-0.0260655	N\A	0.0465225	N\A	0.0159124	N\A
chr1	55407945	0.0446448	N\A	-0.0260655	N\A	0.0462608	N\A	0.0159124	N\A
chr1	55408222	0.0446448	N\A	-0.0260655	N\A	0.0459442	N\A	0.0159124	N\A
chr1	55408641	0.0446448	N\A	-0.0260655	N\A	0.0454653	N\A	0.0159124	N\A
chr1	55408804	0.0446448	N\A	-0.0260655	N\A	0.0452789	N\A	0.0159124	N\A
chr1	55408931	0.0446448	N\A	-0.0260655	N\A	0.0451338	N\A	0.0159124	N\A
chr1	55409517	0.0446448	N\A	-0.0260655	N\A	0.044464	N\A	0.0159124	N\A
chr1	55409870	0.0446448	N\A	-0.0260655	N\A	0.0440605	N\A	0.0159124	N\A
chr1	55411792	0.0446448	N\A	-0.0260655	N\A	0.0418636	N\A	0.0159124	N\A
chr1	55411942	0.0446448	N\A	-0.0260655	N\A	0.0416922	N\A	0.0159124	N\A
chr1	55412163	0.0446448	N\A	-0.0260655	N\A	0.0414396	N\A	0.0159124	N\A
chr1	55412316	0.0446448	N\A	-0.0260655	N\A	0.0412647	N\A	0.0159124	N\A
chr1	55412646	0.0446448	N\A	-0.0260655	N\A	0.0408875	N\A	0.0159124	N\A
chr1	55413003	0.0446448	N\A	-0.0260655	N\A	0.0404795	N\A	0.0159124	N\A
chr1	55413003	0.0446448	N\A	-0.0260655	N\A	0.0404795	N\A	0.0159124	N\A
chr1	55413422	0.0446448	N\A	-0.0260655	N\A	0.0400005	N\A	0.0159124	N\A
chr1	55413693	0.0446448	N\A	-0.0260655	N\A	0.0396908	N\A	0.0159124	N\A
chr1	55413977	0.0446448	N\A	-0.0260655	N\A	0.0393662	N\A	0.0159124	N\A
chr1	55414332	0.0446448	N\A	-0.0260655	N\A	0.0389604	N\A	0.0159124	N\A
chr1	55414759	0.0446448	N\A	-0.0260655	N\A	0.0384724	N\A	0.0159124	N\A
chr1	55414884	0.0446448	N\A	-0.0260655	N\A	0.0383295	N\A	0.0159124	N\A
chr1	55416862	0.0446448	N\A	-0.0260655	N\A	0.0360686	N\A	0.0159124	N\A
chr1	55417421	0.0446448	N\A	-0.0260655	N\A	0.0354297	N\A	0.0159124	N\A
chr1	55418001	0.0446448	N\A	-0.0260655	N\A	0.0347667	N\A	0.0159124	N\A
chr1	55418157	0.0446448	N\A	-0.0260655	N\A	0.0345884	N\A	0.0159124	N\A
chr1	55418820	0.0446448	N\A	-0.0260655	N\A	0.0338306	N\A	0.0159124	N\A
chr1	55427641	0.0446448	N\A	-0.0260655	N\A	0.0237482	N\A	0.0159124	N\A
chr1	55428073	0.0446448	N\A	-0.0260655	N\A	0.0245514	N\A	0.0159124	N\A
chr1	55428441	0.0446448	N\A	-0.0260655	N\A	0.0252536	N\A	0.0159124	N\A
chr1	55428593	0.0446448	N\A	-0.0260655	N\A	0.0255436	N\A	0.0159124	N\A
chr1	55429272	0.0446448	N\A	-0.0260655	N\A	0.0268392	N\A	0.0159124	N\A
chr1	55429407	0.0446448	N\A	-0.0260655	N\A	0.0270968	N\A	0.0159124	N\A
chr1	55429803	0.0446448	N\A	-0.0260655	N\A	0.0278525	N\A	0.0159124	N\A
chr1	55430028	0.0446448	N\A	-0.0260655	N\A	0.0282818	N\A	0.0159124	N\A
chr1	55430266	0.0446448	N\A	-0.0235069	N\A	0.0287359	N\A	0.0159124	N\A
chr1	55430466	0.0446448	N\A	-0.0235518	N\A	0.0291175	N\A	0.0159124	N\A
chr1	55430721	0.0446448	N\A	-0.023609	N\A	0.0296041	N\A	0.0159124	N\A
chr1	55430931	0.0446448	N\A	-0.0236562	N\A	0.0300048	N\A	0.0159124	N\A
chr1	55431334	0.0446448	N\A	-0.0237467	N\A	0.0307738	N\A	0.0159124	N\A
chr1	55431910	0.0446448	N\A	-0.0238761	N\A	0.0318729	N\A	0.0159124	N\A
chr1	55432543	0.0446448	N\A	-0.0240183	N\A	0.0330807	N\A	0.0159124	N\A
chr1	55432713	0.0446448	N\A	-0.0240565	N\A	0.0334051	N\A	0.0159124	N\A
chr1	55432949	0.0446448	N\A	-0.0241095	N\A	0.0338554	N\A	0.0159124	N\A
chr1	55433259	0.0446448	N\A	-0.0241791	N\A	0.0344469	N\A	0.0159124	N\A
chr1	55433432	0.0446448	N\A	-0.024218	N\A	0.034777	N\A	0.0159124	N\A
chr1	55433692	0.0240626	N\A	-0.0242763	N\A	0.0352731	N\A	0.0159124	N\A
chr1	55433813	0.024115	N\A	-0.0243035	N\A	0.035504	N\A	0.0159124	N\A
chr1	55434111	0.024244	N\A	-0.0243705	N\A	0.0360726	N\A	0.0159124	N\A
chr1	55434419	0.0243775	N\A	-0.0244396	N\A	0.0366603	N\A	0.0159124	N\A
chr1	55434986	0.024623	N\A	-0.024567	N\A	0.0377422	N\A	0.0159124	N\A
chr1	55435691	0.0249284	N\A	-0.0247253	N\A	0.0390874	N\A	0.0159124	N\A
chr1	55435972	0.0250501	N\A	-0.0247884	N\A	0.0396236	N\A	0.0159124	N\A
chr1	55436284	0.0251853	N\A	-0.0248585	N\A	0.0402189	N\A	0.0159124	N\A
chr1	55436427	0.0252472	N\A	-0.0248906	N\A	0.0404918	N\A	0.0159124	N\A
chr1	55436777	0.0253988	N\A	-0.0249692	N\A	0.0411596	N\A	0.0159124	N\A
chr1	55438185	0.0260087	N\A	-0.0252855	N\A	0.0423402	N\A	0.0159124	N\A
chr1	55438437	0.0261178	N\A	-0.0253421	N\A	0.0421349	N\A	0.0159124	N\A
chr1	55438850	0.0262967	N\A	-0.0254349	N\A	0.0417986	N\A	0.0159124	N\A
chr1	55439024	0.0263721	N\A	-0.0254739	N\A	0.0416569	N\A	0.0159124	N\A
chr1	55439174	0.0264371	N\A	-0.0255076	N\A	0.0415347	N\A	0.0159124	N\A
chr1	55439308	0.0264951	N\A	-0.0255377	N\A	0.0414256	N\A	0.0159124	N\A
chr1	55439491	0.0265744	N\A	-0.0255788	N\A	0.0412765	N\A	0.0159124	N\A
chr1	55443388	0.0282624	N\A	-0.0264541	N\A	0.0381027	N\A	0.0159124	N\A
chr1	55443665	0.0283823	N\A	-0.0265163	N\A	0.0378771	N\A	0.0158782	N\A
chr1	55443906	0.0284867	N\A	-0.0265704	N\A	0.0376808	N\A	0.0158309	N\A
chr1	55444328	0.0286695	N\A	-0.0266652	N\A	0.0373371	N\A	0.0157481	N\A
chr1	55444495	0.0287418	N\A	-0.0267027	N\A	0.0372011	N\A	0.0157153	N\A
chr1	55444816	0.0288809	N\A	-0.0267748	N\A	0.0369397	N\A	0.0156523	N\A
chr1	55445155	0.0290277	N\A	-0.026851	N\A	0.0366636	N\A	0.0155858	N\A
chr1	55445368	0.02912	N\A	-0.0268988	N\A	0.0364901	N\A	0.015544	N\A
chr1	55445497	0.0291759	N\A	-0.0269278	N\A	0.036385	N\A	0.0155186	N\A
chr1	55445859	0.0293327	N\A	-0.0270091	N\A	0.0360902	N\A	0.0154476	N\A
chr1	55446004	0.0293955	N\A	-0.0270417	N\A	0.0359721	N\A	0.0154191	N\A
chr1	55446220	0.029489	N\A	-0.0270902	N\A	0.0357962	N\A	0.0153767	N\A
chr1	55446519	0.0296185	N\A	-0.0271573	N\A	0.0355527	N\A	0.0153181	N\A
chr1	55446703	0.0296982	N\A	-0.0271987	N\A	0.0354028	N\A	0.015282	N\A
chr1	55446946	0.0298035	N\A	-0.0272532	N\A	0.0352049	N\A	0.0152343	N\A
chr1	55448070	0.0302903	N\A	-0.0275057	N\A	0.0342895	N\A	0.0150137	N\A
chr1	55448202	0.0303475	N\A	-0.0275353	N\A	0.034182	N\A	0.0149878	N\A
chr1	55448461	0.0304597	N\A	-0.0275935	N\A	0.033971	N\A	0.0149369	N\A
chr1	55448591	0.030516	N\A	-0.0276227	N\A	0.0338652	N\A	0.0149114	N\A
chr1	55448842	0.0306247	N\A	-0.0276791	N\A	0.0336607	N\A	0.0148622	N\A
chr1	55449168	0.0307659	N\A	-0.0277523	N\A	0.0333952	N\A	0.0147982	N\A
chr1	55450985	0.031553	N\A	-0.0281604	N\A	0.0319154	N\A	0.0144416	N\A
chr1	55451340	0.0317067	N\A	-0.0282402	N\A	0.0316263	N\A	0.0143719	N\A
chr1	55451524	0.0317864	N\A	-0.0282815	N\A	0.0314764	N\A	0.0143358	N\A
chr1	55451877	0.0319393	N\A	-0.0283608	N\A	0.0311889	N\A	0.0142665	N\A
chr1	55452144	0.032055	N\A	-0.0284207	N\A	0.0309715	N\A	0.0142141	N\A
chr1	55452451	0.032188	N\A	-0.0284897	N\A	0.0307214	N\A	0.0141538	N\A
chr1	55452618	0.0322603	N\A	-0.0285272	N\A	0.0305854	N\A	0.0141211	N\A
chr1	55452799	0.0323387	N\A	-0.0285678	N\A	0.030438	N\A	0.0140855	N\A
chr1	55453279	0.0325466	N\A	-0.0286757	N\A	0.0300471	N\A	0.0139913	N\A
chr1	55453413	0.0326047	N\A	-0.0287058	N\A	0.029938	N\A	0.013965	N\A
chr1	55453614	0.0326917	N\A	-0.0287509	N\A	0.0297743	N\A	0.0139256	N\A
chr1	55454339	0.0330058	N\A	-0.0289137	N\A	0.0291838	N\A	0.0137833	N\A
chr1	55454488	0.0330703	N\A	-0.0289472	N\A	0.0290624	N\A	0.0137541	N\A
chr1	55455049	0.0333133	N\A	-0.0290732	N\A	0.0286055	N\A	0.013644	N\A
chr1	55455216	0.0333856	N\A	-0.0291107	N\A	0.0284695	N\A	0.0136112	N\A
chr1	55456004	0.0337269	N\A	-0.0292877	N\A	0.0278278	N\A	0.0134565	N\A
chr1	55456386	0.0338924	N\A	-0.0293735	N\A	0.0275166	N\A	0.0133816	N\A
chr1	55456750	0.0340501	N\A	-0.0294553	N\A	0.0272202	N\A	0.0133101	N\A
chr1	55457076	0.0341913	N\A	-0.0295285	N\A	0.0269547	N\A	0.0132461	N\A
chr1	55457601	0.0344187	N\A	-0.0296464	N\A	0.0265271	N\A	0.0131431	N\A
chr1	55457957	0.0345729	N\A	-0.0297264	N\A	0.0262372	N\A	0.0130732	N\A
chr1	55458291	0.0347175	N\A	-0.0298014	N\A	0.0259651	N\A	0.0130077	N\A
chr1	55458822	0.0349476	N\A	-0.0299206	N\A	0.0255327	N\A	0.0129035	N\A
chr1	55459229	0.0351238	N\A	-0.0300121	N\A	0.0252012	N\A	0.0128236	N\A
chr1	55459552	0.0352637	N\A	-0.0300846	N\A	0.0249381	N\A	0.0127602	N\A
chr1	55459821	0.0353803	N\A	-0.030145	N\A	0.0247191	N\A	0.0127074	N\A
chr1	55459990	0.0354535	N\A	-0.030183	N\A	0.0245814	N\A	0.0126742	N\A
chr1	55460185	0.0355379	N\A	-0.0302268	N\A	0.0244226	N\A	0.012636	N\A
chr1	55460743	0.0357796	N\A	-0.0303521	N\A	0.0239682	N\A	0.0125264	N\A
chr1	55460999	0.0358905	N\A	-0.0304096	N\A	0.0237597	N\A	0.0124762	N\A
chr1	55461658	0.036176	N\A	-0.0305576	N\A	0.0232229	N\A	0.0123469	N\A
chr1	55461894	0.0362782	N\A	-0.0306106	N\A	0.0230307	N\A	0.0123006	N\A
chr1	55462093	0.0363487	N\A	-0.0306553	N\A	0.0228687	N\A	0.0122615	N\A
chr1	55462696	0.0361735	N\A	-0.0307908	N\A	0.0223776	N\A	0.0121432	N\A
chr1	55463587	0.0359148	N\A	-0.0308812	N\A	0.0216519	N\A	0.0119683	N\A
chr1	55463810	0.03585	N\A	-0.0308812	N\A	0.0214703	N\A	0.0119245	N\A
chr1	55463959	0.0358067	N\A	-0.0308812	N\A	0.0213489	N\A	0.0118953	N\A
chr1	55464240	0.0357251	N\A	-0.0308812	N\A	0.0211201	N\A	0.0118401	N\A
chr1	55464836	0.035552	N\A	-0.0308812	N\A	0.0206347	N\A	0.0117232	N\A
chr1	55465151	0.0354606	N\A	-0.0308812	N\A	0.0203781	N\A	0.0116613	N\A
chr1	55465347	0.0354036	N\A	-0.0308812	N\A	0.0202185	N\A	0.0116229	N\A
chr1	55465607	0.0353281	N\A	-0.0308812	N\A	0.0200067	N\A	0.0115718	N\A
chr1	55466185	0.0351603	N\A	-0.0308812	N\A	0.019536	N\A	0.0114584	N\A
chr1	55466572	0.0350479	N\A	-0.0308812	N\A	0.0192208	N\A	0.0113824	N\A
chr1	55466874	0.0349602	N\A	-0.0308812	N\A	0.0189749	N\A	0.0113232	N\A
chr1	55467378	0.0348138	N\A	-0.0308812	N\A	0.0185644	N\A	0.0112243	N\A
chr1	55467378	0.0348138	N\A	-0.0308812	N\A	0.0185644	N\A	0.0112243	N\A
chr1	55468150	0.0345896	N\A	-0.0308812	N\A	0.0179356	N\A	0.0110727	N\A
chr1	55468559	0.0344708	N\A	-0.0308812	N\A	0.0176025	N\A	0.0109925	N\A
chr1	55468939	0.0343604	N\A	-0.0308812	N\A	0.017293	N\A	0.0109179	N\A
chr1	55469187	0.0342884	N\A	-0.0308812	N\A	0.0170911	N\A	0.0108692	N\A
chr1	55470659	0.0338609	N\A	-0.0308812	N\A	0.0158922	N\A	0.0105803	N\A
chr1	55470998	0.0337625	N\A	-0.0308812	N\A	0.0156161	N\A	0.0105138	N\A
chr1	55471172	0.0337119	N\A	-0.0308812	N\A	0.0154744	N\A	0.0104796	N\A
chr1	55471428	0.0336376	N\A	-0.0308812	N\A	0.0152659	N\A	0.0104294	N\A
chr1	55472096	0.0334436	N\A	-0.0308812	N\A	0.0147219	N\A	0.0102983	N\A
chr1	55472467	0.0333358	N\A	-0.0308812	N\A	0.0144197	N\A	0.0102255	N\A
chr1	55472610	0.0332943	N\A	-0.0308812	N\A	0.0143033	N\A	0.0101974	N\A
chr1	55472794	0.0332409	N\A	-0.0308812	N\A	0.0141534	N\A	0.0101613	N\A
chr1	55473089	0.0331552	N\A	-0.0308812	N\A	0.0139131	N\A	0.0101034	N\A
chr1	55473228	0.0331148	N\A	-0.0308812	N\A	0.0137999	N\A	0.0100761	N\A
chr1	55473824	0.0329417	N\A	-0.0308812	N\A	0.0133145	N\A	0.00995916	N\A
chr1	55474201	0.0328323	N\A	-0.0308812	N\A	0.0130075	N\A	0.00988517	N\A
chr1	55474614	0.0327123	N\A	-0.0308812	N\A	0.0126711	N\A	0.00980411	N\A
chr1	55475264	0.0325235	N\A	-0.0308812	N\A	0.0121417	N\A	0.00967654	N\A
chr1	55475550	0.0324405	N\A	-0.0308812	N\A	0.0119088	N\A	0.00962041	N\A
chr1	55475738	0.0323859	N\A	-0.0308812	N\A	0.0117557	N\A	0.00958351	N\A
chr1	55476226	0.0322442	N\A	-0.0308812	N\A	0.011478	N\A	0.00948774	N\A
chr1	55476358	0.0322058	N\A	-0.0308812	N\A	0.0114348	N\A	0.00946183	N\A
chr1	55476615	0.0321312	N\A	-0.0308812	N\A	0.0113507	N\A	0.00941139	N\A
chr1	55476974	0.0320269	N\A	-0.0308812	N\A	0.0112333	N\A	0.00934094	N\A
chr1	55477381	0.0319087	N\A	-0.0308812	N\A	0.0111002	N\A	0.00926106	N\A
chr1	55477608	0.0318428	N\A	-0.0308812	N\A	0.0110259	N\A	0.00921651	N\A
chr1	55478277	0.0316485	N\A	-0.0308812	N\A	0.0108071	N\A	0.00908521	N\A
chr1	55478763	0.0315074	N\A	-0.0308812	N\A	0.0106482	N\A	0.00898982	N\A
chr1	55479347	0.0313377	N\A	-0.0308812	N\A	0.0104571	N\A	0.00887521	N\A
chr1	55480279	0.0310671	N\A	-0.0308812	N\A	0.0101523	N\A	0.00869229	N\A
chr1	55480440	0.0310203	N\A	-0.0308812	N\A	0.0100996	N\A	0.00866069	N\A
chr1	55482089	0.0305414	N\A	-0.0308812	N\A	0.00956027	N\A	0.00833706	N\A
chr1	55482253	0.0304938	N\A	-0.0308812	N\A	0.00950662	N\A	0.00830487	N\A
chr1	55482445	0.030438	N\A	-0.0308812	N\A	0.00944382	N\A	0.00826719	N\A
chr1	55485184	0.0296426	N\A	-0.0308812	N\A	0.00854794	N\A	0.00772963	N\A
chr1	55485391	0.0295824	N\A	-0.0308812	N\A	0.00848023	N\A	0.00768901	N\A
chr1	55487423	0.0289923	N\A	-0.0308812	N\A	0.00781559	N\A	0.0072902	N\A
chr1	55488843	0.0285799	N\A	-0.0308812	N\A	0.00735113	N\A	0.00701151	N\A
chr1	55489426	0.0284106	N\A	-0.0308812	N\A	0.00716044	N\A	0.00689709	N\A
chr1	55489674	0.0283386	N\A	-0.0308812	N\A	0.00707932	N\A	0.00684842	N\A
chr1	55493934	0.0271014	N\A	-0.0369119	N\A	0.00568594	N\A	0.00601235	N\A
chr1	55497202	0.0261523	N\A	-0.0415853	N\A	0.00461703	N\A	0.00537097	N\A
chr1	55497587	0.0260405	N\A	-0.0421359	N\A	0.0044911	N\A	0.00529541	N\A
chr1	55497987	0.0259243	N\A	-0.0427079	N\A	0.00436026	N\A	0.0052169	N\A
chr1	55498312	0.0258299	N\A	-0.0431727	N\A	0.00425396	N\A	0.00515312	N\A
chr1	55498590	0.0257492	N\A	-0.0435703	N\A	0.00416303	N\A	0.00509856	N\A
chr1	55499049	0.0256159	N\A	-0.0442267	N\A	0.0040129	N\A	0.00500847	N\A
chr1	55499267	0.0255526	N\A	-0.0445384	N\A	0.0039416	N\A	0.00496569	N\A
chr1	55499541	0.025473	N\A	-0.0449303	N\A	0.00385197	N\A	0.00491191	N\A
chr1	55499900	0.0253687	N\A	-0.0454437	N\A	0.00373455	N\A	0.00484145	N\A
chr1	55500828	0.0250992	N\A	-0.0467708	N\A	0.00343102	N\A	0.00465932	N\A
chr1	55501168	0.0250005	N\A	-0.047257	N\A	0.00331981	N\A	0.0045926	N\A
chr1	55502030	0.0247501	N\A	-0.0484897	N\A	0.00303786	N\A	0.00442342	N\A
chr1	55502212	0.0246973	N\A	-0.04875	N\A	0.00297833	N\A	0.0043877	N\A
chr1	55502672	0.0245637	N\A	-0.0494078	N\A	0.00282787	N\A	0.00429742	N\A
chr1	55503080	0.0244452	N\A	-0.0499913	N\A	0.00269442	N\A	0.00421734	N\A
chr1	55503288	0.0243848	N\A	-0.0502887	N\A	0.00262639	N\A	0.00417652	N\A
chr1	55503615	0.0242898	N\A	-0.0507564	N\A	0.00251943	N\A	0.00411234	N\A
chr1	55503840	0.0242245	N\A	-0.0510781	N\A	0.00244583	N\A	0.00406819	N\A
chr1	55504140	0.0241373	N\A	-0.0515071	N\A	0.00234771	N\A	0.00400931	N\A
chr1	55504291	0.0240935	N\A	-0.0517231	N\A	0.00229832	N\A	0.00397967	N\A
chr1	55504513	0.024029	N\A	-0.0520406	N\A	0.00222571	N\A	0.0039361	N\A
chr1	55504901	0.0239163	N\A	-0.0525954	N\A	0.0020988	N\A	0.00385995	N\A
chr1	55505057	0.023871	N\A	-0.0528185	N\A	0.00204777	N\A	0.00382934	N\A
chr1	55505253	0.0238141	N\A	-0.0530988	N\A	0.00198366	N\A	0.00379087	N\A
chr1	55505483	0.0237473	N\A	-0.0534277	N\A	0.00190843	N\A	0.00374573	N\A
chr1	55506212	0.0235356	N\A	-0.0544702	N\A	0.00166999	N\A	0.00360265	N\A
chr1	55506739	0.0233825	N\A	-0.0552239	N\A	0.00149761	N\A	0.00349923	N\A
chr1	55507889	0.0230485	N\A	-0.0564979	N\A	0.00112147	N\A	0.00327352	N\A
chr1	55508046	0.023003	N\A	-0.0560483	N\A	0.00107011	N\A	0.00324271	N\A
chr1	55508431	0.0228911	N\A	-0.0549458	N\A	0.000944186	N\A	0.00316715	N\A
chr1	55508751	0.0227982	N\A	-0.0540295	N\A	0.000839519	N\A	0.00310435	N\A
chr1	55509949	0.0224503	N\A	-0.0505989	N\A	0.000447671	N\A	0.00286923	N\A
chr1	55510152	0.0223913	N\A	-0.0500175	N\A	0.000381273	N\A	0.00289387	N\A
chr1	55510468	0.0222996	N\A	-0.0491126	N\A	0.000277914	N\A	0.00294646	N\A
chr1	55510713	0.0222284	N\A	-0.0484111	N\A	0.000197778	N\A	0.00298723	N\A
chr1	55510978	0.0221514	N\A	-0.0476522	N\A	0.0001111	N\A	0.00303134	N\A
chr1	55511151	0.0221012	N\A	-0.0471568	N\A	5.45145e-05	N\A	0.00306013	N\A
chr1	55511353	0.0220425	N\A	-0.0465783	N\A	-1.15567e-05	N\A	0.00309375	N\A
chr1	55512033	0.021845	N\A	-0.0446311	N\A	-0.000233975	N\A	0.00320692	N\A
chr1	55512278	0.0217739	N\A	-0.0439295	N\A	-0.000314111	N\A	0.00324769	N\A
chr1	55512552	0.0216943	N\A	-0.0431448	N\A	-0.000403732	N\A	0.00329329	N\A
chr1	55512978	0.0215706	N\A	-0.0419249	N\A	-0.00054307	N\A	0.00336419	N\A
chr1	55513238	0.0214951	N\A	-0.0411804	N\A	-0.000628112	N\A	0.00340746	N\A
chr1	55513482	0.0214242	N\A	-0.0404817	N\A	-0.000707921	N\A	0.00344807	N\A
chr1	55514233	0.0212061	N\A	-0.0383311	N\A	-0.000953562	N\A	0.00357306	N\A
chr1	55554111	0.0096247	N\A	-0.0338815	N\A	-0.0139971	N\A	0.0102099	N\A
chr1	55576670	0.0030731	N\A	-0.0381243	N\A	-0.0213758	N\A	0.0120669	N\A
chr1	55617405	-0.00875721	N\A	-0.0457854	N\A	-0.0346996	N\A	0.00624931	N\A
chr1	55637620	-0.0146281	P-	-0.0495873	N\A	-0.0413116	N\A	0.00336231	N\A
chr1	55691759	-0.0303512	P-	-0.0597694	N\A	-0.0590197	N\A	-0.00436954	N\A
chr1	55739533	-0.0442258	P-	-0.0687544	N\A	-0.0746459	N\A	-0.0111924	P-
chr1	55783914	-0.0571149	N\A	-0.0771012	N\A	-0.0891622	N\A	-0.0175306	P-
chr1	55807275	-0.0638995	N\A	-0.0814948	N\A	-0.0905866	N\A	-0.0208669	P-
chr1	55849256	-0.0760916	N\A	-0.0836818	N\A	-0.0905866	N\A	-0.0268624	P-
chr1	55880853	-0.0852681	N\A	-0.0836818	N\A	-0.0905866	N\A	-0.031375	P-
chr1	55908159	-0.0931983	N\A	-0.0836818	N\A	-0.0905866	A	-0.0352747	N\A
chr1	55943102	-0.0959151	N\A	-0.0836818	A	-0.0905866	A	-0.040265	N\A
chr1	55981397	-0.0959151	N\A	-0.0836818	A	-0.0905866	A	-0.0457341	N\A
chr1	56031185	-0.0959151	A	-0.0836818	A	-0.0905866	A	-0.0528446	N\A
chr1	56081016	-0.0959151	A	-0.0836818	A	-0.0905866	A	-0.054446	N\A
chr1	56100161	-0.0959151	A	-0.0836818	A	-0.0905866	A	-0.054446	N\A
chr1	56142072	-0.0959151	A	-0.0836818	A	-0.0905866	A	-0.054446	N\A
chr1	56186703	-0.0959151	A	-0.0836818	A	-0.0905866	A	-0.054446	A
chr1	56235205	-0.0959151	A	-0.0836818	A	-0.0905866	A	-0.054446	A
chr1	56272939	-0.0959151	A	-0.0836818	A	-0.0905866	A	-0.054446	A
chr1	56313007	-0.0959151	A	-0.0836818	N\A	-0.0905866	N\A	-0.054446	A
chr1	56347592	-0.0959151	A	-0.0836818	N\A	-0.0905866	N\A	-0.054446	A
chr1	56398010	-0.0959151	A	-0.0836818	N\A	-0.0862159	N\A	-0.054446	A
chr1	56422464	-0.0959151	A	-0.0801293	N\A	-0.0782173	N\A	-0.054446	A
chr1	56461923	-0.0959151	A	-0.0727081	N\A	-0.0653109	N\A	-0.054446	A
chr1	56513711	-0.0959151	A	-0.0629682	N\A	-0.0483718	N\A	-0.054446	N\A
chr1	56549494	-0.0959151	A	-0.0562384	N\A	-0.0366677	P+	-0.054446	N\A
chr1	56589366	-0.0959151	A	-0.0487396	N\A	-0.0236262	N\A	-0.054446	N\A
chr1	56611649	-0.0959151	A	-0.0445487	N\A	-0.0163377	N\A	-0.0535182	N\A
chr1	56658893	-0.0959151	A	-0.0432522	N\A	-0.000884896	N\A	-0.046771	N\A
chr1	56713393	-0.0959151	A	-0.0432522	N\A	0.0169413	N\A	-0.0389876	N\A
chr1	56767460	-0.0959151	A	-0.0432522	A	0.0174008	N\A	-0.0312661	P+
chr1	56809780	-0.0959151	A	-0.0432522	A	0.0174008	N\A	-0.0252221	P+
chr1	56827482	-0.0959151	A	-0.0432522	A	0.0174008	A	-0.022694	P+
chr1	56871986	-0.0959151	A	-0.0432522	A	0.0174008	A	-0.0163382	P+
chr1	56904075	-0.0959151	A	-0.0432522	A	0.0174008	A	-0.0117554	P+
chr1	56951422	-0.0959151	N\A	-0.0432522	A	0.0174008	A	-0.00499356	P+
chr1	57001300	-0.0959151	N\A	-0.0432522	A	0.0174008	A	0.00212976	P+
chr1	57029077	-0.0959151	N\A	-0.0432522	A	0.0174008	A	0.00609673	P+
chr1	57070302	-0.0871843	N\A	-0.0432522	A	0.0174008	A	0.0119843	N\A
chr1	57116376	-0.0738035	N\A	-0.0432522	A	0.0174008	A	0.0185643	N\A
chr1	57170715	-0.0580223	N\A	-0.0432522	A	0.0174008	A	0.0263247	N\A
chr1	57211132	-0.0462843	N\A	-0.0432522	A	0.0174008	A	0.0320969	N\A
chr1	57268078	-0.029746	N\A	-0.0432522	A	0.0174008	A	0.0339801	N\A
chr1	57291081	-0.0292728	N\A	-0.0432522	A	0.0174008	A	0.0339801	N\A
chr1	57344909	-0.0292728	N\A	-0.0432522	A	0.0174008	A	0.0339801	A
chr1	57389511	-0.0292728	A	-0.0432522	A	0.0174008	A	0.0339801	A
chr1	57442401	-0.0292728	A	-0.0432522	A	0.0174008	A	0.0339801	A
chr1	57474569	-0.0292728	A	-0.0432522	A	0.0174008	A	0.0339801	A
chr1	57506426	-0.0292728	A	-0.0432522	N\A	0.0174008	A	0.0339801	A
chr1	57535006	-0.0292728	A	-0.0432522	N\A	0.0174008	A	0.0339801	A
chr1	57576422	-0.0292728	A	-0.0432522	N\A	0.0174008	N\A	0.0339801	A
chr1	57622942	-0.0292728	A	-0.0389007	N\A	0.0174008	N\A	0.0339801	A
chr1	57646256	-0.0292728	A	-0.034516	N\A	0.0209856	N\A	0.0339801	A
chr1	57687940	-0.0292728	N\A	-0.0266764	N\A	0.0346198	N\A	0.0339801	A
chr1	57739763	-0.0292728	N\A	-0.0169299	N\A	0.0515703	N\A	0.0339801	A
chr1	57792725	-0.0170295	N\A	-0.00696921	P+	0.0580558	N\A	0.0339801	A
chr1	57839936	-0.00331842	N\A	0.00190989	P+	0.0580558	N\A	0.0339801	A
chr1	57880621	0.00849736	N\A	0.00956163	P+	0.0580558	A	0.0339801	A
chr1	57915155	0.0185268	P+	0.0160565	P+	0.0580558	A	0.0339801	A
chr1	57945716	0.0274023	N\A	0.0218042	P+	0.0580558	A	0.0339801	A
chr1	57977607	0.0366641	N\A	0.027802	P+	0.0580558	A	0.0339801	A
chr1	58028728	0.0515108	N\A	0.0374165	P+	0.0580558	A	0.0339801	A
chr1	58066389	0.0624483	N\A	0.0444995	P+	0.0580558	A	0.0339801	A
chr1	58110352	0.0697564	N\A	0.0527677	N\A	0.0580558	A	0.0339801	A
chr1	58161759	0.0697564	N\A	0.062436	N\A	0.0580558	A	0.0339801	A
chr1	58198716	0.0697564	A	0.0693866	N\A	0.0580558	A	0.0339801	A
chr1	58247613	0.0697564	A	0.07701	N\A	0.0580558	A	0.0339801	A
chr1	58294751	0.0697564	A	0.07701	N\A	0.0580558	A	0.0339801	A
chr1	58349461	0.0697564	A	0.07701	A	0.0580558	A	0.0339801	A
chr1	58406566	0.0697564	A	0.07701	A	0.0580558	A	0.0339801	A
chr1	58450125	0.0697564	A	0.07701	A	0.0580558	A	0.0339801	A
chr1	58502498	0.0697564	A	0.07701	A	0.0580558	A	0.0339801	A
chr1	58548437	0.0697564	A	0.07701	A	0.0580558	A	0.0339801	A
chr1	58567547	0.0697564	A	0.07701	A	0.0580558	A	0.0339801	A
chr1	58619835	0.0697564	A	0.07701	A	0.0580558	A	0.0339801	A
chr1	58664076	0.0697564	A	0.07701	A	0.0580558	A	0.0339801	A
chr1	58715722	0.0697564	A	0.07701	A	0.0580558	A	0.0339801	A
chr1	58742435	0.0697564	A	0.07701	A	0.0580558	A	0.0339801	A
chr1	58801119	0.0697564	A	0.07701	A	0.0580558	A	0.0339801	A
chr1	58851395	0.0697564	N\A	0.07701	A	0.0580558	A	0.0339801	A
chr1	58897768	0.0697564	N\A	0.07701	A	0.0580558	A	0.0339801	A
chr1	58947651	0.0584838	N\A	0.07701	A	0.0580558	A	0.0339801	A
chr1	58995619	0.0445529	N\A	0.07701	A	0.0580558	A	0.0339801	A
chr1	59038078	0.0330097	N\A	0.07701	A	0.0580558	A	0.0339801	A
chr1	59074417	0.0330097	N\A	0.07701	A	0.0580558	A	0.0339801	A
chr1	59112931	0.0330097	N\A	0.07701	A	0.0580558	A	0.0339801	A
chr1	59171217	0.0330097	A	0.07701	A	0.0580558	A	0.0339801	A
chr1	59205350	0.0330097	A	0.07701	A	0.0580558	A	0.0339801	A
chr1	59249963	0.0330097	A	0.07701	A	0.0580558	A	0.0339801	A
chr1	59286642	0.0330097	A	0.07701	A	0.0580558	A	0.0339801	N\A
chr1	59310168	0.0330097	A	0.07701	A	0.0580558	A	0.0339801	N\A
chr1	59346258	0.0330097	A	0.07701	A	0.0580558	A	0.0339801	N\A
chr1	59403828	0.0330097	A	0.07701	A	0.0580558	A	0.0367527	N\A
chr1	59458033	0.0330097	N\A	0.07701	A	0.0580558	A	0.044494	N\A
chr1	59496955	0.0330097	N\A	0.07701	A	0.0580558	A	0.0500526	N\A
chr1	59525855	0.0330097	N\A	0.07701	A	0.0580558	A	0.0519999	N\A
chr1	59568273	0.0452363	N\A	0.07701	A	0.0580558	A	0.0519999	N\A
chr1	59615673	0.0590023	N\A	0.07701	A	0.0580558	A	0.0519999	A
chr1	59658732	0.0715075	N\A	0.07701	A	0.0580558	A	0.0519999	A
chr1	59698390	0.0750485	N\A	0.07701	A	0.0580558	A	0.0519999	A
chr1	59731074	0.0750485	N\A	0.07701	A	0.0580558	A	0.0519999	A
chr1	59763994	0.0750485	N\A	0.07701	A	0.0580558	A	0.0519999	A
chr1	59796343	0.0750485	A	0.07701	A	0.0580558	A	0.0519999	A
chr1	59828418	0.0750485	A	0.07701	A	0.0580558	A	0.0519999	A
chr1	59876530	0.0750485	A	0.07701	A	0.0580558	A	0.0519999	A
chr1	59911321	0.0750485	A	0.07701	A	0.0580558	A	0.0519999	A
chr1	59960917	0.0750485	A	0.07701	A	0.0580558	A	0.0519999	A
chr1	60017828	0.0750485	A	0.07701	A	0.0580558	A	0.0519999	A
chr1	60073278	0.0750485	A	0.07701	A	0.0580558	A	0.0519999	A
chr1	60131271	0.0750485	A	0.07701	A	0.0580558	A	0.0519999	A
chr1	60160194	0.0750485	A	0.07701	A	0.0580558	A	0.0519999	A
chr1	60200004	0.0750485	A	0.07701	A	0.0580558	A	0.0519999	A
chr1	60255638	0.0750485	A	0.07701	A	0.0580558	A	0.0519999	A
chr1	60283073	0.0750485	A	0.07701	A	0.0580558	A	0.0519999	A
chr1	60315890	0.0750485	A	0.07701	A	0.0580558	A	0.0519999	A
chr1	60353176	0.0750485	A	0.07701	A	0.0580558	A	0.0519999	A
chr1	60390985	0.0750485	A	0.07701	A	0.0580558	A	0.0519999	A
chr1	60437814	0.0750485	A	0.07701	A	0.0580558	A	0.0519999	A
chr1	60472960	0.0750485	A	0.07701	A	0.0580558	A	0.0519999	A
chr1	60498063	0.0750485	A	0.07701	N\A	0.0580558	A	0.0519999	A
chr1	60533787	0.0750485	A	0.07701	N\A	0.0580558	A	0.0519999	A
chr1	60561622	0.0750485	A	0.07701	N\A	0.0580558	A	0.0519999	A
chr1	60611151	0.0750485	A	0.0723716	N\A	0.0580558	A	0.0519999	A
chr1	60663950	0.0750485	A	0.0624415	N\A	0.0580558	A	0.0519999	A
chr1	60701891	0.0750485	A	0.0553059	N\A	0.0580558	A	0.0519999	A
chr1	60724330	0.0750485	A	0.0510857	N\A	0.0580558	A	0.0519999	A
chr1	60769973	0.0750485	A	0.0425015	P-	0.0580558	A	0.0519999	N\A
chr1	60802178	0.0750485	A	0.0364446	P-	0.0580558	A	0.0519999	N\A
chr1	60850398	0.0750485	A	0.0273758	P-	0.0580558	N\A	0.0519999	N\A
chr1	60875451	0.0750485	N\A	0.022664	P-	0.0580558	N\A	0.050188	N\A
chr1	60923227	0.0750485	N\A	0.0136786	P-	0.0580558	N\A	0.0433649	N\A
chr1	60980963	0.0723684	N\A	0.00282005	P-	0.0413931	N\A	0.0351193	N\A
chr1	61022097	0.0604222	N\A	-0.00491613	P-	0.0279388	N\A	0.0292448	N\A
chr1	61065061	0.0479445	N\A	-0.0129965	P-	0.0138859	N\A	0.0231089	P-
chr1	61107550	0.0356048	N\A	-0.0209875	P-	-1.16438e-05	N\A	0.0170408	P-
chr1	61165656	0.0187296	P-	-0.0319157	N\A	-0.0190173	N\A	0.00874241	P-
chr1	61199087	0.00902056	P-	-0.0382031	N\A	-0.029952	N\A	0.00396797	P-
chr1	61242944	-0.00371644	P-	-0.0464514	N\A	-0.044297	N\A	-0.00229546	P-
chr1	61298462	-0.01984	P-	-0.053371	N\A	-0.0498355	N\A	-0.0102243	N\A
chr1	61332559	-0.0297425	P-	-0.053371	N\A	-0.0498355	N\A	-0.0150938	N\A
chr1	61374385	-0.0418897	P-	-0.053371	N\A	-0.0498355	A	-0.0210672	N\A
chr1	61423668	-0.0562025	P-	-0.053371	A	-0.0498355	A	-0.0266347	N\A
chr1	61474244	-0.0708908	P-	-0.053371	A	-0.0498355	A	-0.0266347	N\A
chr1	61516452	-0.0831489	P-	-0.053371	A	-0.0498355	A	-0.0266347	A
chr1	61553690	-0.0939636	N\A	-0.053371	A	-0.0498355	A	-0.0266347	A
chr1	61584079	-0.102789	N\A	-0.053371	A	-0.0498355	A	-0.0266347	A
chr1	61621772	-0.113736	N\A	-0.053371	A	-0.0498355	A	-0.0266347	A
chr1	61660122	-0.124874	N\A	-0.053371	A	-0.0498355	A	-0.0266347	A
chr1	61708244	-0.135614	N\A	-0.053371	A	-0.0498355	A	-0.0266347	A
chr1	61766034	-0.135614	N\A	-0.053371	A	-0.0498355	N\A	-0.0266347	A
chr1	61810300	-0.135614	A	-0.053371	A	-0.0498355	N\A	-0.0266347	A
chr1	61867144	-0.135614	A	-0.053371	A	-0.0326952	N\A	-0.0266347	A
chr1	61916678	-0.135614	A	-0.053371	A	-0.0164933	N\A	-0.0266347	A
chr1	61952930	-0.135614	A	-0.053371	A	-0.00463585	N\A	-0.0266347	A
chr1	61980002	-0.135614	A	-0.053371	A	0.004219	N\A	-0.0266347	N\A
chr1	62033402	-0.135614	A	-0.053371	A	0.0216854	N\A	-0.0266347	N\A
chr1	62089449	-0.135614	A	-0.053371	A	0.0335061	N\A	-0.0223211	N\A
chr1	62124792	-0.135614	A	-0.053371	A	0.0335061	N\A	-0.0172736	N\A
chr1	62177597	-0.135614	A	-0.053371	N\A	0.0335061	A	-0.00973227	N\A
chr1	62220051	-0.135614	A	-0.053371	N\A	0.0335061	A	-0.00366921	P+
chr1	62264574	-0.135614	A	-0.0483429	N\A	0.0335061	A	0.00268933	P+
chr1	62297266	-0.135614	N\A	-0.0421945	N\A	0.0335061	A	0.00735823	N\A
chr1	62328188	-0.135614	N\A	-0.0363789	N\A	0.0335061	A	0.0117744	N\A
chr1	62362610	-0.135614	N\A	-0.029905	N\A	0.0335061	A	0.0166903	N\A
chr1	62389396	-0.135614	N\A	-0.0248673	N\A	0.0335061	A	0.0205158	N\A
chr1	62421970	-0.127033	N\A	-0.018741	N\A	0.0335061	A	0.0251678	N\A
chr1	62454176	-0.11768	N\A	-0.0128296	N\A	0.0335061	A	0.0296499	N\A
chr1	62494348	-0.106013	N\A	-0.0128296	N\A	0.0335061	A	0.0296499	N\A
chr1	62545383	-0.0911913	N\A	-0.0128296	N\A	0.0335061	A	0.0296499	N\A
chr1	62574368	-0.0827735	P+	-0.0128296	A	0.0335061	A	0.0296499	A
chr1	62632130	-0.0659982	P+	-0.0128296	A	0.0335061	A	0.0296499	A
chr1	62684571	-0.0507682	N\A	-0.0128296	A	0.0335061	A	0.0296499	A
chr1	62733968	-0.0364223	N\A	-0.0128296	A	0.0335061	A	0.0296499	A
chr1	62760249	-0.0287897	N\A	-0.0128296	A	0.0335061	A	0.0296499	A
chr1	62807183	-0.0151591	N\A	-0.0128296	A	0.0335061	A	0.0296499	A
chr1	62836491	-0.0151414	N\A	-0.0128296	A	0.0335061	A	0.0296499	A
chr1	62872641	-0.0151414	N\A	-0.0128296	A	0.0335061	A	0.0296499	A
chr1	62930007	-0.0151414	A	-0.0128296	A	0.0335061	A	0.0296499	A
chr1	62984012	-0.0151414	A	-0.0128296	A	0.0335061	A	0.0296499	A
chr1	63031099	-0.0151414	A	-0.0128296	A	0.0335061	A	0.0296499	A
chr1	63059105	-0.0151414	A	-0.0128296	A	0.0335061	A	0.0296499	A
chr1	63095206	-0.0151414	A	-0.0128296	A	0.0335061	A	0.0296499	A
chr1	63127041	-0.0151414	A	-0.0128296	A	0.0335061	A	0.0296499	A
chr1	63180915	-0.0151414	A	-0.0128296	A	0.0335061	A	0.0296499	A
chr1	63229691	-0.0151414	A	-0.0128296	A	0.0335061	A	0.0296499	A
chr1	63259248	-0.0151414	A	-0.0128296	A	0.0335061	A	0.0296499	A
chr1	63300787	-0.0151414	A	-0.0128296	A	0.0335061	A	0.0296499	A
chr1	63356593	-0.0151414	A	-0.0128296	A	0.0335061	A	0.0296499	A
chr1	63383641	-0.0151414	A	-0.0128296	A	0.0335061	A	0.0296499	A
chr1	63432322	-0.0151414	A	-0.0128296	A	0.0335061	A	0.0296499	A
chr1	63461191	-0.0151414	A	-0.0128296	A	0.0335061	A	0.0296499	A
chr1	63508225	-0.0151414	A	-0.0128296	A	0.0335061	A	0.0296499	A
chr1	63548185	-0.0151414	A	-0.0128296	A	0.0335061	A	0.0296499	A
chr1	63576423	-0.0151414	A	-0.0128296	A	0.0335061	A	0.0296499	A
chr1	63621250	-0.0151414	A	-0.0128296	A	0.0335061	A	0.0296499	A
chr1	63657087	-0.0151414	A	-0.0128296	A	0.0335061	A	0.0296499	A
chr1	63704666	-0.0151414	A	-0.0128296	A	0.0335061	A	0.0296499	A
chr1	63730444	-0.0151414	A	-0.0128296	A	0.0335061	A	0.0296499	A
chr1	63771584	-0.0151414	A	-0.0128296	A	0.0335061	A	0.0296499	A
chr1	63819410	-0.0151414	A	-0.0128296	A	0.0335061	A	0.0296499	A
chr1	63865360	-0.0151414	A	-0.0128296	A	0.0335061	A	0.0296499	A
chr1	63920045	-0.0151414	A	-0.0128296	A	0.0335061	A	0.0296499	A
chr1	63957714	-0.0151414	A	-0.0128296	A	0.0335061	A	0.0296499	A
chr1	64004497	-0.0151414	N\A	-0.0128296	A	0.0335061	A	0.0296499	A
chr1	64051656	-0.0151414	N\A	-0.0128296	N\A	0.0335061	A	0.0296499	A
chr1	64087976	-0.0151414	N\A	-0.0128296	N\A	0.0335061	A	0.0296499	A
chr1	64137680	-0.000814944	N\A	-0.0108778	N\A	0.0335061	A	0.0296499	A
chr1	64170607	0.00874775	N\A	-0.00468514	N\A	0.0335061	A	0.0296499	A
chr1	64219745	0.0230185	N\A	0.00455637	N\A	0.0335061	N\A	0.0296499	A
chr1	64245611	0.0305305	N\A	0.00942106	N\A	0.0335061	N\A	0.0296499	A
chr1	64293729	0.044505	N\A	0.0184707	P+	0.0359256	N\A	0.0296499	A
chr1	64339313	0.0528946	N\A	0.0270438	P+	0.0508354	N\A	0.0296499	A
chr1	64375035	0.0528946	N\A	0.0337622	P+	0.0625196	N\A	0.0296499	A
chr1	64398788	0.0528946	N\A	0.0382295	P+	0.0702888	N\A	0.0296499	A
chr1	64437461	0.0528946	A	0.0455028	P+	0.0829382	N\A	0.0296499	A
chr1	64477806	0.0528946	A	0.0530906	P+	0.0961345	N\A	0.0296499	A
chr1	64521830	0.0528946	A	0.0613703	P+	0.110534	N\A	0.0296499	A
chr1	64568808	0.0528946	A	0.0702056	P+	0.1259	N\A	0.0296499	A
chr1	64626002	0.0528946	A	0.0809622	N\A	0.119857	N\A	0.0296499	A
chr1	64676185	0.0528946	A	0.0904003	N\A	0.103443	N\A	0.0296499	A
chr1	64706594	0.0528946	A	0.0961194	N\A	0.0934964	N\A	0.0296499	A
chr1	64744853	0.0528946	A	0.103315	N\A	0.0809824	N\A	0.0296499	A
chr1	64788107	0.0528946	A	0.09952	N\A	0.0668347	N\A	0.0296499	A
chr1	64819379	0.0528946	A	0.0936386	N\A	0.0582491	N\A	0.0296499	A
chr1	64864520	0.0528946	A	0.0851488	N\A	0.0582491	N\A	0.0296499	A
chr1	64905609	0.0528946	A	0.0774211	N\A	0.0582491	N\A	0.0296499	A
chr1	64931031	0.0528946	N\A	0.0726399	P-	0.0582491	A	0.0296499	A
chr1	64967453	0.0528946	N\A	0.0657899	P-	0.0582491	A	0.0296499	A
chr1	65010068	0.0528946	N\A	0.0577752	P-	0.0582491	A	0.0296499	A
chr1	65051033	0.0445063	N\A	0.0500708	P-	0.0582491	A	0.0296499	A
chr1	65080883	0.0358372	N\A	0.0444568	P-	0.0582491	A	0.0296499	A
chr1	65112109	0.0267685	N\A	0.0385841	P-	0.0582491	A	0.0296499	A
chr1	65163004	0.0119876	N\A	0.0290121	P-	0.0582491	N\A	0.0296499	N\A
chr1	65189352	0.00433554	P-	0.0240568	P-	0.0582491	N\A	0.0296499	N\A
chr1	65231810	-0.00799516	P-	0.0160716	P-	0.0582491	N\A	0.029145	N\A
chr1	65279971	-0.0219821	P-	0.00701381	P-	0.0452376	N\A	0.0222669	N\A
chr1	65328635	-0.0361152	P-	-0.00213855	P-	0.0293203	N\A	0.0153169	N\A
chr1	65386309	-0.0528649	P-	-0.0129855	P-	0.010456	N\A	0.00708023	N\A
chr1	65444254	-0.0696934	N\A	-0.0238833	P-	-0.00849693	N\A	-0.00119517	N\A
chr1	65498157	-0.0853479	N\A	-0.034021	P-	-0.0261278	N\A	-0.00889332	N\A
chr1	65542356	-0.0981843	N\A	-0.0423336	N\A	-0.0324752	N\A	-0.00898305	N\A
chr1	65593775	-0.112542	N\A	-0.0520041	N\A	-0.0324752	N\A	-0.00898305	N\A
chr1	65630808	-0.112542	N\A	-0.058969	N\A	-0.0324752	A	-0.00898305	A
chr1	65654065	-0.112542	N\A	-0.063343	N\A	-0.0324752	A	-0.00898305	A
chr1	65694590	-0.112542	A	-0.0676379	N\A	-0.0324752	A	-0.00898305	A
chr1	65722638	-0.112542	A	-0.0676379	N\A	-0.0324752	A	-0.00898305	A
chr1	65775443	-0.112542	A	-0.0676379	N\A	-0.0324752	A	-0.00898305	A
chr1	65816544	-0.112542	A	-0.0676379	A	-0.0324752	A	-0.00898305	A
chr1	65874292	-0.112542	A	-0.0676379	A	-0.0324752	A	-0.00898305	A
chr1	65922560	-0.112542	A	-0.0676379	A	-0.0324752	A	-0.00898305	A
chr1	65940658	-0.112542	A	-0.0676379	A	-0.0324752	A	-0.00898305	A
chr1	65999111	-0.112542	A	-0.0676379	A	-0.0324752	A	-0.00898305	A
chr1	66049416	-0.112542	N\A	-0.0676379	A	-0.0324752	A	-0.00898305	A
chr1	66075031	-0.112542	N\A	-0.0676379	A	-0.0324752	A	-0.00898305	A
chr1	66110253	-0.112542	N\A	-0.0676379	A	-0.0324752	A	-0.00898305	A
chr1	66165802	-0.0975424	N\A	-0.0676379	A	-0.0324752	A	-0.00898305	A
chr1	66222030	-0.0812126	N\A	-0.0676379	A	-0.0324752	N\A	-0.00898305	A
chr1	66276246	-0.0654672	N\A	-0.0676379	A	-0.0324752	N\A	-0.00898305	A
chr1	66328024	-0.0523318	N\A	-0.0676379	A	-0.023318	N\A	-0.00898305	A
chr1	66350505	-0.0523318	N\A	-0.0676379	A	-0.0159648	N\A	-0.00898305	A
chr1	66392817	-0.0523318	N\A	-0.0676379	A	-0.00212512	N\A	-0.00898305	A
chr1	66424784	-0.0523318	A	-0.0676379	A	0.00833081	N\A	-0.00898305	A
[truncated: 100,970 more rows]
