# Supplementary material for: Systematic Determination of Replication Activity Type Highlights Interconnections between Replication, Chromatin Structure and Nuclear Localization
Source: PLoS One. 2012 Nov 7;7(11):e48986. doi: 10.1371/journal.pone.0048986 (PMC3492150; doi:10.1371/journal.pone.0048986)
Supplement: Table S2 — Human ToR data. (XLSX) [file pone.0048986.s019.xlsx]

## Sheet: Sheet1
		FFT	FFT	MOLT4	MOLT4
chromosome	location	Replication activity type(A=CTR;P=TTR)	Segmented ToR	Replication activity type(A=CTR;P=TTR)	Segmented ToR
chr1	554316	P+	-0.00398885	A	0.0923095
chr1	746980	P+	0.0268438	A	0.0923095
chr1	784487	P+	0.0328462	A	0.0923095
chr1	842755	P+	0.042171	A	0.0923095
chr1	880837	P+	0.0482654	A	0.0923095
chr1	938353	P+	0.0574699	A	0.0923095
chr1	976376	P+	0.0635549	A	0.0923095
chr1	1018591	P+	0.0703107	A	0.0923095
chr1	1055015	P+	0.0761397	A	0.0923095
chr1	1099750	N\A	0.0832988	A	0.0923095
chr1	1148570	N\A	0.0911117	A	0.0923095
chr1	1197546	N\A	0.0989495	A	0.0923095
chr1	1241205	N\A	0.104143	A	0.0923095
chr1	1274154	N\A	0.0988701	A	0.0923095
chr1	1323597	N\A	0.0909575	A	0.0923095
chr1	1436709	N\A	0.0728558	A	0.0923095
chr1	1482263	N\A	0.0683452	A	0.0923095
chr1	1542557	N\A	0.0683452	A	0.0923095
chr1	1577334	A	0.0683452	A	0.0923095
chr1	1643868	A	0.0683452	A	0.0923095
chr1	1677629	A	0.0683452	A	0.0923095
chr1	1709927	A	0.0683452	A	0.0923095
chr1	1764886	A	0.0683452	A	0.0923095
chr1	1799164	A	0.0683452	A	0.0923095
chr1	1850831	A	0.0683452	A	0.0923095
chr1	1876835	A	0.0683452	A	0.0923095
chr1	1906478	A	0.0683452	A	0.0923095
chr1	1936008	A	0.0683452	A	0.0923095
chr1	1960714	A	0.0683452	A	0.0923095
chr1	2003308	A	0.0683452	A	0.0923095
chr1	2028359	A	0.0683452	A	0.0923095
chr1	2057173	A	0.0683452	A	0.0923095
chr1	2083236	A	0.0683452	A	0.0923095
chr1	2114568	A	0.0683452	A	0.0923095
chr1	2145450	A	0.0683452	A	0.0923095
chr1	2176659	A	0.0683452	A	0.0923095
chr1	2215612	A	0.0683452	A	0.0923095
chr1	2243541	A	0.0683452	A	0.0923095
chr1	2269125	A	0.0683452	A	0.0923095
chr1	2300631	A	0.0683452	A	0.0923095
chr1	2384285	N\A	0.0683452	N\A	0.0923095
chr1	2415858	N\A	0.0664059	N\A	0.0923095
chr1	2439654	N\A	0.0625977	N\A	0.0923095
chr1	2479252	N\A	0.0562607	N\A	0.0878155
chr1	2515695	N\A	0.0504286	N\A	0.0817503
chr1	2543812	N\A	0.045929	N\A	0.0770709
chr1	2684617	P-	0.0233955	P-	0.053637
chr1	2713233	P-	0.0188159	P-	0.0488745
chr1	2751214	P-	0.0127377	P-	0.0425534
chr1	2774931	N\A	0.0089422	P-	0.0386062
chr1	2812474	N\A	0.00293406	N\A	0.032358
chr1	2857330	N\A	-0.0042444	N\A	0.0248927
chr1	2882517	N\A	-0.00827516	N\A	0.0207009
chr1	2912646	N\A	-0.0130968	N\A	0.0156866
chr1	2960857	N\A	-0.00976899	N\A	0.0124714
chr1	2986605	N\A	-0.00564845	N\A	0.0161486
chr1	3060339	N\A	0.00615146	N\A	0.0266789
chr1	3107715	P+	0.0137332	P+	0.0334449
chr1	3139502	P+	0.0188202	P+	0.0379846
chr1	3167751	P+	0.023341	P+	0.0420189
chr1	3219971	P+	0.0316979	P+	0.0494767
chr1	3247190	P+	0.0360539	P+	0.053364
chr1	3304788	P+	0.0452715	P+	0.0615899
chr1	3344602	N\A	0.051643	P+	0.0672759
chr1	3394253	N\A	0.0595889	N\A	0.0743668
chr1	3434676	N\A	0.0660579	N\A	0.0801398
chr1	3462793	N\A	0.0705576	N\A	0.0841553
chr1	3520881	N\A	0.0619063	N\A	0.0924511
chr1	3554158	N\A	0.0556478	N\A	0.0959205
chr1	3584644	N\A	0.0499142	N\A	0.0915667
chr1	3618541	N\A	0.0435391	N\A	0.0867257
chr1	3649940	P-	0.0376338	N\A	0.0822415
chr1	3686948	P-	0.0306736	N\A	0.0769562
chr1	3718930	P-	0.0246587	P-	0.0723887
chr1	3762083	P-	0.0165428	P-	0.0662258
chr1	3799782	P-	0.00945265	P-	0.0608418
chr1	3904142	P-	-0.0101746	P-	0.0459376
chr1	3928417	P-	-0.0147401	P-	0.0424708
chr1	3983505	P-	-0.0251006	P-	0.0346034
chr1	4010554	P-	-0.0301878	P-	0.0307404
chr1	4044572	P-	-0.0365857	P-	0.0258822
chr1	4077649	P-	-0.0428065	P-	0.0211583
chr1	4103339	N\A	-0.0476381	P-	0.0174894
chr1	4163388	N\A	-0.0589317	P-	0.00891348
chr1	4216797	N\A	-0.0689765	P-	0.00128588
chr1	4253010	N\A	-0.0757871	P-	-0.00388587
chr1	4301580	N\A	-0.0765792	P-	-0.0108224
chr1	4328069	N\A	-0.0765792	P-	-0.0146054
chr1	4358012	A	-0.0765792	P-	-0.0188817
chr1	4403202	A	-0.0765792	P-	-0.0253355
chr1	4433577	A	-0.0765792	P-	-0.0296735
chr1	4483285	A	-0.0765792	P-	-0.0367725
chr1	4509839	A	-0.0765792	P-	-0.0405649
chr1	4536246	A	-0.0765792	P-	-0.0443362
chr1	4625185	A	-0.0765792	P-	-0.057038
chr1	4670671	A	-0.0765792	P-	-0.063534
chr1	4698272	A	-0.0765792	P-	-0.0674759
chr1	4746938	A	-0.0765792	P-	-0.0744261
chr1	4784845	A	-0.0765792	P-	-0.0798398
chr1	4810456	A	-0.0765792	P-	-0.0834974
chr1	4858388	A	-0.0765792	P-	-0.0903428
chr1	4907616	A	-0.0765792	N\A	-0.0973733
chr1	4942777	A	-0.0765792	N\A	-0.102395
chr1	4980521	A	-0.0765792	N\A	-0.107785
chr1	5030293	A	-0.0765792	N\A	-0.114893
chr1	5059880	A	-0.0765792	N\A	-0.110734
chr1	5100031	A	-0.0765792	N\A	-0.102124
chr1	5127774	A	-0.0765792	N\A	-0.0961741
chr1	5152815	A	-0.0765792	N\A	-0.0908041
chr1	5199533	A	-0.0765792	P+	-0.0807853
chr1	5233957	A	-0.0765792	P+	-0.0734031
chr1	5296006	A	-0.0765792	P+	-0.0600966
chr1	5323775	A	-0.0765792	P+	-0.0541416
chr1	5414256	N\A	-0.0765792	P+	-0.0347378
chr1	5439083	N\A	-0.075142	P+	-0.0294137
chr1	5462880	N\A	-0.0713337	P+	-0.0243104
chr1	5510570	N\A	-0.0637017	P+	-0.0140832
chr1	5536782	N\A	-0.0595069	P+	-0.00846206
chr1	5619162	P+	-0.0463234	P+	0.00920438
chr1	5690837	P+	-0.034853	P+	0.0245751
chr1	5723545	P+	-0.0296186	P+	0.0315894
chr1	5754204	P+	-0.0247121	P+	0.0381642
chr1	5809679	P+	-0.0158343	P+	0.0500609
chr1	5833469	P+	-0.0120271	P+	0.0551627
chr1	5858585	P+	-0.00800767	P+	0.0605488
chr1	5910174	P+	0.000248295	P+	0.0716121
chr1	5952502	P+	0.00702219	P+	0.0806894
chr1	5998697	P+	0.0144149	P+	0.0905959
chr1	6052992	P+	0.023104	N\A	0.10224
chr1	6084418	P+	0.0281332	N\A	0.108979
chr1	6127564	P+	0.035038	N\A	0.118232
chr1	6167109	P+	0.0413665	N\A	0.126712
chr1	6201197	P+	0.0468217	N\A	0.131644
chr1	6248846	P+	0.0544471	N\A	0.12484
chr1	6286317	P+	0.0604438	N\A	0.119488
chr1	6311997	P+	0.0645534	N\A	0.115821
chr1	6380332	N\A	0.0754893	P-	0.106061
chr1	6460053	N\A	0.0882473	P-	0.094676
chr1	6528790	N\A	0.0918009	P-	0.0848594
chr1	6594562	N\A	0.0812751	P-	0.0754662
chr1	6622321	N\A	0.0768328	P-	0.0715018
chr1	6656824	N\A	0.0713111	P-	0.0665742
chr1	6689638	P-	0.0660598	P-	0.0618879
chr1	6717433	P-	0.0616117	P-	0.0579184
chr1	6745819	N\A	0.057069	P-	0.0538644
chr1	6770252	N\A	0.0531589	P-	0.050375
chr1	6804988	N\A	0.0475999	P-	0.0454142
chr1	6854169	N\A	0.0397293	P-	0.0383904
chr1	6899204	N\A	0.0417108	P-	0.0319588
chr1	6957632	N\A	0.0417108	P-	0.0236144
chr1	6983455	A	0.0417108	P-	0.0199265
chr1	7007244	A	0.0417108	P-	0.0165291
chr1	7049338	A	0.0417108	P-	0.0105174
chr1	7078781	A	0.0417108	N\A	0.00631252
chr1	7103990	A	0.0417108	N\A	0.0027123
chr1	7133747	A	0.0417108	N\A	-0.00153744
chr1	7161175	A	0.0417108	N\A	-0.00545457
chr1	7215100	A	0.0417108	N\A	-0.0131559
chr1	7244762	A	0.0417108	N\A	-0.0149193
chr1	7273445	A	0.0417108	N\A	-0.0149193
chr1	7315245	A	0.0417108	N\A	-0.0149193
chr1	7344672	A	0.0417108	A	-0.0149193
chr1	7370403	A	0.0417108	A	-0.0149193
chr1	7424891	A	0.0417108	A	-0.0149193
chr1	7450063	A	0.0417108	A	-0.0149193
chr1	7503615	A	0.0417108	A	-0.0149193
chr1	7552958	A	0.0417108	A	-0.0149193
chr1	7608821	A	0.0417108	A	-0.0149193
chr1	7640356	A	0.0417108	A	-0.0149193
chr1	7677086	A	0.0417108	A	-0.0149193
chr1	7715491	A	0.0417108	A	-0.0149193
chr1	7763011	A	0.0417108	A	-0.0149193
chr1	7793923	A	0.0417108	A	-0.0149193
chr1	7825564	A	0.0417108	A	-0.0149193
chr1	7889543	A	0.0417108	A	-0.0149193
chr1	7932066	A	0.0417108	A	-0.0149193
chr1	7990557	A	0.0417108	N\A	-0.0149193
chr1	8027228	A	0.0417108	N\A	-0.0149193
chr1	8060377	A	0.0417108	N\A	-0.0149193
chr1	8129202	A	0.0417108	N\A	-0.00771772
chr1	8154531	A	0.0417108	N\A	-0.00410036
chr1	8221005	A	0.0417108	N\A	0.00539311
chr1	8266370	A	0.0417108	P+	0.0118719
chr1	8302767	A	0.0417108	P+	0.0170699
chr1	8350190	A	0.0417108	P+	0.0238426
chr1	8395036	A	0.0417108	P+	0.0302473
chr1	8419748	A	0.0417108	P+	0.0337765
chr1	8454912	A	0.0417108	P+	0.0387985
chr1	8499408	A	0.0417108	P+	0.0451532
chr1	8537580	A	0.0417108	P+	0.0506047
chr1	8575625	A	0.0417108	N\A	0.0560381
chr1	8630129	A	0.0417108	N\A	0.0638221
chr1	8658803	A	0.0417108	N\A	0.0679171
chr1	8734169	A	0.0417108	N\A	0.0748579
chr1	8786919	A	0.0417108	N\A	0.0748579
chr1	8827809	A	0.0417108	A	0.0748579
chr1	8858735	A	0.0417108	A	0.0748579
chr1	8912661	A	0.0417108	A	0.0748579
chr1	8941702	A	0.0417108	A	0.0748579
chr1	8968782	A	0.0417108	A	0.0748579
chr1	9010523	A	0.0417108	A	0.0748579
chr1	9059050	A	0.0417108	A	0.0748579
chr1	9103532	A	0.0417108	A	0.0748579
chr1	9144437	A	0.0417108	A	0.0748579
chr1	9174493	A	0.0417108	A	0.0748579
chr1	9237140	A	0.0417108	A	0.0748579
chr1	9271637	A	0.0417108	A	0.0748579
chr1	9312542	A	0.0417108	A	0.0748579
chr1	9376921	A	0.0417108	A	0.0748579
chr1	9411213	A	0.0417108	A	0.0748579
chr1	9449678	A	0.0417108	A	0.0748579
chr1	9477109	A	0.0417108	A	0.0748579
chr1	9502941	A	0.0417108	A	0.0748579
chr1	9546790	A	0.0417108	A	0.0748579
chr1	9617306	A	0.0417108	A	0.0748579
chr1	9675736	A	0.0417108	A	0.0748579
chr1	9718422	A	0.0417108	A	0.0748579
chr1	9752809	A	0.0417108	A	0.0748579
chr1	9805234	A	0.0417108	A	0.0748579
chr1	9841708	A	0.0417108	A	0.0748579
chr1	9876520	A	0.0417108	A	0.0748579
chr1	9906869	A	0.0417108	A	0.0748579
chr1	9944809	A	0.0417108	A	0.0748579
chr1	9994366	A	0.0417108	A	0.0748579
chr1	10033613	A	0.0417108	N\A	0.0748579
chr1	10085565	A	0.0417108	N\A	0.0748579
chr1	10153748	A	0.0417108	N\A	0.0675334
chr1	10186829	A	0.0417108	N\A	0.0628089
chr1	10247071	A	0.0417108	N\A	0.0542055
chr1	10271565	A	0.0417108	N\A	0.0507074
chr1	10302181	A	0.0417108	N\A	0.046335
chr1	10340962	A	0.0417108	N\A	0.0407965
chr1	10370882	A	0.0417108	N\A	0.0365235
chr1	10412571	A	0.0417108	N\A	0.0351996
chr1	10462262	A	0.0417108	N\A	0.0422962
chr1	10490480	A	0.0417108	N\A	0.0463261
chr1	10539670	A	0.0417108	N\A	0.0533512
chr1	10581438	A	0.0417108	P+	0.0593163
chr1	10619708	A	0.0417108	P+	0.0647818
chr1	10655326	A	0.0417108	P+	0.0698686
chr1	10726669	A	0.0417108	P+	0.0800574
chr1	10791712	A	0.0417108	N\A	0.0893465
chr1	10846457	A	0.0417108	N\A	0.0971649
chr1	10877809	A	0.0417108	N\A	0.101642
chr1	10913047	A	0.0417108	N\A	0.102964
chr1	10946965	A	0.0417108	N\A	0.0981204
chr1	11012146	A	0.0417108	N\A	0.0888116
chr1	11043500	A	0.0417108	N\A	0.0843338
chr1	11070441	A	0.0417108	N\A	0.0804862
chr1	11095215	A	0.0417108	N\A	0.0769481
chr1	11127585	A	0.0417108	N\A	0.0723252
chr1	11157807	A	0.0417108	N\A	0.068009
chr1	11220815	A	0.0417108	N\A	0.0677847
chr1	11266047	A	0.0417108	A	0.0677847
chr1	11330856	A	0.0417108	A	0.0677847
chr1	11396798	A	0.0417108	A	0.0677847
chr1	11424780	A	0.0417108	A	0.0677847
chr1	11483478	A	0.0417108	A	0.0677847
chr1	11554298	A	0.0417108	A	0.0677847
chr1	11611383	A	0.0417108	A	0.0677847
chr1	11639736	A	0.0417108	A	0.0677847
chr1	11667033	A	0.0417108	A	0.0677847
chr1	11719803	A	0.0417108	A	0.0677847
chr1	11769008	A	0.0417108	A	0.0677847
chr1	11816198	A	0.0417108	A	0.0677847
chr1	11879692	A	0.0417108	A	0.0677847
chr1	11910627	A	0.0417108	A	0.0677847
chr1	11960467	A	0.0417108	A	0.0677847
chr1	11988753	A	0.0417108	N\A	0.0677847
chr1	12018541	A	0.0417108	N\A	0.0677847
chr1	12042735	A	0.0417108	N\A	0.0677847
chr1	12103804	A	0.0417108	N\A	0.0644451
chr1	12132259	A	0.0417108	N\A	0.0603813
chr1	12166587	A	0.0417108	N\A	0.0554787
chr1	12225184	A	0.0417108	N\A	0.0471102
chr1	12250543	A	0.0417108	P-	0.0434886
chr1	12280040	A	0.0417108	P-	0.0392759
chr1	12318717	A	0.0417108	N\A	0.0337523
chr1	12379107	A	0.0417108	N\A	0.0251277
chr1	12406847	A	0.0417108	N\A	0.021166
chr1	12452745	A	0.0417108	N\A	0.0146111
chr1	12484054	A	0.0417108	N\A	0.122584
chr1	12525258	A	0.0417108	N\A	0.109107
chr1	12550536	A	0.0417108	N\A	0.100839
chr1	12610037	A	0.0417108	N\A	0.0813767
chr1	12649312	A	0.0417108	P-	0.0685304
chr1	12707368	A	0.0417108	N\A	0.0495412
chr1	12762027	A	0.0417108	N\A	0.031663
chr1	12789092	A	0.0417108	N\A	0.0228105
chr1	12835184	A	0.0417108	N\A	0.0146886
chr1	13101085	A	0.0417108	A	0.0146886
chr1	13654783	P-	-0.00552225	A	0.0146886
chr1	13723287	P-	-0.0164852	A	0.0146886
chr1	13799162	P-	-0.0286277	A	0.0146886
chr1	13845122	P-	-0.0359829	A	0.0146886
chr1	13885161	P-	-0.0423904	A	0.0146886
chr1	13917486	P-	-0.0475635	A	0.0146886
chr1	13952397	P-	-0.0531504	A	0.0146886
chr1	13978354	N\A	-0.0573044	A	0.0146886
chr1	14007236	N\A	-0.0619265	A	0.0146886
chr1	14063819	N\A	-0.0709817	A	0.0146886
chr1	14088247	N\A	-0.074891	A	0.0146886
chr1	14112194	N\A	-0.0787233	A	0.0146886
chr1	14140339	N\A	-0.0801931	A	0.0146886
chr1	14175818	N\A	-0.0745153	A	0.0146886
chr1	14209309	N\A	-0.0691556	A	0.0146886
chr1	14274275	N\A	-0.0587589	A	0.0146886
chr1	14308411	P+	-0.053296	A	0.0146886
chr1	14360198	P+	-0.0450083	A	0.0146886
chr1	14388068	P+	-0.0405482	A	0.0146886
chr1	14427141	N\A	-0.0342952	A	0.0146886
chr1	14461433	N\A	-0.0288073	A	0.0146886
chr1	14502925	N\A	-0.0221672	A	0.0146886
chr1	14538375	N\A	-0.0164941	A	0.0146886
chr1	14576335	N\A	-0.0104192	A	0.0146886
chr1	14617552	N\A	-0.010113	A	0.0146886
chr1	14645571	N\A	-0.010113	A	0.0146886
chr1	14696715	A	-0.010113	N\A	0.0146886
chr1	14736275	A	-0.010113	N\A	0.0146886
chr1	14786970	A	-0.010113	N\A	0.00914443
chr1	14833019	A	-0.010113	N\A	0.00256795
chr1	14864474	A	-0.010113	N\A	-0.00192429
chr1	14890142	A	-0.010113	N\A	-0.00559006
chr1	14949716	A	-0.010113	N\A	-0.0140981
chr1	14986095	N\A	-0.010113	N\A	-0.0192936
chr1	15023530	N\A	-0.010113	N\A	-0.0246398
chr1	15073846	N\A	-0.0100768	N\A	-0.0275865
chr1	15098668	N\A	-0.00610449	N\A	-0.0240415
chr1	15127626	N\A	-0.00147024	N\A	-0.0199059
chr1	15168668	N\A	0.00509785	N\A	-0.0140445
chr1	15206934	N\A	0.0112217	N\A	-0.00857955
chr1	15251159	N\A	0.0182992	P+	-0.00226357
chr1	15294759	N\A	0.0252766	P+	0.00396316
chr1	15339892	N\A	0.0324994	P+	0.0104088
chr1	15372809	N\A	0.0377672	P+	0.0151099
chr1	15409577	N\A	0.043486	P+	0.0203609
chr1	15436925	N\A	0.043486	P+	0.0242666
chr1	15480070	N\A	0.043486	P+	0.0304283
chr1	15518986	A	0.043486	P+	0.0359861
chr1	15555999	A	0.043486	N\A	0.0412721
chr1	15584379	A	0.043486	N\A	0.0453252
chr1	15623817	A	0.043486	N\A	0.0509575
chr1	15648557	A	0.043486	N\A	0.0544907
chr1	15714242	A	0.043486	N\A	0.0622795
chr1	15761052	A	0.043486	N\A	0.0622795
chr1	15795261	A	0.043486	N\A	0.0622795
chr1	15855567	A	0.043486	A	0.0622795
chr1	15895976	A	0.043486	A	0.0622795
chr1	15921734	A	0.043486	A	0.0622795
chr1	15952070	A	0.043486	A	0.0622795
chr1	15979951	A	0.043486	A	0.0622795
chr1	16014843	A	0.043486	A	0.0622795
chr1	16049954	A	0.043486	A	0.0622795
chr1	16080625	A	0.043486	A	0.0622795
chr1	16104998	A	0.043486	A	0.0622795
chr1	16155503	A	0.043486	A	0.0622795
chr1	16208415	A	0.043486	A	0.0622795
chr1	16253811	A	0.043486	A	0.0622795
chr1	16286649	A	0.043486	A	0.0622795
chr1	16316688	A	0.043486	A	0.0622795
chr1	16358421	A	0.043486	A	0.0622795
chr1	16390687	A	0.043486	A	0.0622795
chr1	16418898	A	0.043486	A	0.0622795
chr1	16463860	A	0.043486	A	0.0622795
chr1	16493572	A	0.043486	A	0.0622795
chr1	16521860	A	0.043486	A	0.0622795
chr1	16550376	A	0.043486	A	0.0622795
chr1	16586800	A	0.043486	A	0.0622795
chr1	16614079	A	0.043486	A	0.0622795
chr1	16657866	A	0.043486	A	0.0622795
chr1	16698930	A	0.043486	A	0.0622795
chr1	16763371	A	0.043486	A	0.0622795
chr1	16836189	A	0.043486	A	0.0622795
chr1	16923796	A	0.043486	A	0.0622795
chr1	16961013	A	0.043486	A	0.0622795
chr1	17086727	A	0.043486	N\A	0.0603636
chr1	17114366	A	0.043486	N\A	0.0564164
chr1	17157444	A	0.043486	N\A	0.0502642
chr1	17218487	A	0.043486	N\A	0.0415464
chr1	17259881	A	0.043486	P-	0.0356347
chr1	17309787	A	0.043486	P-	0.0285074
chr1	17369999	A	0.043486	P-	0.0199082
chr1	17421559	A	0.043486	P-	0.0125447
chr1	17467498	A	0.043486	P-	0.00598391
chr1	17520784	A	0.043486	P-	-0.00162612
chr1	17557968	A	0.043486	P-	-0.00693654
chr1	17626256	A	0.043486	P-	-0.0166891
chr1	17654741	A	0.043486	P-	-0.0207572
chr1	17688406	A	0.043486	P-	-0.025565
chr1	17746732	A	0.043486	P-	-0.0338948
chr1	17824771	N\A	0.043486	P-	-0.04504
chr1	17877438	N\A	0.0432817	P-	-0.0525616
chr1	17922033	N\A	0.036145	P-	-0.0589304
chr1	17959984	N\A	0.0300716	P-	-0.0643504
chr1	18001686	N\A	0.0233979	P-	-0.070306
chr1	18031429	N\A	0.018638	P-	-0.0745538
chr1	18056207	P-	0.0146727	N\A	-0.0780924
chr1	18108505	P-	0.00630326	N\A	-0.0855614
chr1	18137978	P-	0.0015866	N\A	-0.0897706
chr1	18179797	P-	-0.00510584	N\A	-0.0957429
chr1	18226124	P-	-0.0125197	N\A	-0.0986571
chr1	18255016	P-	-0.0171434	N\A	-0.0945309
chr1	18291109	P-	-0.0229195	N\A	-0.0893763
chr1	18328202	P-	-0.0288556	N\A	-0.0840788
chr1	18353438	N\A	-0.0328942	N\A	-0.0804748
chr1	18401311	N\A	-0.0405555	P+	-0.0736378
chr1	18441588	N\A	-0.0470012	P+	-0.0678856
chr1	18470029	N\A	-0.0515527	P+	-0.0638239
chr1	18504790	N\A	-0.0571156	P+	-0.0588595
chr1	18554419	N\A	-0.0513551	P+	-0.0517717
chr1	18613011	N\A	-0.0419784	P+	-0.0434039
chr1	18667766	N\A	-0.0332158	P+	-0.0355841
chr1	18709016	P+	-0.0266144	P+	-0.029693
chr1	18748738	P+	-0.0202575	P+	-0.0240201
chr1	18772990	P+	-0.0163764	P+	-0.0205565
chr1	18824836	P+	-0.00807931	P+	-0.0131522
chr1	18866696	P+	-0.00138031	P+	-0.00717393
chr1	18900642	P+	0.00405218	P+	-0.00232594
chr1	18924670	P+	0.00789747	N\A	0.00110561
chr1	18971440	P+	0.0153822	N\A	0.00778506
chr1	19029947	N\A	0.0247453	N\A	0.0161407
chr1	19066551	N\A	0.0306032	N\A	0.0213683
chr1	19093193	N\A	0.0348668	N\A	0.0220115
chr1	19119442	N\A	0.0390675	N\A	0.0220115
chr1	19153342	N\A	0.0444926	N\A	0.0220115
chr1	19202954	N\A	0.0501218	A	0.0220115
chr1	19249060	N\A	0.0501218	A	0.0220115
chr1	19277809	N\A	0.0501218	A	0.0220115
chr1	19330561	A	0.0501218	A	0.0220115
chr1	19368363	A	0.0501218	A	0.0220115
chr1	19409817	A	0.0501218	A	0.0220115
chr1	19461506	A	0.0501218	A	0.0220115
chr1	19502099	A	0.0501218	A	0.0220115
chr1	19533484	A	0.0501218	A	0.0220115
chr1	19557743	A	0.0501218	A	0.0220115
chr1	19588916	A	0.0501218	A	0.0220115
chr1	19614985	A	0.0501218	A	0.0220115
chr1	19650267	A	0.0501218	A	0.0220115
chr1	19698579	A	0.0501218	A	0.0220115
chr1	19722259	A	0.0501218	A	0.0220115
chr1	19747905	A	0.0501218	A	0.0220115
chr1	19781108	A	0.0501218	A	0.0220115
chr1	19828861	A	0.0501218	A	0.0220115
chr1	19861389	A	0.0501218	A	0.0220115
chr1	19890578	A	0.0501218	A	0.0220115
chr1	19923192	A	0.0501218	A	0.0220115
chr1	19953812	A	0.0501218	A	0.0220115
chr1	19996357	A	0.0501218	A	0.0220115
chr1	20022115	A	0.0501218	A	0.0220115
chr1	20064428	A	0.0501218	A	0.0220115
chr1	20088286	A	0.0501218	A	0.0220115
chr1	20139294	A	0.0501218	A	0.0220115
chr1	20168381	A	0.0501218	A	0.0220115
chr1	20238631	A	0.0501218	A	0.0220115
chr1	20284314	A	0.0501218	A	0.0220115
chr1	20310435	A	0.0501218	A	0.0220115
chr1	20346160	A	0.0501218	A	0.0220115
chr1	20397829	A	0.0501218	A	0.0220115
chr1	20428036	A	0.0501218	A	0.0220115
chr1	20467534	A	0.0501218	A	0.0220115
chr1	20495842	A	0.0501218	A	0.0220115
chr1	20522750	A	0.0501218	A	0.0220115
chr1	20573129	A	0.0501218	A	0.0220115
chr1	20613580	A	0.0501218	A	0.0220115
chr1	20682778	A	0.0501218	A	0.0220115
chr1	20710837	A	0.0501218	A	0.0220115
chr1	20738114	A	0.0501218	A	0.0220115
chr1	20763857	A	0.0501218	A	0.0220115
chr1	20791623	A	0.0501218	N\A	0.0220115
chr1	20835769	A	0.0501218	N\A	0.0220115
chr1	20907044	A	0.0501218	N\A	0.0274654
chr1	20935201	A	0.0501218	N\A	0.0314867
chr1	20990430	A	0.0501218	N\A	0.0393742
chr1	21024143	A	0.0501218	N\A	0.0441889
chr1	21076206	A	0.0501218	N\A	0.0497423
chr1	21107800	A	0.0501218	N\A	0.0497423
chr1	21134181	A	0.0501218	N\A	0.0497423
chr1	21184359	A	0.0501218	A	0.0497423
chr1	21240497	A	0.0501218	A	0.0497423
chr1	21281234	A	0.0501218	A	0.0497423
chr1	21310046	A	0.0501218	A	0.0497423
chr1	21344445	A	0.0501218	A	0.0497423
chr1	21373624	A	0.0501218	A	0.0497423
chr1	21430276	A	0.0501218	A	0.0497423
chr1	21477838	A	0.0501218	A	0.0497423
chr1	21509895	A	0.0501218	A	0.0497423
chr1	21559249	A	0.0501218	A	0.0497423
chr1	21583644	A	0.0501218	A	0.0497423
chr1	21655283	A	0.0501218	A	0.0497423
chr1	21725935	A	0.0501218	A	0.0497423
chr1	21788494	A	0.0501218	A	0.0497423
chr1	21827135	A	0.0501218	A	0.0497423
chr1	21886251	A	0.0501218	A	0.0497423
chr1	21925140	A	0.0501218	A	0.0497423
chr1	21965507	A	0.0501218	A	0.0497423
chr1	21996895	A	0.0501218	A	0.0497423
chr1	22026642	A	0.0501218	A	0.0497423
chr1	22060166	A	0.0501218	A	0.0497423
chr1	22110995	A	0.0501218	A	0.0497423
chr1	22140361	A	0.0501218	A	0.0497423
chr1	22218611	A	0.0501218	A	0.0497423
chr1	22248259	A	0.0501218	A	0.0497423
chr1	22286008	A	0.0501218	A	0.0497423
chr1	22326141	A	0.0501218	A	0.0497423
chr1	22390465	A	0.0501218	A	0.0497423
chr1	22415106	A	0.0501218	A	0.0497423
chr1	22469344	A	0.0501218	A	0.0497423
chr1	22522966	A	0.0501218	A	0.0497423
chr1	22586464	A	0.0501218	A	0.0497423
chr1	22656494	A	0.0501218	A	0.0497423
chr1	22680751	A	0.0501218	A	0.0497423
chr1	22710676	A	0.0501218	A	0.0497423
chr1	22756816	A	0.0501218	A	0.0497423
chr1	22819234	A	0.0501218	A	0.0497423
chr1	22849698	A	0.0501218	A	0.0497423
chr1	22895797	A	0.0501218	A	0.0497423
chr1	22933927	A	0.0501218	A	0.0497423
chr1	22984472	A	0.0501218	A	0.0497423
chr1	23045011	A	0.0501218	A	0.0497423
chr1	23098710	A	0.0501218	A	0.0497423
chr1	23130220	A	0.0501218	N\A	0.0497423
chr1	23184523	A	0.0501218	N\A	0.0497423
chr1	23236851	A	0.0501218	N\A	0.054263
chr1	23267704	A	0.0501218	N\A	0.0586692
chr1	23321932	A	0.0501218	N\A	0.0664138
chr1	23364149	A	0.0501218	N\A	0.072443
chr1	23414666	A	0.0501218	N\A	0.0766166
chr1	23449506	A	0.0501218	N\A	0.0766166
chr1	23480607	A	0.0501218	N\A	0.0766166
chr1	23510860	A	0.0501218	A	0.0766166
chr1	23547336	A	0.0501218	A	0.0766166
chr1	23596686	A	0.0501218	A	0.0766166
chr1	23638762	A	0.0501218	A	0.0766166
chr1	23671751	A	0.0501218	A	0.0766166
chr1	23721769	A	0.0501218	A	0.0766166
chr1	23773089	A	0.0501218	A	0.0766166
chr1	23852413	A	0.0501218	A	0.0766166
chr1	23898812	A	0.0501218	A	0.0766166
chr1	23946905	A	0.0501218	A	0.0766166
chr1	23975434	A	0.0501218	A	0.0766166
chr1	24019582	A	0.0501218	A	0.0766166
chr1	24056206	A	0.0501218	A	0.0766166
chr1	24088132	A	0.0501218	A	0.0766166
chr1	24249047	A	0.0501218	A	0.0766166
chr1	24278074	A	0.0501218	A	0.0766166
chr1	24325764	A	0.0501218	A	0.0766166
chr1	24391195	A	0.0501218	A	0.0766166
chr1	24443446	A	0.0501218	A	0.0766166
chr1	24483214	A	0.0501218	A	0.0766166
chr1	24517985	A	0.0501218	A	0.0766166
chr1	24566418	A	0.0501218	A	0.0766166
chr1	24591313	A	0.0501218	A	0.0766166
chr1	24636536	A	0.0501218	A	0.0766166
chr1	24663925	A	0.0501218	A	0.0766166
chr1	24703670	A	0.0501218	A	0.0766166
chr1	24739111	A	0.0501218	A	0.0766166
chr1	24765668	A	0.0501218	A	0.0766166
chr1	24794416	A	0.0501218	A	0.0766166
chr1	24834423	A	0.0501218	A	0.0766166
chr1	24880745	A	0.0501218	A	0.0766166
chr1	24904460	A	0.0501218	A	0.0766166
chr1	24962839	A	0.0501218	A	0.0766166
chr1	25029001	A	0.0501218	A	0.0766166
chr1	25093600	A	0.0501218	A	0.0766166
chr1	25127060	A	0.0501218	A	0.0766166
chr1	25151434	A	0.0501218	A	0.0766166
chr1	25192922	A	0.0501218	A	0.0766166
chr1	25241018	A	0.0501218	A	0.0766166
chr1	25300212	A	0.0501218	A	0.0766166
chr1	25335948	A	0.0501218	A	0.0766166
chr1	25373420	A	0.0501218	A	0.0766166
chr1	25404709	A	0.0501218	A	0.0766166
chr1	25457213	A	0.0501218	A	0.0766166
chr1	25482065	A	0.0501218	A	0.0766166
chr1	25520874	A	0.0501218	A	0.0766166
chr1	25547828	A	0.0501218	A	0.0766166
chr1	25592177	A	0.0501218	A	0.0766166
chr1	25640204	A	0.0501218	A	0.0766166
chr1	25672438	A	0.0501218	A	0.0766166
chr1	25712753	A	0.0501218	A	0.0766166
chr1	25750438	A	0.0501218	A	0.0766166
chr1	25799537	A	0.0501218	A	0.0766166
chr1	25848148	A	0.0501218	A	0.0766166
chr1	25877530	A	0.0501218	A	0.0766166
chr1	25913718	A	0.0501218	A	0.0766166
chr1	25964171	A	0.0501218	A	0.0766166
chr1	25991535	A	0.0501218	A	0.0766166
chr1	26032093	A	0.0501218	A	0.0766166
chr1	26070291	A	0.0501218	A	0.0766166
chr1	26114120	A	0.0501218	A	0.0766166
chr1	26139838	A	0.0501218	A	0.0766166
chr1	26183201	A	0.0501218	A	0.0766166
chr1	26214838	A	0.0501218	A	0.0766166
chr1	26255412	A	0.0501218	A	0.0766166
chr1	26320347	A	0.0501218	A	0.0766166
chr1	26373024	A	0.0501218	A	0.0766166
chr1	26407304	A	0.0501218	A	0.0766166
chr1	26435009	A	0.0501218	A	0.0766166
chr1	26486905	A	0.0501218	A	0.0766166
chr1	26557826	A	0.0501218	A	0.0766166
chr1	26603424	A	0.0501218	A	0.0766166
chr1	26647050	A	0.0501218	A	0.0766166
chr1	26706171	A	0.0501218	A	0.0766166
chr1	26752870	A	0.0501218	A	0.0766166
chr1	26802813	A	0.0501218	A	0.0766166
chr1	26840867	A	0.0501218	A	0.0766166
chr1	26873872	A	0.0501218	A	0.0766166
chr1	26910710	A	0.0501218	A	0.0766166
chr1	26939483	A	0.0501218	A	0.0766166
chr1	27006119	A	0.0501218	A	0.0766166
chr1	27069232	A	0.0501218	A	0.0766166
chr1	27095093	A	0.0501218	A	0.0766166
chr1	27129152	A	0.0501218	A	0.0766166
chr1	27154690	A	0.0501218	A	0.0766166
chr1	27199295	A	0.0501218	A	0.0766166
chr1	27232430	A	0.0501218	A	0.0766166
chr1	27282795	A	0.0501218	A	0.0766166
chr1	27315637	A	0.0501218	A	0.0766166
chr1	27342262	A	0.0501218	A	0.0766166
chr1	27415013	A	0.0501218	A	0.0766166
chr1	27462449	A	0.0501218	A	0.0766166
chr1	27530454	A	0.0501218	A	0.0766166
chr1	27570228	A	0.0501218	A	0.0766166
chr1	27603285	A	0.0501218	A	0.0766166
chr1	27628468	A	0.0501218	A	0.0766166
chr1	27659014	A	0.0501218	A	0.0766166
chr1	27685589	A	0.0501218	A	0.0766166
chr1	27739466	A	0.0501218	A	0.0766166
chr1	27778579	A	0.0501218	N\A	0.0766166
chr1	27805198	A	0.0501218	N\A	0.0766166
chr1	27844897	A	0.0501218	N\A	0.0766166
chr1	27870200	A	0.0501218	N\A	0.0766166
chr1	27921051	A	0.0501218	N\A	0.069422
chr1	27949622	A	0.0501218	N\A	0.0653417
chr1	27995042	A	0.0501218	N\A	0.058855
chr1	28022920	A	0.0501218	N\A	0.0580985
chr1	28051006	A	0.0501218	N\A	0.0580985
chr1	28089562	A	0.0501218	N\A	0.0580985
chr1	28139138	A	0.0501218	A	0.0580985
chr1	28175147	A	0.0501218	A	0.0580985
chr1	28199108	A	0.0501218	A	0.0580985
chr1	28223896	A	0.0501218	A	0.0580985
chr1	28285067	A	0.0501218	A	0.0580985
chr1	28333353	A	0.0501218	A	0.0580985
chr1	28377687	A	0.0501218	A	0.0580985
chr1	28402236	A	0.0501218	A	0.0580985
chr1	28436858	A	0.0501218	A	0.0580985
chr1	28520720	A	0.0501218	A	0.0580985
chr1	28559809	A	0.0501218	A	0.0580985
chr1	28585850	A	0.0501218	A	0.0580985
chr1	28615299	A	0.0501218	A	0.0580985
chr1	28645355	A	0.0501218	A	0.0580985
chr1	28693052	A	0.0501218	A	0.0580985
chr1	28723978	A	0.0501218	A	0.0580985
chr1	28773929	A	0.0501218	A	0.0580985
chr1	28806295	A	0.0501218	A	0.0580985
chr1	28833631	A	0.0501218	A	0.0580985
chr1	28881227	A	0.0501218	A	0.0580985
chr1	28920114	A	0.0501218	A	0.0580985
chr1	28947700	A	0.0501218	A	0.0580985
chr1	28992132	A	0.0501218	A	0.0580985
chr1	29032127	A	0.0501218	A	0.0580985
chr1	29057546	A	0.0501218	A	0.0580985
chr1	29115049	A	0.0501218	A	0.0580985
chr1	29169921	A	0.0501218	A	0.0580985
chr1	29214269	A	0.0501218	A	0.0580985
chr1	29251657	A	0.0501218	A	0.0580985
chr1	29276051	A	0.0501218	A	0.0580985
chr1	29314123	A	0.0501218	A	0.0580985
chr1	29378834	A	0.0501218	A	0.0580985
chr1	29428198	A	0.0501218	A	0.0580985
chr1	29477814	N\A	0.0501218	A	0.0580985
chr1	29503601	N\A	0.0501218	A	0.0580985
chr1	29568026	N\A	0.0498023	N\A	0.0580985
chr1	29596951	N\A	0.0451734	N\A	0.0580985
chr1	29629980	N\A	0.0398876	N\A	0.0549448
chr1	29666015	N\A	0.0341208	N\A	0.0478726
chr1	29732192	P-	0.0235303	N\A	0.0348846
chr1	29806019	P-	0.0117155	P-	0.0203952
chr1	29841116	P-	0.00609879	P-	0.0135071
chr1	29872216	P-	0.00112175	P-	0.00740335
chr1	29949987	P-	-0.0113242	P-	-0.00786007
chr1	29981320	P-	-0.0163385	P-	-0.0140095
chr1	30005422	P-	-0.0201957	P-	-0.0187398
chr1	30034868	P-	-0.024908	P-	-0.0245189
chr1	30077270	P-	-0.0316938	P-	-0.0328408
chr1	30105690	P-	-0.0362419	P-	-0.0384185
chr1	30161025	N\A	-0.0450974	P-	-0.0492786
chr1	30194507	N\A	-0.0504556	N\A	-0.0558498
chr1	30219703	N\A	-0.0544878	N\A	-0.0607948
chr1	30270764	N\A	-0.0626593	N\A	-0.0708161
chr1	30301701	N\A	-0.0635826	N\A	-0.0768878
chr1	30327644	N\A	-0.0594308	N\A	-0.0819794
chr1	30362284	N\A	-0.0538873	N\A	-0.0773808
chr1	30430883	N\A	-0.0429091	N\A	-0.0574582
chr1	30460298	P+	-0.0382017	N\A	-0.0489155
chr1	30488094	P+	-0.0337534	N\A	-0.040843
chr1	30511881	P+	-0.0299467	P+	-0.0339347
chr1	30535961	P+	-0.0260931	P+	-0.0269414
chr1	30562696	P+	-0.0218146	P+	-0.019177
chr1	30608463	P+	-0.0144904	P+	-0.00588526
chr1	30656976	P+	-0.00672668	P+	0.00820394
chr1	30694080	P+	-0.000788797	P+	0.0189797
chr1	30733664	P+	0.00554597	N\A	0.0304758
chr1	30764279	P+	0.0104454	N\A	0.039367
chr1	30790745	P+	0.0146808	N\A	0.0470533
chr1	30820287	P+	0.0194085	N\A	0.0556329
chr1	30886563	N\A	0.0300149	N\A	0.0738461
chr1	30917790	N\A	0.0350123	N\A	0.0738461
chr1	30942012	N\A	0.0388886	N\A	0.0738461
chr1	30978443	N\A	0.0447188	N\A	0.0738461
chr1	31012221	N\A	0.0501244	A	0.0738461
chr1	31057422	N\A	0.0543211	A	0.0738461
chr1	31110305	N\A	0.0543211	A	0.0738461
chr1	31160654	A	0.0543211	A	0.0738461
chr1	31234340	A	0.0543211	A	0.0738461
chr1	31265042	A	0.0543211	A	0.0738461
chr1	31297271	A	0.0543211	A	0.0738461
chr1	31340493	A	0.0543211	A	0.0738461
chr1	31371480	A	0.0543211	A	0.0738461
chr1	31411537	A	0.0543211	A	0.0738461
chr1	31461293	A	0.0543211	A	0.0738461
chr1	31492656	A	0.0543211	A	0.0738461
chr1	31521248	A	0.0543211	A	0.0738461
chr1	31558159	A	0.0543211	A	0.0738461
chr1	31607178	A	0.0543211	A	0.0738461
chr1	31648176	A	0.0543211	A	0.0738461
chr1	31695610	A	0.0543211	A	0.0738461
chr1	31738954	A	0.0543211	A	0.0738461
chr1	31779787	A	0.0543211	A	0.0738461
chr1	31809449	A	0.0543211	A	0.0738461
chr1	31845873	A	0.0543211	A	0.0738461
chr1	31898339	A	0.0543211	A	0.0738461
chr1	31961274	A	0.0543211	A	0.0738461
chr1	32016979	A	0.0543211	A	0.0738461
chr1	32061263	A	0.0543211	A	0.0738461
chr1	32096530	A	0.0543211	A	0.0738461
chr1	32172135	A	0.0543211	A	0.0738461
chr1	32201988	A	0.0543211	A	0.0738461
chr1	32259399	A	0.0543211	A	0.0738461
chr1	32340169	A	0.0543211	A	0.0738461
chr1	32401737	A	0.0543211	A	0.0738461
chr1	32469873	A	0.0543211	A	0.0738461
chr1	32496070	A	0.0543211	A	0.0738461
chr1	32524600	A	0.0543211	A	0.0738461
chr1	32556855	A	0.0543211	A	0.0738461
chr1	32588818	A	0.0543211	A	0.0738461
chr1	32630820	A	0.0543211	A	0.0738461
chr1	32659915	A	0.0543211	A	0.0738461
chr1	32695274	A	0.0543211	A	0.0738461
chr1	32729480	A	0.0543211	A	0.0738461
chr1	32780837	A	0.0543211	A	0.0738461
chr1	32858439	A	0.0543211	A	0.0738461
chr1	32888212	A	0.0543211	A	0.0738461
chr1	32914933	A	0.0543211	A	0.0738461
chr1	32948791	A	0.0543211	A	0.0738461
chr1	32984486	A	0.0543211	A	0.0738461
chr1	33018987	A	0.0543211	A	0.0738461
chr1	33058077	A	0.0543211	A	0.0738461
chr1	33087170	A	0.0543211	A	0.0738461
chr1	33118851	A	0.0543211	A	0.0738461
chr1	33143514	A	0.0543211	A	0.0738461
chr1	33192519	A	0.0543211	A	0.0738461
chr1	33223924	A	0.0543211	A	0.0738461
chr1	33284563	A	0.0543211	A	0.0738461
chr1	33331148	A	0.0543211	A	0.0738461
chr1	33366822	A	0.0543211	A	0.0738461
chr1	33431428	A	0.0543211	A	0.0738461
chr1	33469088	A	0.0543211	A	0.0738461
chr1	33523671	A	0.0543211	A	0.0738461
chr1	33597586	A	0.0543211	N\A	0.0738461
chr1	33621545	A	0.0543211	N\A	0.0738461
chr1	33649570	A	0.0543211	N\A	0.0733602
chr1	33676553	A	0.0543211	N\A	0.0680645
chr1	33711305	A	0.0543211	N\A	0.061244
chr1	33776104	A	0.0543211	N\A	0.0485265
chr1	33803049	N\A	0.0543211	N\A	0.0432382
chr1	33858038	N\A	0.0543211	P-	0.032446
chr1	33883337	N\A	0.0541191	P-	0.0274808
chr1	33939835	N\A	0.0450776	P-	0.0163925
chr1	33984686	N\A	0.0378999	P-	0.00758998
chr1	34039299	N\A	0.02916	P-	-0.00312843
chr1	34076471	P-	0.0232112	P-	-0.0104238
chr1	34112987	P-	0.0173675	P-	-0.0175905
chr1	34154564	P-	0.0107137	P-	-0.0257505
chr1	34205689	P-	0.00253203	P-	-0.0357843
chr1	34259323	P-	-0.0060512	P-	-0.0463106
chr1	34287375	P-	-0.0105405	P-	-0.0518161
chr1	34324405	P-	-0.0164665	P-	-0.0590836
chr1	34350994	P-	-0.0207216	P-	-0.064302
chr1	34374853	P-	-0.0245399	N\A	-0.0689846
chr1	34419008	N\A	-0.0316061	N\A	-0.0776505
chr1	34458660	N\A	-0.0379518	N\A	-0.0854327
chr1	34497636	N\A	-0.0441893	N\A	-0.0930821
chr1	34531447	N\A	-0.0496001	N\A	-0.091353
chr1	34567751	N\A	-0.0480745	N\A	-0.0835676
chr1	34606072	N\A	-0.0419418	N\A	-0.0753496
chr1	34654217	N\A	-0.034237	N\A	-0.0650249
chr1	34695024	N\A	-0.0277065	P+	-0.0562738
chr1	34720062	P+	-0.0236996	P+	-0.0509044
chr1	34744499	P+	-0.0197889	P+	-0.0456639
chr1	34802968	P+	-0.0104319	P+	-0.0331252
chr1	34827679	P+	-0.00647731	P+	-0.0278259
chr1	34883404	P+	0.00244056	P+	-0.0158756
chr1	34964088	N\A	0.0153527	P+	0.00142714
chr1	34992155	N\A	0.0198444	P+	0.00744613
chr1	35062991	N\A	0.0311805	P+	0.022637
chr1	35095059	N\A	0.0310501	P+	0.029514
chr1	35149880	N\A	0.0222769	N\A	0.0412704
chr1	35227284	N\A	0.00988968	N\A	0.0578697
chr1	35255985	N\A	0.00529656	N\A	0.0640247
chr1	35315287	N\A	-0.00419375	N\A	0.0689787
chr1	35349424	N\A	-0.00965681	N\A	0.0689787
chr1	35393079	N\A	-0.0165501	A	0.0689787
chr1	35417857	N\A	-0.0125848	A	0.0689787
chr1	35466305	N\A	-0.00483146	A	0.0689787
chr1	35514091	N\A	0.0028159	A	0.0689787
chr1	35545423	N\A	0.00783007	A	0.0689787
chr1	35571880	P+	0.0120641	A	0.0689787
chr1	35597148	N\A	0.0161078	A	0.0689787
chr1	35644133	N\A	0.023627	A	0.0689787
chr1	35705604	N\A	0.0334644	A	0.0689787
chr1	35739488	N\A	0.038887	A	0.0689787
chr1	35774864	N\A	0.0410163	A	0.0689787
chr1	35829372	N\A	0.0410163	A	0.0689787
chr1	35867560	A	0.0410163	A	0.0689787
chr1	35905546	A	0.0410163	A	0.0689787
chr1	35935746	A	0.0410163	A	0.0689787
chr1	35974638	A	0.0410163	A	0.0689787
chr1	36035284	A	0.0410163	A	0.0689787
chr1	36082727	A	0.0410163	A	0.0689787
chr1	36137031	N\A	0.0410163	A	0.0689787
chr1	36172434	N\A	0.0410163	A	0.0689787
chr1	36198442	N\A	0.0410163	A	0.0689787
chr1	36227472	N\A	0.0410163	A	0.0689787
chr1	36251860	N\A	0.0444074	A	0.0689787
chr1	36278563	N\A	0.0486808	A	0.0689787
chr1	36309983	N\A	0.053709	A	0.0689787
chr1	36379411	N\A	0.0648198	A	0.0689787
chr1	36408433	N\A	0.0694643	A	0.0689787
chr1	36463337	N\A	0.0765513	A	0.0689787
chr1	36489481	N\A	0.0723674	A	0.0689787
chr1	36520681	N\A	0.0673744	A	0.0689787
chr1	36579702	N\A	0.0579291	N\A	0.0689787
chr1	36631662	P-	0.0496137	N\A	0.0680198
chr1	36678662	P-	0.0420921	N\A	0.0613075
chr1	36704291	P-	0.0379906	N\A	0.0576473
chr1	36768130	P-	0.0277743	N\A	0.0485301
chr1	36795606	P-	0.0233772	P-	0.0446062
chr1	36848509	P-	0.0149109	P-	0.0370508
chr1	36881257	P-	0.00967017	P-	0.0323739
chr1	36949399	P-	-0.00123483	P-	0.0226422
chr1	37013959	P-	-0.0115666	P-	0.0134221
chr1	37060157	P-	-0.0189598	P-	0.00682435
chr1	37115189	P-	-0.0277668	P-	-0.00103503
chr1	37164150	P-	-0.0356022	N\A	-0.00802739
chr1	37203173	N\A	-0.0418472	N\A	-0.0136004
chr1	37263955	N\A	-0.0515743	N\A	-0.022281
chr1	37315931	N\A	-0.0598922	N\A	-0.0250415
chr1	37348340	N\A	-0.0577954	N\A	-0.0204131
chr1	37378714	N\A	-0.0529346	N\A	-0.0160752
chr1	37436339	N\A	-0.0437127	N\A	-0.0078455
chr1	37476330	N\A	-0.0373128	P+	-0.00213419
chr1	37519482	P+	-0.030407	P+	0.00402855
chr1	37563848	P+	-0.023307	P+	0.0103647
chr1	37597781	P+	-0.0178765	P+	0.0152108
chr1	37640049	P+	-0.0111122	P+	0.0212473
chr1	37682077	P+	-0.00438636	P+	0.0272495
chr1	37728531	P+	0.00304783	P+	0.0338838
chr1	37767237	P+	0.00924209	P+	0.0394116
chr1	37811404	P+	0.0163103	P+	0.0457193
chr1	37842898	P+	0.0213504	N\A	0.0502171
chr1	37885494	P+	0.0281672	N\A	0.0563005
chr1	37942647	N\A	0.0373136	N\A	0.0644628
chr1	37979781	N\A	0.0432562	N\A	0.0697661
chr1	38007858	N\A	0.0477495	N\A	0.0680239
chr1	38052440	N\A	0.0544449	N\A	0.061657
chr1	38080765	N\A	0.0499119	N\A	0.0576117
chr1	38108182	N\A	0.0455243	N\A	0.0536962
chr1	38163569	N\A	0.0366605	P-	0.0457861
chr1	38223894	P-	0.0270065	P-	0.0371708
chr1	38274353	P-	0.0189314	P-	0.0299645
chr1	38309885	P-	0.0132451	P-	0.02489
chr1	38346953	P-	0.00731296	P-	0.0195962
chr1	38390691	P-	0.000313415	P-	0.0133497
chr1	38422675	P-	-0.00480509	P-	0.00878194
chr1	38461225	P-	-0.0109744	P-	0.00327643
chr1	38503063	P-	-0.0176699	P-	-0.00269866
chr1	38535883	P-	-0.0229222	P-	-0.00738584
chr1	38575005	N\A	-0.029183	N\A	-0.012973
chr1	38619479	N\A	-0.0363003	N\A	-0.0193246
chr1	38673197	N\A	-0.044897	N\A	-0.0269963
chr1	38709406	N\A	-0.0506916	N\A	-0.0321675
chr1	38782764	N\A	-0.0439951	N\A	-0.0264609
chr1	38826446	N\A	-0.0370045	N\A	-0.0202224
chr1	38855052	N\A	-0.0324266	N\A	-0.0161371
chr1	38891910	P+	-0.0265281	P+	-0.0108732
chr1	38933561	P+	-0.0198625	P+	-0.00492484
chr1	38977023	P+	-0.0129071	P+	0.00128218
chr1	39022528	P+	-0.00562482	P+	0.00778097
chr1	39046270	P+	-0.0018253	P+	0.0111717
chr1	39075360	P+	0.00283007	P+	0.0153262
chr1	39112549	P+	0.00878155	P+	0.0206373
chr1	39160353	P+	0.0164318	N\A	0.0274644
chr1	39197709	P+	0.02241	N\A	0.0327994
chr1	39230996	P+	0.027737	N\A	0.0375533
chr1	39297289	N\A	0.0383461	N\A	0.0470209
chr1	39328852	N\A	0.0433973	N\A	0.0520251
chr1	39355918	N\A	0.0477287	N\A	0.0520251
chr1	39395031	N\A	0.0533456	N\A	0.0520251
chr1	39421846	N\A	0.0533456	A	0.0520251
chr1	39455021	N\A	0.0533456	A	0.0520251
chr1	39490551	N\A	0.0533456	A	0.0520251
chr1	39514787	A	0.0533456	A	0.0520251
chr1	39566767	A	0.0533456	A	0.0520251
chr1	39613047	A	0.0533456	A	0.0520251
chr1	39654229	A	0.0533456	A	0.0520251
chr1	39685829	A	0.0533456	A	0.0520251
chr1	39718075	A	0.0533456	A	0.0520251
chr1	39787004	A	0.0533456	A	0.0520251
chr1	39832504	A	0.0533456	A	0.0520251
chr1	39865764	A	0.0533456	A	0.0520251
chr1	39889903	A	0.0533456	A	0.0520251
chr1	39938515	A	0.0533456	A	0.0520251
chr1	39991943	A	0.0533456	A	0.0520251
chr1	40052624	A	0.0533456	A	0.0520251
chr1	40103204	A	0.0533456	A	0.0520251
chr1	40129000	A	0.0533456	A	0.0520251
chr1	40178132	A	0.0533456	A	0.0520251
chr1	40230828	A	0.0533456	A	0.0520251
chr1	40289466	A	0.0533456	A	0.0520251
chr1	40318219	A	0.0533456	A	0.0520251
chr1	40343747	A	0.0533456	A	0.0520251
chr1	40390108	A	0.0533456	A	0.0520251
chr1	40440830	A	0.0533456	A	0.0520251
chr1	40471511	A	0.0533456	A	0.0520251
chr1	40504629	A	0.0533456	A	0.0520251
chr1	40531351	A	0.0533456	A	0.0520251
chr1	40591121	A	0.0533456	A	0.0520251
chr1	40615831	A	0.0533456	A	0.0520251
chr1	40676585	A	0.0533456	A	0.0520251
chr1	40708930	A	0.0533456	A	0.0520251
chr1	40757258	A	0.0533456	A	0.0520251
chr1	40790676	A	0.0533456	A	0.0520251
chr1	40846252	A	0.0533456	A	0.0520251
chr1	40871799	A	0.0533456	A	0.0520251
chr1	40931577	A	0.0533456	A	0.0520251
chr1	40956782	A	0.0533456	A	0.0520251
chr1	40996854	A	0.0533456	A	0.0520251
chr1	41036513	A	0.0533456	A	0.0520251
chr1	41083448	A	0.0533456	A	0.0520251
chr1	41139046	A	0.0533456	A	0.0520251
chr1	41165167	A	0.0533456	A	0.0520251
chr1	41202066	A	0.0533456	A	0.0520251
chr1	41248487	A	0.0533456	A	0.0520251
chr1	41280292	A	0.0533456	A	0.0520251
chr1	41337755	A	0.0533456	A	0.0520251
chr1	41394590	A	0.0533456	A	0.0520251
chr1	41437149	A	0.0533456	A	0.0520251
chr1	41486924	A	0.0533456	A	0.0520251
chr1	41520335	A	0.0533456	A	0.0520251
chr1	41590575	A	0.0533456	A	0.0520251
chr1	41624727	A	0.0533456	A	0.0520251
chr1	41658908	A	0.0533456	A	0.0520251
chr1	41697733	A	0.0533456	A	0.0520251
chr1	41743029	A	0.0533456	A	0.0520251
chr1	41779562	A	0.0533456	A	0.0520251
chr1	41829745	A	0.0533456	A	0.0520251
chr1	41878235	N\A	0.0533456	A	0.0520251
chr1	41911981	N\A	0.0533456	A	0.0520251
chr1	41943739	N\A	0.0533456	A	0.0520251
chr1	41987437	N\A	0.0484337	A	0.0520251
chr1	42013501	N\A	0.0442626	A	0.0520251
chr1	42057548	N\A	0.0372136	A	0.0520251
chr1	42091087	N\A	0.0318462	A	0.0520251
chr1	42117754	P-	0.0275786	A	0.0520251
chr1	42145500	P-	0.0231383	A	0.0520251
chr1	42221651	P-	0.0109516	A	0.0520251
chr1	42287576	P-	0.000401434	A	0.0520251
chr1	42347264	N\A	-0.00915064	A	0.0520251
chr1	42378497	N\A	-0.014149	A	0.0520251
chr1	42433162	N\A	-0.0228972	A	0.0520251
chr1	42458395	N\A	-0.0269353	A	0.0520251
chr1	42495502	N\A	-0.0326551	A	0.0520251
chr1	42541123	N\A	-0.0253542	A	0.0520251
chr1	42565779	N\A	-0.0214084	A	0.0520251
chr1	42600313	N\A	-0.0158818	A	0.0520251
chr1	42635620	N\A	-0.0102315	A	0.0520251
chr1	42663589	P+	-0.00575552	A	0.0520251
chr1	42692932	P+	-0.00105965	A	0.0520251
chr1	42716681	P+	0.00274098	A	0.0520251
chr1	42770706	P+	0.0113868	A	0.0520251
chr1	42819550	P+	0.0192035	A	0.0520251
chr1	42851109	N\A	0.024254	A	0.0520251
chr1	42891672	N\A	0.0307454	A	0.0520251
chr1	42922863	N\A	0.035737	A	0.0520251
chr1	42990340	N\A	0.0465356	A	0.0520251
chr1	43024495	N\A	0.0473489	A	0.0520251
chr1	43082617	N\A	0.0473489	A	0.0520251
chr1	43131421	A	0.0473489	A	0.0520251
chr1	43164253	A	0.0473489	A	0.0520251
chr1	43210367	A	0.0473489	A	0.0520251
chr1	43235457	A	0.0473489	A	0.0520251
chr1	43303229	A	0.0473489	A	0.0520251
chr1	43332116	A	0.0473489	A	0.0520251
chr1	43369916	A	0.0473489	A	0.0520251
chr1	43406577	A	0.0473489	A	0.0520251
chr1	43453330	A	0.0473489	A	0.0520251
chr1	43496257	A	0.0473489	A	0.0520251
chr1	43537110	A	0.0473489	A	0.0520251
chr1	43611617	A	0.0473489	A	0.0520251
chr1	43667474	A	0.0473489	A	0.0520251
chr1	43701321	A	0.0473489	A	0.0520251
chr1	43758429	A	0.0473489	N\A	0.0520251
chr1	43812013	A	0.0473489	N\A	0.0520251
chr1	43856390	A	0.0473489	N\A	0.0579527
chr1	43896280	A	0.0473489	N\A	0.0636496
chr1	43926045	A	0.0473489	N\A	0.0656073
chr1	43952206	A	0.0473489	N\A	0.0656073
chr1	43990655	A	0.0473489	N\A	0.0656073
chr1	44023220	A	0.0473489	A	0.0656073
chr1	44060826	A	0.0473489	A	0.0656073
chr1	44103682	A	0.0473489	A	0.0656073
chr1	44134344	A	0.0473489	A	0.0656073
chr1	44169902	A	0.0473489	A	0.0656073
chr1	44197782	A	0.0473489	A	0.0656073
chr1	44242941	A	0.0473489	A	0.0656073
chr1	44275391	A	0.0473489	A	0.0656073
chr1	44301685	A	0.0473489	A	0.0656073
chr1	44345063	A	0.0473489	A	0.0656073
chr1	44388103	A	0.0473489	A	0.0656073
chr1	44444308	A	0.0473489	A	0.0656073
chr1	44469585	A	0.0473489	A	0.0656073
chr1	44499647	A	0.0473489	A	0.0656073
chr1	44533927	A	0.0473489	A	0.0656073
chr1	44567672	A	0.0473489	A	0.0656073
chr1	44591702	A	0.0473489	A	0.0656073
chr1	44632375	A	0.0473489	A	0.0656073
chr1	44674469	A	0.0473489	A	0.0656073
chr1	44703541	A	0.0473489	A	0.0656073
chr1	44773895	A	0.0473489	A	0.0656073
chr1	44841877	A	0.0473489	A	0.0656073
chr1	44894181	A	0.0473489	A	0.0656073
chr1	44919975	A	0.0473489	A	0.0656073
chr1	44952125	A	0.0473489	A	0.0656073
chr1	45021150	A	0.0473489	A	0.0656073
chr1	45055403	A	0.0473489	A	0.0656073
chr1	45099847	A	0.0473489	A	0.0656073
chr1	45142514	A	0.0473489	A	0.0656073
chr1	45200646	A	0.0473489	A	0.0656073
chr1	45251689	A	0.0473489	A	0.0656073
chr1	45275815	A	0.0473489	A	0.0656073
chr1	45334630	A	0.0473489	A	0.0656073
chr1	45370829	A	0.0473489	A	0.0656073
chr1	45411489	A	0.0473489	A	0.0656073
chr1	45438183	A	0.0473489	A	0.0656073
chr1	45468500	A	0.0473489	A	0.0656073
chr1	45521128	A	0.0473489	A	0.0656073
chr1	45583856	A	0.0473489	A	0.0656073
chr1	45612291	A	0.0473489	A	0.0656073
chr1	45678552	A	0.0473489	A	0.0656073
chr1	45726539	A	0.0473489	A	0.0656073
chr1	45751158	A	0.0473489	A	0.0656073
chr1	45793294	A	0.0473489	A	0.0656073
chr1	45823491	A	0.0473489	A	0.0656073
chr1	45849520	A	0.0473489	A	0.0656073
chr1	45905935	A	0.0473489	A	0.0656073
chr1	45932715	A	0.0473489	A	0.0656073
chr1	45974931	A	0.0473489	A	0.0656073
chr1	46021284	A	0.0473489	A	0.0656073
chr1	46073433	A	0.0473489	A	0.0656073
chr1	46107803	A	0.0473489	A	0.0656073
chr1	46163688	A	0.0473489	A	0.0656073
chr1	46199560	A	0.0473489	A	0.0656073
chr1	46236777	A	0.0473489	A	0.0656073
chr1	46286892	A	0.0473489	A	0.0656073
chr1	46337544	A	0.0473489	A	0.0656073
chr1	46368018	A	0.0473489	A	0.0656073
chr1	46401444	A	0.0473489	A	0.0656073
chr1	46427952	A	0.0473489	A	0.0656073
chr1	46459034	A	0.0473489	A	0.0656073
chr1	46490243	A	0.0473489	A	0.0656073
chr1	46513935	A	0.0473489	A	0.0656073
chr1	46544503	N\A	0.0473489	A	0.0656073
chr1	46571179	N\A	0.0473489	A	0.0656073
chr1	46605284	N\A	0.0473489	A	0.0656073
chr1	46637164	N\A	0.0473045	A	0.0656073
chr1	46675041	N\A	0.0412429	A	0.0656073
chr1	46700987	N\A	0.0370907	A	0.0656073
chr1	46764669	N\A	0.0268994	A	0.0656073
chr1	46818209	P-	0.0183312	A	0.0656073
chr1	46863465	P-	0.0110887	N\A	0.0656073
chr1	46901996	P-	0.0049225	N\A	0.0656073
chr1	46949472	P-	-0.00267525	N\A	0.0612983
chr1	46983047	P-	-0.00804837	N\A	0.0565033
chr1	47041986	N\A	-0.0174806	N\A	0.048086
chr1	47099095	N\A	-0.0266199	N\A	0.03993
chr1	47137556	N\A	-0.032775	N\A	0.0344372
chr1	47170013	N\A	-0.0379692	N\A	0.0298018
chr1	47208269	N\A	-0.0350809	N\A	0.0246829
chr1	47251502	N\A	-0.0262168	N\A	0.0308573
chr1	47288870	N\A	-0.0185552	N\A	0.036194
chr1	47344089	P+	-0.00723367	N\A	0.04408
chr1	47402778	P+	0.00479936	P+	0.0524617
chr1	47432095	N\A	0.0108102	P+	0.0566486
chr1	47456930	N\A	0.0159022	P+	0.0601954
chr1	47494225	N\A	0.0235488	N\A	0.0655217
chr1	47525837	N\A	0.0300302	N\A	0.0700363
chr1	47551943	N\A	0.0353827	N\A	0.0737647
chr1	47597154	N\A	0.039598	N\A	0.0802215
chr1	47624493	N\A	0.0352228	N\A	0.0841259
chr1	47649957	N\A	0.0311477	N\A	0.084313
chr1	47709848	N\A	0.0215632	N\A	0.0743455
chr1	47757257	P-	0.0139761	N\A	0.0664553
chr1	47789042	P-	0.00888946	N\A	0.0611654
chr1	47823774	P-	0.00333118	P-	0.055385
chr1	47859097	P-	-0.00232168	P-	0.0495063
chr1	47904959	P-	-0.00966114	P-	0.0418735
chr1	47951816	P-	-0.0171598	P-	0.0340752
chr1	47989570	P-	-0.0232017	P-	0.0277919
chr1	48022844	P-	-0.0285267	P-	0.0222542
chr1	48051424	P-	-0.0331004	P-	0.0174977
chr1	48095027	P-	-0.0400784	P-	0.0102409
chr1	48135887	P-	-0.0466173	P-	0.00344067
chr1	48176272	P-	-0.0530803	P-	-0.00328052
chr1	48218447	P-	-0.0598297	P-	-0.0102996
chr1	48256593	P-	-0.0659343	P-	-0.0166482
chr1	48281598	P-	-0.069936	P-	-0.0208097
chr1	48314727	P-	-0.0752377	P-	-0.0263233
chr1	48376270	P-	-0.0850867	P-	-0.0365658
chr1	48420678	P-	-0.0921934	P-	-0.0439565
chr1	48475246	N\A	-0.100926	P-	-0.0530382
chr1	48499844	N\A	-0.104863	P-	-0.0571319
chr1	48532932	N\A	-0.110158	P-	-0.0626387
chr1	48577515	N\A	-0.117293	P-	-0.0700586
chr1	48612732	N\A	-0.119731	P-	-0.0759197
chr1	48649693	N\A	-0.119731	P-	-0.082071
chr1	48705175	A	-0.119731	P-	-0.0913048
chr1	48768321	A	-0.119731	N\A	-0.101814
chr1	48802857	A	-0.119731	N\A	-0.107562
chr1	48870586	A	-0.119731	N\A	-0.118834
chr1	48907203	A	-0.119731	N\A	-0.120797
chr1	48963400	A	-0.119731	N\A	-0.120797
chr1	48995256	A	-0.119731	A	-0.120797
chr1	49024308	A	-0.119731	A	-0.120797
chr1	49086702	A	-0.119731	A	-0.120797
chr1	49133209	A	-0.119731	A	-0.120797
chr1	49177536	A	-0.119731	A	-0.120797
chr1	49204666	A	-0.119731	A	-0.120797
chr1	49240794	A	-0.119731	A	-0.120797
chr1	49271950	A	-0.119731	A	-0.120797
chr1	49303857	A	-0.119731	A	-0.120797
chr1	49344424	A	-0.119731	A	-0.120797
chr1	49374872	A	-0.119731	A	-0.120797
chr1	49414090	A	-0.119731	A	-0.120797
chr1	49452608	A	-0.119731	A	-0.120797
chr1	49482392	A	-0.119731	A	-0.120797
chr1	49506603	A	-0.119731	A	-0.120797
chr1	49535229	A	-0.119731	A	-0.120797
chr1	49612846	A	-0.119731	A	-0.120797
chr1	49669799	A	-0.119731	A	-0.120797
chr1	49702041	A	-0.119731	A	-0.120797
chr1	49732396	A	-0.119731	A	-0.120797
chr1	49760692	A	-0.119731	A	-0.120797
chr1	49822096	A	-0.119731	A	-0.120797
chr1	49853930	A	-0.119731	A	-0.120797
chr1	49901001	A	-0.119731	A	-0.120797
chr1	49932779	A	-0.119731	N\A	-0.120797
chr1	49966059	A	-0.119731	N\A	-0.120797
chr1	49993441	N\A	-0.119731	N\A	-0.120797
chr1	50024095	N\A	-0.119731	N\A	-0.120797
chr1	50050765	N\A	-0.119731	N\A	-0.115511
chr1	50077607	N\A	-0.119731	N\A	-0.109755
chr1	50130644	N\A	-0.109874	N\A	-0.0983812
chr1	50159601	N\A	-0.103937	N\A	-0.0921713
chr1	50192066	N\A	-0.0972808	P+	-0.0852092
chr1	50230978	N\A	-0.0893026	P+	-0.0768645
chr1	50312152	P+	-0.0726595	P+	-0.0594566
chr1	50361688	P+	-0.0625031	P+	-0.0488336
chr1	50403371	P+	-0.0539568	P+	-0.0398947
chr1	50432201	P+	-0.0480458	P+	-0.0337121
chr1	50460834	N\A	-0.0421752	P+	-0.0275717
chr1	50486455	N\A	-0.0369221	P+	-0.0220772
chr1	50521431	N\A	-0.0297509	P+	-0.0145766
chr1	50546823	N\A	-0.0245448	P+	-0.00913128
chr1	50589938	N\A	-0.0157049	P+	0.000114757
chr1	50638403	N\A	-0.011906	N\A	0.0105081
chr1	50700938	N\A	-0.011906	N\A	0.0239188
chr1	50734364	A	-0.011906	N\A	0.031087
chr1	50760031	A	-0.011906	N\A	0.0365913
chr1	50788933	A	-0.011906	N\A	0.0427894
chr1	50845759	A	-0.011906	N\A	0.0442179
chr1	50907345	A	-0.011906	A	0.0442179
chr1	50949693	A	-0.011906	A	0.0442179
chr1	50974449	A	-0.011906	A	0.0442179
chr1	51030364	A	-0.011906	A	0.0442179
chr1	51079447	A	-0.011906	A	0.0442179
chr1	51117887	N\A	-0.011906	A	0.0442179
chr1	51168266	N\A	-0.011906	A	0.0442179
chr1	51218268	N\A	-0.0068525	A	0.0442179
chr1	51246900	N\A	-0.00227042	A	0.0442179
chr1	51283220	N\A	0.003542	A	0.0442179
chr1	51315462	N\A	0.0087018	A	0.0442179
chr1	51348323	P+	0.0139607	A	0.0442179
chr1	51387542	N\A	0.020237	A	0.0442179
chr1	51412020	N\A	0.0241543	A	0.0442179
chr1	51462177	N\A	0.0321811	A	0.0442179
chr1	51523084	N\A	0.0419283	A	0.0442179
chr1	51580010	N\A	0.0458435	A	0.0442179
chr1	51614158	N\A	0.0458435	A	0.0442179
chr1	51654833	A	0.0458435	A	0.0442179
chr1	51734670	A	0.0458435	A	0.0442179
chr1	51782259	A	0.0458435	A	0.0442179
chr1	51838519	A	0.0458435	A	0.0442179
chr1	51896814	A	0.0458435	A	0.0442179
chr1	51924056	A	0.0458435	A	0.0442179
chr1	51969245	A	0.0458435	A	0.0442179
chr1	52009982	A	0.0458435	A	0.0442179
chr1	52052980	A	0.0458435	A	0.0442179
chr1	52113173	A	0.0458435	A	0.0442179
chr1	52146227	A	0.0458435	A	0.0442179
chr1	52179997	A	0.0458435	A	0.0442179
chr1	52246679	A	0.0458435	A	0.0442179
chr1	52274085	A	0.0458435	A	0.0442179
chr1	52301863	A	0.0458435	A	0.0442179
chr1	52337392	A	0.0458435	A	0.0442179
chr1	52382040	A	0.0458435	A	0.0442179
chr1	52430802	A	0.0458435	A	0.0442179
chr1	52465337	A	0.0458435	A	0.0442179
chr1	52525061	A	0.0458435	A	0.0442179
chr1	52564212	A	0.0458435	A	0.0442179
chr1	52590562	A	0.0458435	A	0.0442179
chr1	52619070	A	0.0458435	A	0.0442179
chr1	52673583	A	0.0458435	A	0.0442179
chr1	52703376	A	0.0458435	A	0.0442179
chr1	52771041	A	0.0458435	A	0.0442179
chr1	52827093	A	0.0458435	A	0.0442179
chr1	52851281	A	0.0458435	A	0.0442179
chr1	52881711	A	0.0458435	A	0.0442179
chr1	52925512	A	0.0458435	A	0.0442179
chr1	52960353	A	0.0458435	A	0.0442179
chr1	52996925	A	0.0458435	A	0.0442179
chr1	53040197	A	0.0458435	A	0.0442179
chr1	53092683	A	0.0458435	A	0.0442179
chr1	53135260	A	0.0458435	A	0.0442179
chr1	53180548	A	0.0458435	A	0.0442179
chr1	53218883	A	0.0458435	A	0.0442179
chr1	53249655	A	0.0458435	A	0.0442179
chr1	53275700	A	0.0458435	A	0.0442179
chr1	53311853	A	0.0458435	A	0.0442179
chr1	53364228	A	0.0458435	N\A	0.0442179
chr1	53405174	A	0.0458435	N\A	0.0442179
chr1	53431990	A	0.0458435	N\A	0.0442179
chr1	53492147	A	0.0458435	N\A	0.052593
chr1	53519167	A	0.0458435	N\A	0.0564519
chr1	53558418	A	0.0458435	N\A	0.0620575
chr1	53597594	A	0.0458435	N\A	0.0676524
chr1	53633506	A	0.0458435	N\A	0.0727812
chr1	53675350	A	0.0458435	N\A	0.0787571
chr1	53748933	A	0.0458435	N\A	0.0892659
chr1	53796188	A	0.0458435	N\A	0.082521
chr1	53823235	A	0.0458435	N\A	0.0772127
chr1	53865562	A	0.0458435	N\A	0.0689056
chr1	53918482	A	0.0458435	P-	0.0585195
chr1	53957113	A	0.0458435	P-	0.0509377
chr1	53989620	A	0.0458435	N\A	0.0445578
chr1	54022317	A	0.0458435	N\A	0.0381407
chr1	54064040	A	0.0458435	N\A	0.0299521
chr1	54110076	A	0.0458435	N\A	0.020917
chr1	54134825	A	0.0458435	N\A	0.0160598
chr1	54161569	A	0.0458435	N\A	0.0166562
chr1	54189216	A	0.0458435	N\A	0.0216438
chr1	54255285	A	0.0458435	N\A	0.033563
chr1	54304999	A	0.0458435	N\A	0.0425316
chr1	54334532	A	0.0458435	P+	0.0478595
chr1	54366122	A	0.0458435	P+	0.0535585
chr1	54397243	A	0.0458435	P+	0.0591729
chr1	54425992	A	0.0458435	P+	0.0643594
chr1	54456370	A	0.0458435	P+	0.0698397
chr1	54506004	A	0.0458435	P+	0.0787939
chr1	54529937	A	0.0458435	P+	0.0831115
chr1	54563840	A	0.0458435	P+	0.0892278
chr1	54599511	A	0.0458435	N\A	0.095663
chr1	54625858	A	0.0458435	N\A	0.100416
chr1	54659894	A	0.0458435	N\A	0.106556
chr1	54697719	A	0.0458435	N\A	0.11338
chr1	54723166	A	0.0458435	N\A	0.117971
chr1	54763857	A	0.0458435	N\A	0.111934
chr1	54817253	A	0.0458435	N\A	0.103047
chr1	54861898	A	0.0458435	N\A	0.0956172
chr1	54912255	A	0.0458435	P-	0.0872364
chr1	54968951	A	0.0458435	P-	0.0778006
chr1	55032718	A	0.0458435	P-	0.067188
chr1	55072645	A	0.0458435	P-	0.0605431
chr1	55098131	A	0.0458435	P-	0.0563015
chr1	55128436	A	0.0458435	P-	0.0512579
chr1	55167969	A	0.0458435	P-	0.0446785
chr1	55202981	A	0.0458435	P-	0.0388515
chr1	55249159	A	0.0458435	P-	0.0311662
chr1	55277273	A	0.0458435	P-	0.0264872
chr1	55310969	A	0.0458435	P-	0.0208793
chr1	55336016	A	0.0458435	P-	0.0167108
chr1	55384391	A	0.0458435	P-	0.00865981
chr1	55449087	A	0.0458435	P-	-0.00210741
chr1	55500291	A	0.0458435	P-	-0.0106292
chr1	55524653	A	0.0458435	P-	-0.0146837
chr1	55558444	A	0.0458435	P-	-0.0203075
chr1	55583935	A	0.0458435	P-	-0.0245499
chr1	55620562	A	0.0458435	P-	-0.0306456
chr1	55650136	A	0.0458435	P-	-0.0355676
chr1	55708461	A	0.0458435	N\A	-0.0452745
chr1	55743717	A	0.0458435	N\A	-0.0511421
chr1	55787758	A	0.0458435	N\A	-0.0584717
chr1	55831882	A	0.0458435	N\A	-0.0650005
chr1	55857422	A	0.0458435	N\A	-0.0650005
chr1	55910164	A	0.0458435	N\A	-0.0650005
chr1	55937648	A	0.0458435	A	-0.0650005
chr1	55965877	A	0.0458435	A	-0.0650005
chr1	56007196	A	0.0458435	A	-0.0650005
chr1	56031565	A	0.0458435	A	-0.0650005
chr1	56071995	N\A	0.0458435	A	-0.0650005
chr1	56099809	N\A	0.0458435	A	-0.0650005
chr1	56154326	N\A	0.0430336	A	-0.0650005
chr1	56222812	N\A	0.0320735	N\A	-0.0650005
chr1	56267495	N\A	0.0249228	N\A	-0.0650005
chr1	56303407	N\A	0.0191756	N\A	-0.0661673
chr1	56332531	N\A	0.0145148	N\A	-0.0703267
chr1	56387264	N\A	0.00575571	N\A	-0.0781433
chr1	56418802	N\A	0.000708575	N\A	-0.0826474
chr1	56443126	N\A	-0.00154462	N\A	-0.0861213
chr1	56476209	N\A	-0.00154462	N\A	-0.090846
chr1	56513291	N\A	-0.00154462	N\A	-0.0961419
chr1	56543468	A	-0.00154462	N\A	-0.100452
chr1	56593906	A	-0.00154462	N\A	-0.107655
chr1	56633005	A	-0.00154462	N\A	-0.104618
chr1	56683885	A	-0.00154462	N\A	-0.097352
chr1	56709241	A	-0.00154462	N\A	-0.0937308
chr1	56755959	A	-0.00154462	N\A	-0.0870588
chr1	56784830	A	-0.00154462	P+	-0.0829356
chr1	56828143	A	-0.00154462	P+	-0.0767498
chr1	56865424	A	-0.00154462	P+	-0.0714256
chr1	56894763	A	-0.00154462	P+	-0.0672355
chr1	56937679	A	-0.00154462	P+	-0.0611065
chr1	56966382	A	-0.00154462	P+	-0.0570073
chr1	57013617	A	-0.00154462	P+	-0.0502614
chr1	57042379	A	-0.00154462	N\A	-0.0461538
chr1	57082485	N\A	-0.00154462	N\A	-0.040426
chr1	57137478	N\A	-0.00154462	N\A	-0.0325722
chr1	57173427	N\A	-0.0061587	N\A	-0.0274382
chr1	57213728	N\A	-0.0172313	N\A	-0.032049
chr1	57242522	N\A	-0.0251424	N\A	-0.0361612
chr1	57277939	N\A	-0.0348731	N\A	-0.0412193
chr1	57308524	N\A	-0.0432763	N\A	-0.0455873
chr1	57356797	N\A	-0.0565392	P-	-0.0524814
chr1	57413062	N\A	-0.0715232	P-	-0.0605169
chr1	57451787	N\A	-0.0715232	P-	-0.0660474
chr1	57476130	N\A	-0.0715232	P-	-0.0695239
chr1	57504856	A	-0.0715232	P-	-0.0736264
chr1	57537301	A	-0.0715232	P-	-0.07826
chr1	57574400	A	-0.0715232	P-	-0.0835583
chr1	57599009	A	-0.0715232	P-	-0.0870728
chr1	57638579	A	-0.0715232	N\A	-0.092724
chr1	57684051	A	-0.0715232	N\A	-0.0992181
chr1	57711278	A	-0.0715232	N\A	-0.103107
chr1	57738510	A	-0.0715232	N\A	-0.106996
chr1	57774907	A	-0.0715232	N\A	-0.112194
chr1	57838950	A	-0.0715232	N\A	-0.109217
chr1	57872007	A	-0.0715232	N\A	-0.104496
chr1	57903333	A	-0.0715232	N\A	-0.100023
chr1	57943361	A	-0.0715232	N\A	-0.094306
chr1	58002328	A	-0.0715232	P+	-0.0858847
chr1	58029001	A	-0.0715232	P+	-0.0820754
chr1	58064420	A	-0.0715232	P+	-0.077017
chr1	58098170	A	-0.0715232	P+	-0.072197
chr1	58126762	A	-0.0715232	P+	-0.0681137
chr1	58156100	A	-0.0715232	P+	-0.0639238
chr1	58215602	A	-0.0715232	P+	-0.055426
chr1	58262116	A	-0.0715232	P+	-0.0487831
chr1	58285926	N\A	-0.0715232	P+	-0.0453827
chr1	58310868	N\A	-0.0715232	P+	-0.0418206
chr1	58354777	N\A	-0.0715232	P+	-0.0355497
chr1	58396054	N\A	-0.0661172	P+	-0.0296548
chr1	58442294	N\A	-0.044363	P+	-0.023051
chr1	58475115	N\A	-0.028922	P+	-0.0183637
chr1	58506035	N\A	-0.0143753	P+	-0.0139479
chr1	58537383	N\A	0.000372819	P+	-0.00947089
chr1	58565390	N\A	0.0135491	P+	-0.00547108
chr1	58593841	N\A	0.0269342	P+	-0.00140786
chr1	58642125	N\A	0.0402352	N\A	0.00548781
chr1	58695929	N\A	0.0402352	N\A	0.0131718
chr1	58724749	A	0.0402352	N\A	0.0172877
chr1	58754997	A	0.0402352	N\A	0.0216076
chr1	58781675	A	0.0402352	N\A	0.0254176
chr1	58824305	A	0.0402352	N\A	0.0269942
chr1	58856182	A	0.0402352	N\A	0.0269942
chr1	58899799	A	0.0402352	A	0.0269942
chr1	58933706	A	0.0402352	A	0.0269942
chr1	58957573	A	0.0402352	A	0.0269942
chr1	58983441	A	0.0402352	A	0.0269942
chr1	59057894	A	0.0402352	A	0.0269942
chr1	59092855	A	0.0402352	A	0.0269942
chr1	59124086	A	0.0402352	A	0.0269942
chr1	59179531	A	0.0402352	A	0.0269942
chr1	59225997	A	0.0402352	A	0.0269942
chr1	59250496	A	0.0402352	A	0.0269942
chr1	59275498	A	0.0402352	A	0.0269942
chr1	59318380	A	0.0402352	A	0.0269942
chr1	59362819	A	0.0402352	N\A	0.0269942
chr1	59422370	A	0.0402352	N\A	0.0266386
chr1	59477014	A	0.0402352	N\A	0.0149202
chr1	59503331	A	0.0402352	N\A	0.00927648
chr1	59534605	A	0.0402352	N\A	0.00256975
chr1	59568287	A	0.0402352	N\A	-0.00465338
chr1	59600736	A	0.0402352	P-	-0.0116121
chr1	59626626	A	0.0402352	P-	-0.0171642
chr1	59654798	A	0.0402352	P-	-0.0232057
chr1	59679531	N\A	0.0402352	P-	-0.0285097
chr1	59719835	N\A	0.0402352	P-	-0.037153
chr1	59748687	N\A	0.0402352	P-	-0.0433403
chr1	59785180	N\A	0.0392048	P-	-0.0511662
chr1	59818974	N\A	0.0337966	P-	-0.0584134
chr1	59846181	N\A	0.0294426	N\A	-0.0642479
chr1	59879966	N\A	0.0240358	N\A	-0.0714932
chr1	59924309	N\A	0.0169395	N\A	-0.0810025
chr1	59969424	P-	0.00971955	N\A	-0.0906775
chr1	59999145	P-	0.0049632	N\A	-0.0964792
chr1	60022919	P-	0.00115856	N\A	-0.0964792
chr1	60051304	P-	-0.00338399	N\A	-0.0964792
chr1	60075002	P-	-0.00717646	N\A	-0.0964792
chr1	60109327	P-	-0.0126696	A	-0.0964792
chr1	60150578	P-	-0.0192711	A	-0.0964792
chr1	60202290	P-	-0.0275468	A	-0.0964792
chr1	60237879	P-	-0.0332422	A	-0.0964792
chr1	60263234	N\A	-0.0372999	A	-0.0964792
chr1	60299674	N\A	-0.0431315	A	-0.0964792
chr1	60341414	N\A	-0.0498113	A	-0.0964792
chr1	60392085	N\A	-0.0579203	A	-0.0964792
chr1	60441760	N\A	-0.0623646	A	-0.0964792
chr1	60468206	N\A	-0.0623646	A	-0.0964792
chr1	60492363	N\A	-0.0623646	A	-0.0964792
chr1	60523616	A	-0.0623646	A	-0.0964792
chr1	60557704	A	-0.0623646	A	-0.0964792
chr1	60597094	A	-0.0623646	A	-0.0964792
chr1	60636394	A	-0.0623646	N\A	-0.0964792
chr1	60665477	A	-0.0623646	N\A	-0.0964792
chr1	60700122	A	-0.0623646	N\A	-0.0964792
chr1	60745791	A	-0.0623646	N\A	-0.0939692
chr1	60770365	A	-0.0623646	N\A	-0.0904596
chr1	60808913	A	-0.0623646	N\A	-0.0849544
chr1	60840561	A	-0.0623646	N\A	-0.0804346
chr1	60875289	A	-0.0623646	N\A	-0.0754749
chr1	60905028	A	-0.0623646	N\A	-0.0712278
chr1	60934725	A	-0.0623646	N\A	-0.0704848
chr1	60969827	A	-0.0623646	N\A	-0.0704848
chr1	61003968	A	-0.0623646	N\A	-0.0704848
chr1	61055430	A	-0.0623646	A	-0.0704848
chr1	61081305	A	-0.0623646	A	-0.0704848
chr1	61126221	A	-0.0623646	A	-0.0704848
chr1	61177873	A	-0.0623646	A	-0.0704848
chr1	61220045	A	-0.0623646	A	-0.0704848
chr1	61257716	A	-0.0623646	A	-0.0704848
chr1	61298583	A	-0.0623646	A	-0.0704848
chr1	61339977	A	-0.0623646	A	-0.0704848
chr1	61379729	A	-0.0623646	A	-0.0704848
chr1	61440244	A	-0.0623646	A	-0.0704848
chr1	61484290	A	-0.0623646	N\A	-0.0704848
chr1	61536716	N\A	-0.0623646	N\A	-0.0704848
chr1	61577354	N\A	-0.0623646	N\A	-0.0684639
chr1	61603060	N\A	-0.0614824	N\A	-0.0647927
chr1	61633838	N\A	-0.0565569	N\A	-0.0603972
chr1	61673269	N\A	-0.0502467	N\A	-0.0547658
chr1	61725383	N\A	-0.0419067	P+	-0.0473232
chr1	61769309	N\A	-0.034877	N\A	-0.0410499
chr1	61794643	N\A	-0.0308228	N\A	-0.0374318
chr1	61825538	N\A	-0.0258785	N\A	-0.0330196
chr1	61856603	N\A	-0.02277	N\A	-0.028583
chr1	61892320	N\A	-0.02277	N\A	-0.0234821
chr1	61939880	N\A	-0.02277	N\A	-0.0206586
chr1	61972274	A	-0.02277	N\A	-0.0206586
chr1	62012885	A	-0.02277	A	-0.0206586
chr1	62041707	A	-0.02277	A	-0.0206586
chr1	62074930	A	-0.02277	A	-0.0206586
chr1	62116761	A	-0.02277	A	-0.0206586
chr1	62167242	A	-0.02277	A	-0.0206586
chr1	62200592	A	-0.02277	A	-0.0206586
chr1	62267585	A	-0.02277	A	-0.0206586
chr1	62307409	A	-0.02277	A	-0.0206586
chr1	62337866	A	-0.02277	A	-0.0206586
chr1	62369238	A	-0.02277	A	-0.0206586
chr1	62403487	A	-0.02277	A	-0.0206586
chr1	62431657	A	-0.02277	A	-0.0206586
chr1	62484079	A	-0.02277	A	-0.0206586
chr1	62525992	A	-0.02277	A	-0.0206586
chr1	62550177	A	-0.02277	A	-0.0206586
chr1	62580372	A	-0.02277	A	-0.0206586
chr1	62620664	A	-0.02277	A	-0.0206586
chr1	62677154	A	-0.02277	A	-0.0206586
chr1	62712204	A	-0.02277	A	-0.0206586
chr1	62769567	A	-0.02277	A	-0.0206586
chr1	62823799	A	-0.02277	A	-0.0206586
chr1	62851957	A	-0.02277	A	-0.0206586
chr1	62892223	A	-0.02277	A	-0.0206586
chr1	62931964	A	-0.02277	A	-0.0206586
chr1	62962448	A	-0.02277	A	-0.0206586
chr1	63034315	A	-0.02277	A	-0.0206586
chr1	63076690	A	-0.02277	A	-0.0206586
chr1	63113729	A	-0.02277	A	-0.0206586
chr1	63148572	A	-0.02277	A	-0.0206586
chr1	63179452	A	-0.02277	A	-0.0206586
chr1	63211746	A	-0.02277	A	-0.0206586
chr1	63236122	A	-0.02277	A	-0.0206586
chr1	63285056	A	-0.02277	A	-0.0206586
chr1	63332131	A	-0.02277	A	-0.0206586
chr1	63357848	A	-0.02277	A	-0.0206586
chr1	63411495	A	-0.02277	A	-0.0206586
chr1	63457360	A	-0.02277	A	-0.0206586
chr1	63495861	A	-0.02277	A	-0.0206586
chr1	63563761	A	-0.02277	A	-0.0206586
chr1	63591580	N\A	-0.02277	A	-0.0206586
chr1	63636678	N\A	-0.02277	N\A	-0.0206586
chr1	63695605	N\A	-0.0190225	N\A	-0.0206586
chr1	63746821	N\A	-0.0108262	N\A	-0.0248034
chr1	63777447	N\A	-0.00592506	N\A	-0.0291773
chr1	63802082	N\A	-0.00198263	N\A	-0.0326955
chr1	63835960	N\A	0.00343898	N\A	-0.0375338
chr1	63870149	N\A	0.00891036	N\A	-0.0424165
chr1	63923787	N\A	0.0174942	P-	-0.0500768
chr1	63949119	N\A	0.0215482	P-	-0.0536946
chr1	63991761	N\A	0.0277912	P-	-0.0597845
chr1	64034218	N\A	0.0277912	P-	-0.065848
chr1	64092084	A	0.0277912	P-	-0.0741121
chr1	64157313	A	0.0277912	N\A	-0.0834278
chr1	64188241	A	0.0277912	N\A	-0.0878447
chr1	64238123	A	0.0277912	N\A	-0.0949686
chr1	64310907	A	0.0277912	N\A	-0.0944466
chr1	64339687	A	0.0277912	N\A	-0.0903364
chr1	64393896	A	0.0277912	N\A	-0.0825946
chr1	64419555	A	0.0277912	N\A	-0.0789301
chr1	64468747	A	0.0277912	P+	-0.0719048
chr1	64527051	A	0.0277912	P+	-0.0635781
chr1	64571813	A	0.0277912	P+	-0.0571854
chr1	64609665	A	0.0277912	P+	-0.0517796
chr1	64673760	A	0.0277912	P+	-0.0426259
chr1	64710976	A	0.0277912	P+	-0.0373109
chr1	64769353	A	0.0277912	P+	-0.0289738
chr1	64801709	A	0.0277912	P+	-0.0243529
chr1	64831451	A	0.0277912	P+	-0.0201053
chr1	64876774	A	0.0277912	P+	-0.0136325
chr1	64916737	A	0.0277912	P+	-0.00792515
chr1	64949591	A	0.0277912	P+	-0.00323311
chr1	64993952	A	0.0277912	N\A	0.0031023
chr1	65020778	A	0.0277912	N\A	0.00693345
chr1	65069481	A	0.0277912	N\A	0.013889
chr1	65128261	A	0.0277912	N\A	0.0197365
chr1	65167199	A	0.0277912	N\A	0.0141756
chr1	65196642	A	0.0277912	N\A	0.00997068
chr1	65242880	A	0.0277912	N\A	0.00336721
chr1	65272943	A	0.0277912	N\A	-0.00092623
chr1	65298355	A	0.0277912	P-	-0.00455544
chr1	65332072	A	0.0277912	P-	-0.00937073
chr1	65380785	A	0.0277912	P-	-0.0163277
chr1	65424219	A	0.0277912	P-	-0.0225307
chr1	65448005	A	0.0277912	P-	-0.0259277
chr1	65473555	A	0.0277912	P-	-0.0295766
chr1	65497370	A	0.0277912	P-	-0.0329777
chr1	65533543	A	0.0277912	P-	-0.0381438
chr1	65572585	A	0.0277912	P-	-0.0437195
chr1	65634120	A	0.0277912	P-	-0.0525077
chr1	65684292	A	0.0277912	N\A	-0.059673
chr1	65712101	A	0.0277912	N\A	-0.0636445
chr1	65738581	A	0.0277912	N\A	-0.0674262
chr1	65780117	A	0.0277912	N\A	-0.0733582
chr1	65817475	A	0.0277912	N\A	-0.0786935
chr1	65862100	A	0.0277912	N\A	-0.0801889
chr1	65897681	A	0.0277912	N\A	-0.0801889
chr1	65944932	A	0.0277912	A	-0.0801889
chr1	65994270	A	0.0277912	A	-0.0801889
chr1	66037853	A	0.0277912	A	-0.0801889
chr1	66078362	A	0.0277912	A	-0.0801889
chr1	66105992	A	0.0277912	A	-0.0801889
chr1	66144854	A	0.0277912	A	-0.0801889
chr1	66194035	A	0.0277912	A	-0.0801889
chr1	66219314	A	0.0277912	A	-0.0801889
chr1	66246234	A	0.0277912	A	-0.0801889
chr1	66281140	A	0.0277912	A	-0.0801889
chr1	66322072	A	0.0277912	A	-0.0801889
chr1	66361408	A	0.0277912	N\A	-0.0801889
chr1	66392035	A	0.0277912	N\A	-0.0801889
chr1	66417521	A	0.0277912	N\A	-0.0801889
chr1	66451496	A	0.0277912	N\A	-0.0801889
chr1	66489345	A	0.0277912	N\A	-0.0759812
chr1	66532754	A	0.0277912	N\A	-0.0697818
chr1	66566323	A	0.0277912	N\A	-0.0649876
chr1	66599853	A	0.0277912	N\A	-0.060199
chr1	66641239	A	0.0277912	N\A	-0.0542885
chr1	66685437	A	0.0277912	N\A	-0.0479764
chr1	66735688	A	0.0277912	N\A	-0.0428338
chr1	66759482	A	0.0277912	N\A	-0.0428338
chr1	66783165	A	0.0277912	N\A	-0.0428338
chr1	66826003	A	0.0277912	A	-0.0428338
chr1	66874189	A	0.0277912	A	-0.0428338
chr1	66902578	A	0.0277912	A	-0.0428338
chr1	66961760	A	0.0277912	A	-0.0428338
chr1	66988092	A	0.0277912	A	-0.0428338
chr1	67026742	A	0.0277912	A	-0.0428338
chr1	67063842	A	0.0277912	A	-0.0428338
chr1	67109730	A	0.0277912	A	-0.0428338
chr1	67159740	A	0.0277912	N\A	-0.0428338
chr1	67186844	A	0.0277912	N\A	-0.0428338
chr1	67220308	A	0.0277912	N\A	-0.0428338
chr1	67292924	A	0.0277912	N\A	-0.0358967
chr1	67325297	A	0.0277912	N\A	-0.0312734
chr1	67400781	A	0.0277912	N\A	-0.0204931
chr1	67441967	A	0.0277912	P+	-0.0146112
chr1	67468987	A	0.0277912	P+	-0.0107523
chr1	67512959	A	0.0277912	N\A	-0.00447246
chr1	67570376	A	0.0277912	N\A	0.00372754
chr1	67643490	A	0.0277912	N\A	0.0141693
chr1	67680219	A	0.0277912	N\A	0.0170561
chr1	67707198	A	0.0277912	N\A	0.0132031
chr1	67741122	A	0.0277912	N\A	0.00835829
chr1	67783442	A	0.0277912	N\A	0.00231437
chr1	67821993	A	0.0277912	N\A	-0.00319128
chr1	67856982	A	0.0277912	P-	-0.00818823
chr1	67884914	A	0.0277912	P-	-0.0121773
chr1	67937710	A	0.0277912	P-	-0.0197174
chr1	67998005	A	0.0277912	P-	-0.0283284
chr1	68053621	A	0.0277912	P-	-0.0362712
chr1	68134430	A	0.0277912	P-	-0.0478119
chr1	68184251	A	0.0277912	P-	-0.0549271
chr1	68217276	A	0.0277912	P-	-0.0596435
chr1	68262025	A	0.0277912	P-	-0.0660344
chr1	68288488	A	0.0277912	P-	-0.0698137
chr1	68322874	A	0.0277912	P-	-0.0747245
chr1	68354662	A	0.0277912	P-	-0.0792643
chr1	68395962	A	0.0277912	P-	-0.0851626
chr1	68447560	A	0.0277912	P-	-0.0925315
chr1	68475808	A	0.0277912	P-	-0.0965657
chr1	68505313	A	0.0277912	P-	-0.100779
chr1	68553193	N\A	0.0277912	N\A	-0.107617
chr1	68624175	N\A	0.0277912	N\A	-0.117755
chr1	68648508	N\A	0.0264085	N\A	-0.12123
chr1	68691456	N\A	0.0114308	N\A	-0.124019
chr1	68725921	N\A	-0.000588623	N\A	-0.124019
chr1	68776886	N\A	-0.0183622	A	-0.124019
chr1	68819282	P-	-0.0331475	A	-0.124019
chr1	68868019	N\A	-0.0501441	A	-0.124019
chr1	68905065	N\A	-0.0630636	A	-0.124019
chr1	68936568	N\A	-0.07405	A	-0.124019
chr1	68961044	N\A	-0.0825858	A	-0.124019
chr1	68987946	N\A	-0.0919676	A	-0.124019
chr1	69017372	N\A	-0.10223	A	-0.124019
chr1	69053760	N\A	-0.105294	A	-0.124019
chr1	69086875	N\A	-0.105294	A	-0.124019
chr1	69145031	A	-0.105294	A	-0.124019
chr1	69171428	A	-0.105294	A	-0.124019
chr1	69199507	A	-0.105294	A	-0.124019
chr1	69244345	A	-0.105294	A	-0.124019
chr1	69271857	A	-0.105294	A	-0.124019
chr1	69298844	A	-0.105294	A	-0.124019
chr1	69345349	A	-0.105294	A	-0.124019
chr1	69385066	A	-0.105294	A	-0.124019
chr1	69424057	A	-0.105294	A	-0.124019
chr1	69458541	A	-0.105294	A	-0.124019
chr1	69484672	N\A	-0.105294	A	-0.124019
chr1	69514643	N\A	-0.105294	A	-0.124019
chr1	69562512	N\A	-0.105294	A	-0.124019
chr1	69613851	N\A	-0.1005	A	-0.124019
chr1	69641151	N\A	-0.0961308	A	-0.124019
chr1	69678643	N\A	-0.0901308	A	-0.124019
chr1	69710714	N\A	-0.0849984	N\A	-0.124019
chr1	69737999	N\A	-0.0806318	N\A	-0.124019
chr1	69779095	P+	-0.0740551	N\A	-0.124019
chr1	69832178	P+	-0.0655601	N\A	-0.138377
chr1	69856680	P+	-0.0616389	N\A	-0.134877
chr1	69895807	P+	-0.0553773	N\A	-0.129289
chr1	69936678	P+	-0.0488366	N\A	-0.123452
chr1	69982295	P+	-0.0415363	P+	-0.116938
chr1	70006846	P+	-0.0376073	P+	-0.113431
chr1	70033135	N\A	-0.0334002	P+	-0.109677
chr1	70086836	N\A	-0.0248063	P+	-0.102008
chr1	70130861	N\A	-0.0177608	P+	-0.0957202
chr1	70159072	N\A	-0.0132461	P+	-0.0916912
chr1	70190727	N\A	-0.0157018	P+	-0.0871704
chr1	70242455	N\A	-0.02398	P+	-0.0797829
chr1	70291273	N\A	-0.0317925	P+	-0.072811
chr1	70320264	N\A	-0.036432	P+	-0.0686706
chr1	70350309	N\A	-0.0412402	P+	-0.0643797
chr1	70377647	N\A	-0.0456152	P+	-0.0604755
chr1	70417175	N\A	-0.051941	P+	-0.0548303
chr1	70458129	N\A	-0.052647	P+	-0.0489815
chr1	70507393	N\A	-0.052647	N\A	-0.0419458
chr1	70542208	A	-0.052647	N\A	-0.0369737
chr1	70581598	A	-0.052647	N\A	-0.0313483
chr1	70614236	A	-0.052647	N\A	-0.0266871
chr1	70656259	A	-0.052647	N\A	-0.0310515
chr1	70693886	A	-0.052647	N\A	-0.0364252
chr1	70734050	A	-0.052647	N\A	-0.0421612
chr1	70782677	A	-0.052647	P-	-0.0491059
chr1	70824016	A	-0.052647	P-	-0.0550097
chr1	70848077	A	-0.052647	P-	-0.058446
chr1	70881614	A	-0.052647	P-	-0.0632356
chr1	70909272	A	-0.052647	P-	-0.0671855
chr1	70959451	A	-0.052647	P-	-0.0743518
chr1	70998654	A	-0.052647	P-	-0.0799506
chr1	71029562	A	-0.052647	P-	-0.0843647
chr1	71078814	A	-0.052647	P-	-0.0913986
chr1	71123573	A	-0.052647	P-	-0.0977909
chr1	71183196	A	-0.052647	P-	-0.106306
chr1	71229987	A	-0.052647	P-	-0.112988
chr1	71277258	A	-0.052647	N\A	-0.119739
chr1	71332959	A	-0.052647	N\A	-0.127694
chr1	71377236	A	-0.052647	N\A	-0.134018
chr1	71434745	A	-0.052647	N\A	-0.135412
chr1	71472900	N\A	-0.052647	N\A	-0.129963
chr1	71497558	N\A	-0.052647	N\A	-0.126442
chr1	71573522	N\A	-0.0583578	P+	-0.115593
chr1	71608579	N\A	-0.0639681	P+	-0.110586
chr1	71648590	N\A	-0.0703712	P+	-0.104872
chr1	71677592	N\A	-0.0750125	P+	-0.10073
chr1	71737059	P-	-0.0845292	N\A	-0.0922375
chr1	71762106	P-	-0.0885376	N\A	-0.0886604
chr1	71840467	P-	-0.101078	N\A	-0.0774693
chr1	71871432	P-	-0.106033	N\A	-0.073047
chr1	71929322	P-	-0.115298	N\A	-0.0772492
chr1	71992052	N\A	-0.125337	N\A	-0.086208
chr1	72022712	N\A	-0.130243	N\A	-0.0905867
chr1	72064646	N\A	-0.136954	P-	-0.0965755
chr1	72095384	N\A	-0.141873	P-	-0.100965
chr1	72119369	N\A	-0.139917	N\A	-0.104391
chr1	72152909	N\A	-0.13455	N\A	-0.109181
chr1	72225431	N\A	-0.122944	N\A	-0.119538
chr1	72296463	P+	-0.111576	N\A	-0.127189
chr1	72330578	P+	-0.106117	N\A	-0.127189
chr1	72360281	P+	-0.101363	N\A	-0.127189
chr1	72388334	P+	-0.0968738	A	-0.127189
chr1	72440113	P+	-0.0885874	A	-0.127189
chr1	72496029	P+	-0.079639	A	-0.127189
chr1	72523215	P+	-0.0752883	A	-0.127189
chr1	72568038	P+	-0.0681151	A	-0.127189
chr1	72602626	P+	-0.0625799	A	-0.127189
chr1	72652102	N\A	-0.0546621	A	-0.127189
chr1	72681343	N\A	-0.0499825	A	-0.127189
chr1	72722193	N\A	-0.0434452	A	-0.127189
chr1	72786589	N\A	-0.0331397	A	-0.127189
chr1	72814940	N\A	-0.0309963	A	-0.127189
chr1	72856268	N\A	-0.0376101	A	-0.127189
chr1	72900009	N\A	-0.0446102	A	-0.127189
chr1	72972227	P-	-0.0561675	A	-0.127189
chr1	73001091	P-	-0.0607867	N\A	-0.127189
chr1	73038972	P-	-0.0668489	N\A	-0.127189
chr1	73065432	P-	-0.0710834	N\A	-0.127189
chr1	73109028	P-	-0.0780602	N\A	-0.132106
chr1	73152222	P-	-0.0849727	N\A	-0.138274
chr1	73182208	N\A	-0.0897714	N\A	-0.142557
chr1	73269816	N\A	-0.103792	P-	-0.155069
chr1	73303839	N\A	-0.109236	P-	-0.159928
chr1	73351729	N\A	-0.11531	N\A	-0.166767
chr1	73416468	N\A	-0.11531	N\A	-0.176013
chr1	73462530	A	-0.11531	N\A	-0.182591
chr1	73535445	A	-0.11531	N\A	-0.183601
chr1	73603938	A	-0.11531	N\A	-0.173819
chr1	73651343	A	-0.11531	N\A	-0.167049
chr1	73681585	A	-0.11531	P+	-0.16273
chr1	73708539	A	-0.11531	P+	-0.15888
chr1	73736874	A	-0.11531	P+	-0.154834
chr1	73767412	A	-0.11531	P+	-0.150472
chr1	73813760	A	-0.11531	P+	-0.143853
chr1	73879743	A	-0.11531	N\A	-0.13443
chr1	73922882	A	-0.11531	N\A	-0.128269
chr1	73949454	A	-0.11531	N\A	-0.124474
chr1	73974132	A	-0.11531	N\A	-0.12095
chr1	74005631	A	-0.11531	N\A	-0.120839
chr1	74047010	A	-0.11531	N\A	-0.120839
chr1	74071079	A	-0.11531	N\A	-0.120839
chr1	74105627	A	-0.11531	A	-0.120839
chr1	74138749	A	-0.11531	A	-0.120839
chr1	74166335	A	-0.11531	A	-0.120839
chr1	74232867	A	-0.11531	A	-0.120839
chr1	74256657	A	-0.11531	A	-0.120839
chr1	74281902	A	-0.11531	A	-0.120839
chr1	74324650	A	-0.11531	A	-0.120839
chr1	74354675	A	-0.11531	A	-0.120839
chr1	74379419	A	-0.11531	A	-0.120839
chr1	74430379	A	-0.11531	A	-0.120839
chr1	74460905	A	-0.11531	A	-0.120839
chr1	74499072	A	-0.11531	A	-0.120839
chr1	74558474	A	-0.11531	A	-0.120839
chr1	74596263	A	-0.11531	A	-0.120839
chr1	74620985	A	-0.11531	A	-0.120839
chr1	74646946	A	-0.11531	A	-0.120839
chr1	74670839	A	-0.11531	A	-0.120839
chr1	74707955	A	-0.11531	A	-0.120839
chr1	74748892	A	-0.11531	A	-0.120839
chr1	74775155	A	-0.11531	A	-0.120839
chr1	74799553	A	-0.11531	A	-0.120839
chr1	74833019	A	-0.11531	A	-0.120839
chr1	74894827	A	-0.11531	A	-0.120839
chr1	74919823	A	-0.11531	A	-0.120839
chr1	74952090	A	-0.11531	A	-0.120839
chr1	74987004	A	-0.11531	A	-0.120839
chr1	75019563	A	-0.11531	A	-0.120839
chr1	75062044	A	-0.11531	A	-0.120839
chr1	75110280	A	-0.11531	A	-0.120839
chr1	75148431	A	-0.11531	A	-0.120839
chr1	75187149	A	-0.11531	N\A	-0.120839
chr1	75260060	A	-0.11531	N\A	-0.120839
chr1	75290847	A	-0.11531	N\A	-0.116569
chr1	75326306	A	-0.11531	N\A	-0.111505
chr1	75355630	A	-0.11531	N\A	-0.107317
chr1	75399160	A	-0.11531	N\A	-0.1011
chr1	75434147	A	-0.11531	N\A	-0.0961032
chr1	75470100	A	-0.11531	N\A	-0.0909686
chr1	75514623	A	-0.11531	N\A	-0.0852651
chr1	75542789	A	-0.11531	N\A	-0.0852651
chr1	75567984	N\A	-0.11531	N\A	-0.0852651
chr1	75607072	N\A	-0.11531	N\A	-0.0852651
chr1	75633554	N\A	-0.11531	A	-0.0852651
chr1	75670413	N\A	-0.114041	A	-0.0852651
chr1	75712258	N\A	-0.104642	A	-0.0852651
chr1	75756675	N\A	-0.0946659	A	-0.0852651
chr1	75786871	N\A	-0.0878838	A	-0.0852651
chr1	75816622	N\A	-0.0812016	A	-0.0852651
chr1	75863591	P+	-0.0706522	A	-0.0852651
chr1	75906385	P+	-0.0610405	A	-0.0852651
chr1	75963920	N\A	-0.0481179	A	-0.0852651
chr1	76005809	N\A	-0.0387095	A	-0.0852651
chr1	76037391	N\A	-0.0316161	A	-0.0852651
chr1	76073428	N\A	-0.0250941	A	-0.0852651
chr1	76122000	N\A	-0.0328672	A	-0.0852651
chr1	76154486	N\A	-0.0380661	A	-0.0852651
chr1	76188611	N\A	-0.0435272	A	-0.0852651
chr1	76228111	N\A	-0.0498485	A	-0.0852651
chr1	76281770	P-	-0.0584358	A	-0.0852651
chr1	76311750	P-	-0.0632336	A	-0.0852651
chr1	76347747	P-	-0.0689943	A	-0.0852651
chr1	76380045	P-	-0.074163	A	-0.0852651
chr1	76426774	N\A	-0.0816413	A	-0.0852651
chr1	76497317	N\A	-0.0929305	A	-0.0852651
chr1	76523397	N\A	-0.0971042	A	-0.0852651
chr1	76558316	N\A	-0.102692	A	-0.0852651
chr1	76586427	N\A	-0.0992893	A	-0.0852651
chr1	76629931	N\A	-0.0923272	A	-0.0852651
chr1	76657604	N\A	-0.0878986	A	-0.0852651
chr1	76706559	N\A	-0.0800642	A	-0.0852651
chr1	76737949	P+	-0.0750407	A	-0.0852651
chr1	76763611	P+	-0.0709339	A	-0.0852651
chr1	76809815	P+	-0.0635398	A	-0.0852651
chr1	76835022	P+	-0.0595058	A	-0.0852651
chr1	76891819	P+	-0.0504164	A	-0.0852651
chr1	76949965	P+	-0.0411111	A	-0.0852651
chr1	77006008	P+	-0.0321423	A	-0.0852651
chr1	77050578	P+	-0.0250096	A	-0.0852651
chr1	77111842	P+	-0.0152053	N\A	-0.0852651
chr1	77155655	P+	-0.00819378	N\A	-0.0852651
chr1	77195071	P+	-0.0018859	N\A	-0.0838436
chr1	77259913	N\A	0.00849099	N\A	-0.0745832
chr1	77294490	N\A	0.0140245	N\A	-0.0696451
chr1	77335110	N\A	0.020525	N\A	-0.063844
chr1	77394721	N\A	0.0241368	P+	-0.0553307
chr1	77429486	N\A	0.0241368	P+	-0.0503657
chr1	77467219	A	0.0241368	P+	-0.0449769
chr1	77502864	A	0.0241368	P+	-0.0398862
chr1	77536134	A	0.0241368	P+	-0.0351348
chr1	77562152	A	0.0241368	P+	-0.031419
chr1	77600504	A	0.0241368	P+	-0.0259418
chr1	77631855	A	0.0241368	P+	-0.0214644
chr1	77685643	A	0.0241368	P+	-0.0137827
chr1	77717403	A	0.0241368	P+	-0.0092469
chr1	77774860	A	0.0241368	P+	-0.00104119
chr1	77826935	A	0.0241368	N\A	0.00639589
chr1	77851384	A	0.0241368	N\A	0.00988757
chr1	77879737	A	0.0241368	N\A	0.0139368
chr1	77911318	A	0.0241368	N\A	0.018447
chr1	77949901	A	0.0241368	N\A	0.0239573
chr1	77994930	A	0.0241368	N\A	0.0269808
chr1	78063114	A	0.0241368	N\A	0.0269808
chr1	78102294	A	0.0241368	A	0.0269808
chr1	78146208	A	0.0241368	A	0.0269808
chr1	78170097	A	0.0241368	A	0.0269808
chr1	78203160	A	0.0241368	A	0.0269808
chr1	78227312	A	0.0241368	A	0.0269808
chr1	78266861	A	0.0241368	N\A	0.0269808
chr1	78309289	A	0.0241368	N\A	0.0269808
chr1	78350250	A	0.0241368	N\A	0.02032
chr1	78389668	A	0.0241368	N\A	0.00742692
chr1	78413593	A	0.0241368	N\A	-0.000398599
chr1	78461024	A	0.0241368	N\A	-0.0159126
chr1	78493762	A	0.0241368	P-	-0.0266207
chr1	78561727	A	0.0241368	N\A	-0.048851
chr1	78590923	A	0.0241368	N\A	-0.0584006
chr1	78620623	N\A	0.0241368	N\A	-0.0681151
chr1	78666781	N\A	0.0241368	N\A	-0.0832127
chr1	78693671	N\A	0.0241368	N\A	-0.092008
chr1	78735993	N\A	0.0199582	N\A	-0.0977158
chr1	78789282	N\A	0.0114301	N\A	-0.0901053
chr1	78814158	N\A	0.00744915	N\A	-0.0865527
chr1	78839283	N\A	0.00342831	N\A	-0.0829644
chr1	78875328	P-	-0.00234009	N\A	-0.0890846
chr1	78931610	P-	-0.0113471	N\A	-0.103747
chr1	78999294	P-	-0.0221788	N\A	-0.121379
chr1	79026640	N\A	-0.0265551	N\A	-0.128503
chr1	79052314	N\A	-0.0306638	N\A	-0.135191
chr1	79094681	N\A	-0.0374439	N\A	-0.146228
chr1	79138078	N\A	-0.0443889	N\A	-0.156791
chr1	79176188	N\A	-0.0504878	N\A	-0.156791
chr1	79202350	N\A	-0.0487319	N\A	-0.156791
chr1	79228950	N\A	-0.044475	N\A	-0.156791
chr1	79261399	N\A	-0.0392821	A	-0.156791
chr1	79313977	N\A	-0.0308679	A	-0.156791
chr1	79360729	N\A	-0.023386	A	-0.156791
chr1	79384833	N\A	-0.0195285	A	-0.156791
chr1	79428088	N\A	-0.0245932	A	-0.156791
chr1	79453195	N\A	-0.0297409	A	-0.156791
chr1	79498411	N\A	-0.0390115	A	-0.156791
chr1	79523509	N\A	-0.0441574	A	-0.156791
chr1	79550501	N\A	-0.0496915	A	-0.156791
chr1	79581840	P-	-0.056117	A	-0.156791
chr1	79626040	P-	-0.0651793	A	-0.156791
chr1	79659927	P-	-0.0721272	A	-0.156791
chr1	79685605	P-	-0.077392	A	-0.156791
chr1	79737097	N\A	-0.0879494	A	-0.156791
chr1	79777710	N\A	-0.0962763	A	-0.156791
chr1	79829896	N\A	-0.106976	A	-0.156791
chr1	79856532	N\A	-0.112437	A	-0.156791
chr1	79893357	N\A	-0.114595	A	-0.156791
chr1	79926546	N\A	-0.114595	A	-0.156791
chr1	79954834	N\A	-0.114595	A	-0.156791
chr1	80011223	A	-0.114595	A	-0.156791
chr1	80062521	A	-0.114595	A	-0.156791
chr1	80136149	A	-0.114595	A	-0.156791
chr1	80160580	A	-0.114595	A	-0.156791
chr1	80190551	A	-0.114595	A	-0.156791
chr1	80234983	A	-0.114595	A	-0.156791
chr1	80312979	A	-0.114595	A	-0.156791
chr1	80344352	A	-0.114595	A	-0.156791
chr1	80378388	A	-0.114595	A	-0.156791
chr1	80402603	A	-0.114595	A	-0.156791
chr1	80429173	A	-0.114595	A	-0.156791
chr1	80457317	A	-0.114595	A	-0.156791
chr1	80486999	A	-0.114595	A	-0.156791
chr1	80520072	A	-0.114595	A	-0.156791
chr1	80549848	A	-0.114595	A	-0.156791
chr1	80589814	A	-0.114595	A	-0.156791
chr1	80616571	A	-0.114595	A	-0.156791
chr1	80641570	A	-0.114595	A	-0.156791
chr1	80665342	A	-0.114595	A	-0.156791
chr1	80700736	A	-0.114595	A	-0.156791
chr1	80777571	A	-0.114595	A	-0.156791
chr1	80802983	A	-0.114595	A	-0.156791
chr1	80828145	A	-0.114595	A	-0.156791
chr1	80859866	A	-0.114595	A	-0.156791
chr1	80900312	A	-0.114595	A	-0.156791
chr1	80931315	A	-0.114595	A	-0.156791
chr1	80962387	A	-0.114595	A	-0.156791
chr1	80999483	A	-0.114595	A	-0.156791
chr1	81033931	A	-0.114595	A	-0.156791
chr1	81059312	A	-0.114595	A	-0.156791
chr1	81106142	A	-0.114595	A	-0.156791
chr1	81143924	A	-0.114595	A	-0.156791
chr1	81167751	A	-0.114595	A	-0.156791
chr1	81209124	A	-0.114595	A	-0.156791
chr1	81282762	A	-0.114595	A	-0.156791
chr1	81340013	N\A	-0.114595	A	-0.156791
chr1	81396782	N\A	-0.114595	A	-0.156791
chr1	81437153	N\A	-0.110386	A	-0.156791
chr1	81469399	N\A	-0.105225	A	-0.156791
chr1	81512781	N\A	-0.0982828	A	-0.156791
chr1	81566030	N\A	-0.0897612	A	-0.156791
chr1	81600766	P+	-0.0842023	A	-0.156791
chr1	81675237	P+	-0.0722844	A	-0.156791
chr1	81723899	P+	-0.0644969	A	-0.156791
chr1	81770586	N\A	-0.0570254	A	-0.156791
chr1	81813780	N\A	-0.0501129	A	-0.156791
chr1	81843746	N\A	-0.0453173	A	-0.156791
chr1	81889831	N\A	-0.0379422	A	-0.156791
chr1	81933469	N\A	-0.0352799	A	-0.156791
chr1	81994491	N\A	-0.0450455	A	-0.156791
chr1	82019102	N\A	-0.0489841	A	-0.156791
chr1	82056849	N\A	-0.0550248	A	-0.156791
chr1	82088449	P-	-0.0600819	A	-0.156791
chr1	82122877	P-	-0.0655915	A	-0.156791
chr1	82172804	P-	-0.0735815	A	-0.156791
chr1	82223620	P-	-0.0817138	A	-0.156791
chr1	82253778	P-	-0.0865401	A	-0.156791
chr1	82279044	P-	-0.0905835	A	-0.156791
chr1	82304940	N\A	-0.0947277	A	-0.156791
chr1	82337122	N\A	-0.0998779	A	-0.156791
chr1	82379203	N\A	-0.106612	A	-0.156791
chr1	82437596	N\A	-0.115957	A	-0.156791
chr1	82480002	N\A	-0.10543	A	-0.156791
chr1	82541855	N\A	-0.10543	A	-0.156791
chr1	82579128	A	-0.10543	A	-0.156791
chr1	82611174	A	-0.10543	A	-0.156791
chr1	82660467	A	-0.10543	A	-0.156791
chr1	82699215	A	-0.10543	A	-0.156791
chr1	82724217	A	-0.10543	A	-0.156791
chr1	82749442	A	-0.10543	A	-0.156791
[truncated: 101,048 more rows]
