# Supplementary material for: Systematic Determination of Replication Activity Type Highlights Interconnections between Replication, Chromatin Structure and Nuclear Localization
Source: PLoS One. 2012 Nov 7;7(11):e48986. doi: 10.1371/journal.pone.0048986 (PMC3492150; doi:10.1371/journal.pone.0048986)
Supplement: Table S4 — Complete lists of paired probes used in the analyses. (XLSX) [file pone.0048986.s021.xlsx]

## Sheet: Tables summary
	Tissue type	# of pairs of probes	Type of probes	Used for analyses
Table 1	Human Molt-4	1000	intergenic	Chromatin acetylations & methylations, HiC
Table 2	Human Molt-4	2500	in genes	Gene expression
Table 3	Human FFT	1000	in genes	Gene expression
Table 4	Mouse - 3 tissue types (L1210, NPC, MEF)	2000	general	GC content, gene density
Table 5	Mouse ES	600	intergenic	Lamin
Table 6	Mouse NPC	600	intergenic	Lamin
Table 7	Mouse MEF	600	intergenic	Lamin

## Sheet: Table 1
CTR - chr	CTR - location	CTR - average ToR	TTR - chr	TTR - location	TTR - average ToR
chr2	89827606	-0.108431	chr5	114071186	-0.108431
chr5	126464593	0.0319939	chr1	155890678	0.0319936
chrX	131232807	-0.0578261	chr4	104470266	-0.0578265
chr3	42013712	-0.00713323	chr9	85857743	-0.00713419
chr21	27043914	-0.104919	chr8	87086009	-0.104918
chr4	74899184	-0.0380956	chr10	100064160	-0.0380945
chr15	60309117	0.0145537	chr16	47642003	0.0145549
chr19	56393227	0.0221151	chr5	35498622	0.0221133
chrX	86067318	-0.147696	chr15	93296092	-0.147693
chr10	109660321	-0.163051	chr5	104360338	-0.163048
chr5	4435410	0	chr2	55843004	-2.82348e-06
chr1	117890918	-0.0308552	chr11	59754373	-0.030858
chr10	11749946	0.054433	chrX	13221994	0.0544301
chr7	51015850	0.0285504	chr2	129389506	0.0285473
chrX	42095658	-0.086582	chr7	135554032	-0.0865787
chr4	122593641	-0.0335592	chr11	114477493	-0.0335626
chr16	26100281	-0.104634	chr11	37709252	-0.104631
chr2	193068375	-0.151808	chr4	138616656	-0.151805
chr2	206918736	-0.039389	chr17	67910677	-0.0393927
chr8	135837675	0.0118757	chr1	8266370	0.0118719
chr2	233801596	0.0478948	chr2	235479874	0.0478992
chr8	8833099	0.0532885	chr1	231074827	0.0532931
chr2	151250209	-0.0685066	chr1	220244003	-0.0685113
chr13	34019017	-0.107611	chr4	183993454	-0.107616
chr10	115012583	0.037009	chr17	46904241	0.0370141
chr1	201076347	0.0605275	chr21	33294296	0.0605223
chr8	125352388	0.0222489	chr1	48022844	0.0222542
chr11	87193494	-0.135481	chr4	118665413	-0.135487
chr4	120537994	-0.0560854	chr18	1890366	-0.056091
chr4	70259823	-0.133101	chr5	116625757	-0.133095
chr11	27741335	-0.113662	chr8	47987990	-0.113656
chr4	142610328	-0.102871	chr6	140226208	-0.102865
chr12	16828112	-0.15358	chr5	143885469	-0.153573
chr1	238170290	-0.143268	chr8	138310767	-0.143275
chr7	22611803	0.0304913	chrX	136246349	0.0304838
chr18	51645534	-0.0698753	chr2	56198981	-0.0698672
chr3	63688460	-0.0690485	chr10	4123475	-0.0690402
chr11	108010174	-0.00576804	chrX	119842680	-0.00575979
chr2	147556842	-0.108755	chr4	90343564	-0.108747
chr9	79895930	0.041268	chr16	53611817	0.0412598
chr12	74137529	-0.0819985	chr9	73136849	-0.0819897
chr15	60334186	0.0145537	chr11	124907658	0.0145627
chr2	177032910	0.0288054	chr8	106134963	0.0287964
chr3	180707211	0.0218482	chr20	38528813	0.0218391
chr2	152325900	-0.0190627	chr12	126393656	-0.0190719
chr18	31233013	-0.016973	chrX	122502686	-0.0169827
chr17	20404935	-0.00562	chr11	122799102	-0.00561005
chr5	167989173	-0.00894327	chr4	155180623	-0.00893244
chr4	10943080	-0.142527	chr8	83664988	-0.142516
chr6	74315174	-0.10291	chr13	60181325	-0.102899
chr2	44158990	0.0232192	chr10	92336692	0.023207
chr18	29636675	-0.127298	chr10	37726134	-0.12731
chr5	122028122	-0.0573704	chr8	140666192	-0.0573578
chrX	19093607	0.00824644	chr5	2220667	0.00823385
chr4	146112565	-0.0189358	chr5	39788523	-0.0189486
chr10	122720090	-0.0691531	chr4	36197152	-0.0691659
chr8	107094741	-0.121623	chr1	102760293	-0.12161
chr10	86898066	-0.156514	chr5	117247605	-0.156501
chr13	96977512	-0.0420604	chr7	31226354	-0.0420466
chr4	77974379	-0.0166994	chr9	38157715	-0.0166856
chr4	179726215	-0.141888	chr5	17478692	-0.141902
chr18	57764715	-0.00793398	chr13	47118746	-0.00791988
chr6	17299111	-0.0528944	chr10	26146138	-0.0529088
chr3	167374007	-0.154754	chr5	104302154	-0.154739
chr13	60525699	-0.148003	chr8	138968032	-0.148019
chr7	93676306	-0.126516	chr6	95664003	-0.1265
chr2	201272383	0.0346655	chr6	127914579	0.0346496
chr2	24525151	0.0441396	chr6	108431780	0.0441235
chr8	118854104	-0.0278773	chr7	32646502	-0.0278612
chr5	76866965	-0.00102573	chr6	22499223	-0.00100945
chrX	92446914	-0.154817	chr1	73736874	-0.154834
chr6	102674080	-0.131386	chr14	47590936	-0.131403
chr1	177957020	0.0392832	chr8	135403603	0.0392998
chr1	65994270	-0.0801889	chr18	23516269	-0.0802059
chr3	121488038	0.00532006	chr3	58651733	0.005303
chr3	64697694	-0.112482	chr10	37837742	-0.112499
chr4	75624310	-0.088194	chr14	62068456	-0.0882112
chr2	24488496	0.0441396	chr1	180334111	0.0441217
chr2	30364588	-0.0123621	chr3	136668918	-0.0123801
chr4	78065349	-0.0166994	chr13	47066102	-0.0166813
chr9	82131388	-0.127052	chr3	170174599	-0.127034
chr2	66673568	-0.0959642	chr6	101674830	-0.0959456
chr2	8687930	0.00451402	chr18	41174075	0.00449503
chr3	89090946	-0.144829	chr11	96264692	-0.144848
chr11	94779723	-0.0369183	chr5	109607895	-0.0368978
chr9	81051211	-0.0771386	chr8	120125866	-0.0771591
chr12	29119410	-0.0250121	chr5	39830834	-0.0249912
chr5	110958332	-0.0310448	chr2	220411198	-0.0310658
chr3	150498347	-0.0494468	chr4	85011746	-0.049468
chr4	167429267	-0.16616	chr4	46113706	-0.166139
chr3	106427241	-0.107002	chr8	123102996	-0.107024
chr18	14685747	-0.0892052	chr19	22916122	-0.0891834
chr18	70008448	-0.0513623	chr3	35240735	-0.0513843
chr10	27952293	-0.00699172	chr4	84831539	-0.00701384
chr6	130871435	-0.0658039	chr10	112985212	-0.0658267
chr14	20368632	0.0658061	chr14	64762145	0.0658291
chr1	65944932	-0.0801889	chr2	103981033	-0.0801658
chr4	170208361	0.0105498	chr3	140014841	0.010573
chrX	117930072	0.0258148	chr14	61410261	0.0257915
chr3	81218299	-0.118325	chr21	18333923	-0.118302
chr11	27774126	-0.113662	chrX	30047524	-0.113685
chr10	126390	0.00905251	chr12	127808748	0.00902892
chr9	27608790	-0.142388	chr3	75120477	-0.142364
chr14	58930609	-0.027434	chr3	8856393	-0.0274102
chr5	141761576	0.00892993	chr2	68169996	0.00895381
chr3	134908626	0.0335435	chr5	35572695	0.0335195
chr18	43049880	-0.00926226	chr4	129532518	-0.00923789
chr9	17545972	-0.120203	chr18	60255681	-0.120178
chr10	31934690	0.0175928	chr4	56641172	0.0176185
chr1	161785168	-0.137313	chr5	123826246	-0.137339
chr3	57691982	0.051441	chr10	92940385	0.0514146
chr1	93657029	0.0198854	chr4	178235405	0.0198584
chr18	18886727	-0.0121783	chr14	33529605	-0.0121512
chr5	91562640	-0.138713	chr14	48116086	-0.13874
chr8	107143271	-0.121623	chr8	76283947	-0.12165
chr8	57804228	-0.130837	chr4	118700660	-0.130809
chr1	68776886	-0.124019	chr5	18894334	-0.124046
chr4	140558822	0.0234481	chr6	166218256	0.0234206
chr5	146846625	-0.127985	chr2	187592555	-0.128012
chr3	82575248	-0.149766	chr4	138050019	-0.149738
chr21	35384092	0.0455214	chr12	112493719	0.0454935
chr20	22275620	-0.0428764	chr18	23255081	-0.0429044
chr6	27682070	-0.0162387	chr9	92542965	-0.0162107
chr21	10167442	-0.108056	chr21	30286373	-0.108084
chr20	20670670	-0.0389203	chrX	76144178	-0.0388916
chr5	128001750	-0.0979812	chr8	80556626	-0.0980101
chrX	79395308	-0.115141	chr5	114024410	-0.115111
chr3	119257774	-0.0973571	chr6	140186408	-0.0973868
chr18	11513641	-0.00272382	chr16	70941157	-0.00269381
chr3	55130437	-0.0984037	chr2	41500682	-0.0983725
chr13	79650998	-0.148313	chr3	75075411	-0.148345
chr1	79313977	-0.156791	chr4	138589194	-0.156759
chr7	105940162	-0.0176663	chr3	139133552	-0.0176336
chr2	71338301	0.00846667	chr6	166109847	0.00849934
chr7	143483935	-0.06791	chr4	36737263	-0.0679428
chr6	166524457	0.0492132	chr5	131462093	0.0491803
chr7	1212251	0.085016	chr2	234919254	0.084983
chr15	75406101	0.0386692	chr16	22315402	0.0387023
chr6	130773352	-0.0658039	chr3	178008247	-0.0658372
chr15	60409269	0.0145537	chr12	130615562	0.0145871
chr6	51046883	-0.132746	chr15	33712152	-0.132779
chr7	109055520	-0.100639	chr9	2756752	-0.100673
chr15	31168628	-0.0400671	chr13	110938147	-0.0401018
chr5	38128777	-0.0212448	chr7	115823439	-0.0212098
chr5	66588021	-0.0352093	chr3	161353542	-0.0352444
chrX	65804838	-0.123396	chr4	104964646	-0.123433
chr20	47805462	0.059331	chr7	2875034	0.0593681
chr2	172747151	0.039859	chr5	32557806	0.0398963
chr20	20695604	-0.0389203	chr13	100258260	-0.0389576
chr9	82087986	-0.127052	chr14	43985607	-0.127014
chr5	91593572	-0.138713	chr5	144314782	-0.13875
chr5	100699284	-0.100148	chr15	92938096	-0.100185
chr3	41112571	-0.0748989	chr6	56255617	-0.0748607
chr5	173574093	-0.110247	chr2	21217423	-0.110286
chr2	172199511	0.039859	chr6	150452241	0.0398202
chr10	27904549	-0.00699172	chr20	24345167	-0.0069525
chr5	52664101	-0.0848482	chr13	39533309	-0.0848083
chr6	121420637	-0.137316	chr11	96210260	-0.137356
chr6	4329035	-0.0143535	chr4	145331044	-0.0143127
chr5	54887077	0.0565655	chr1	117201327	0.0565246
chr8	67290598	0.0255514	chr5	82001978	0.0255923
chr2	174178432	0.0273651	chr10	7189533	0.0273242
chr1	90822962	-0.0126538	chr5	171032986	-0.0126955
chr7	19038196	-0.155666	chr10	60289987	-0.155708
chr4	26922135	-0.124315	chr7	34250692	-0.124358
chr13	106447598	-0.142639	chr7	79102796	-0.142595
chr1	118009059	-0.0308552	chrX	68134505	-0.0308987
chr18	54912268	-0.0330583	chr5	15382642	-0.0331018
chr2	81003728	-0.146928	chr4	105141368	-0.146885
chr12	69138650	-0.0556335	chr2	2993383	-0.0555897
chr10	9761073	-0.114908	chr1	95962214	-0.114952
chr1	9174493	0.0748579	chr6	159967490	0.0748137
chr18	74579564	0.0535927	chr1	2684617	0.053637
chr18	71538163	-0.0828108	chr5	98967989	-0.0827663
chr5	34119364	-0.0122658	chr8	101010001	-0.0123104
chrX	33337872	-0.145992	chr8	73258300	-0.145947
chrX	131127367	-0.0578261	chr7	117807360	-0.0578716
chr7	69928040	-0.0987233	chr10	113232763	-0.0986778
chr13	103785975	-0.138326	chr13	103210662	-0.13828
chr2	215244676	-0.0967792	chr4	68699380	-0.0967333
chrX	24037421	0.033284	chr3	152090106	0.0332381
chr5	126021379	0.0319939	chr10	90915940	0.0319476
chr6	4469020	-0.0143535	chrX	10226839	-0.0143999
chr9	89809429	-0.00192054	chr15	32726412	-0.00196692
chr5	76932575	-0.00102573	chr18	41135092	-0.00107232
chr7	109287523	-0.100639	chr5	113428608	-0.100593
chr9	71603915	-0.0340268	chr3	178631968	-0.0340738
chrX	42177858	-0.086582	chr5	144679739	-0.0866291
chr2	15178626	-0.0805277	chr4	175026814	-0.0804805
chr3	71783089	-0.0383578	chr2	235957741	-0.0383103
chr7	113125832	-0.156031	chr4	27641071	-0.156079
chr7	92359020	0.0383953	chr21	33145370	0.0384431
chr21	9896656	-0.108056	chr11	130538296	-0.108104
chr4	97002363	-0.125261	chr3	177592493	-0.125213
chr3	63745036	-0.0690485	chr6	134091646	-0.0690004
chr6	8782442	-0.134813	chr4	137937190	-0.134765
chr8	129207833	0.0094549	chr11	36880016	0.00950349
chr7	28858891	-0.00458843	chr10	2451272	-0.00453982
chrX	110626080	-0.0611735	chr6	127218028	-0.0612225
chr1	209782894	0.0410665	chr15	96956129	0.0411155
chr18	43011510	-0.00926226	chr12	126325314	-0.00931162
chr8	132301462	-0.1073	chr14	81764252	-0.107251
chr1	173452082	-0.0758004	chr5	82945761	-0.0757505
chr2	30186674	-0.0123621	chr2	23395394	-0.0123118
chr4	11081835	-0.142527	chr4	166764179	-0.142577
chr1	72568038	-0.127189	chr18	60297505	-0.127139
chr15	94126734	-0.104057	chr2	226898951	-0.104006
chr16	71732546	-0.0556781	chr2	104139725	-0.0557294
chr12	16133192	-0.105084	chr8	73566612	-0.105032
chr9	87979265	0.0167575	chr14	61462717	0.0167059
chr8	118556573	-0.0278773	chr7	66660949	-0.0279296
chr11	19262887	-0.0409723	chr4	76597374	-0.0410247
chr10	107160776	-0.145727	chr7	79079659	-0.14578
chr1	13654783	0.0146886	chr3	33973087	0.0147419
chr6	48548593	-0.125441	chr6	95078788	-0.125387
chr4	24330794	-0.0540936	chr7	117780305	-0.0541478
chr1	181679471	0.0068249	chr14	59506300	0.00677042
chr2	28544109	0.0425256	chr1	3928417	0.0424708
chr3	105026213	-0.136134	chr6	148284309	-0.136079
chr4	172062427	-0.154047	chr5	103738158	-0.153992
chrX	96811525	-0.0874779	chr2	195693953	-0.087533
chr5	100663545	-0.100148	chr12	30283755	-0.100203
chr2	242501268	0.0569197	chr9	91642526	0.0569751
chr4	187505043	-0.045675	chr14	81409066	-0.0457306
chr4	58313812	-0.150416	chr1	73767412	-0.150472
chr2	130147891	-0.0535582	chr11	108744240	-0.0536143
chr8	55919100	-0.129588	chr8	76344193	-0.129645
chr20	22466604	-0.0428764	chr2	179502421	-0.04282
chr7	64532978	0.00208794	chr5	136947893	0.00214481
chr3	43778128	-0.0118261	chr10	76942262	-0.0117692
chr11	96907088	-0.158148	chr5	89104562	-0.158091
chr4	4659955	0.0234791	chr8	106161764	0.0235364
chr5	66615508	-0.0352093	chr18	55949333	-0.0352669
chr6	76871612	-0.124706	chr5	144412718	-0.124764
chr6	27263019	-0.0162387	chr11	119356462	-0.0162964
chr9	14350191	-0.108573	chr14	29704701	-0.108515
chr15	70533648	0.0522744	chr15	90694326	0.052216
chr2	40698820	-0.131271	chr4	121277090	-0.131329
chr3	106455541	-0.107002	chr3	156131729	-0.107062
chr8	40065460	-0.132604	chr18	68281073	-0.132544
chr8	25455608	-0.0586367	chr4	14464887	-0.0586966
chr9	74303434	-0.0948407	chr1	95850401	-0.0947802
chr4	53313274	-0.0536753	chr12	114462144	-0.0537364
chr14	82049926	-0.138995	chr5	86098561	-0.138933
chr6	17326461	-0.0528944	chr5	119229870	-0.0528329
chrX	150710456	-0.108029	chr21	17289533	-0.107967
chr7	56639256	-0.104397	chr7	144211532	-0.104458
chr7	69960196	-0.0987233	chr4	52831096	-0.0987852
chr2	207907218	0.0039389	chr16	31577512	0.00387654
chrX	50284755	-0.0772337	chr8	55489584	-0.0771712
chr2	153862298	-0.145683	chr8	47747117	-0.145621
chr4	95547087	-0.0760995	chr3	174364304	-0.0761624
chr2	89773324	-0.108431	chr4	17810321	-0.108495
chr13	57659368	-0.149636	chr2	123562806	-0.149699
chr18	57816860	-0.00793398	chr16	5334425	-0.00786998
chr7	93648765	-0.126516	chr7	112767102	-0.12658
chr4	97035786	-0.125261	chr11	79781242	-0.125197
chr11	115053218	-0.0924635	chrX	120427939	-0.092528
chr5	100638643	-0.100148	chr6	98231648	-0.100212
chr6	63688036	-0.114326	chr5	102880242	-0.114261
chr7	48701549	-0.127378	chr18	66713707	-0.127444
chr6	70593114	-0.0886537	chr13	60115209	-0.08872
chr16	17495163	-0.0780509	chr14	38054727	-0.0779843
chr12	58262357	-0.139797	chr8	76421199	-0.139864
chr9	117400688	-0.113471	chr10	36391775	-0.113404
chr7	109106298	-0.100639	chr21	25023162	-0.100707
chr18	71496623	-0.0828108	chr10	21073525	-0.0828782
chr12	58294032	-0.139797	chr15	93236080	-0.139729
chr12	67737184	0.00534937	chrX	64735149	0.00528176
chrX	50636091	-0.0772337	chr15	52913577	-0.0773015
chr18	70984132	-0.0513623	chr6	152022829	-0.0512944
chr7	64364718	0.00208794	chr16	5262571	0.00201988
chr5	163407831	-0.120061	chr3	155110423	-0.119993
chrX	96770579	-0.0874779	chr6	133957899	-0.0874091
chr10	102180545	0.0579872	chr1	6717433	0.0579184
chr10	11795024	0.054433	chr15	36511028	0.0543637
chr9	3592184	-0.0864705	chr2	107149388	-0.0864011
chr2	174214345	0.0273651	chr1	113583317	0.027435
chr8	50415719	-0.156387	chr6	63195032	-0.156457
chr3	135308216	0.0335435	chrX	13374253	0.0334734
chr18	4589944	-0.140124	chrX	89968709	-0.140054
chr4	48646955	0.0361835	chr12	97322906	0.0362538
chr10	94128406	0.0541835	chr8	106005251	0.0542538
chr18	14865352	-0.0892052	chr14	48379091	-0.0892758
chr18	51677746	-0.0698753	chr12	127255760	-0.069946
chr7	132086206	0.00103202	chr7	4538805	0.00110266
chrX	112554562	-0.12302	chr3	24734221	-0.123091
chr1	58983441	0.0269942	chr11	57435892	0.0270654
chr1	238212027	-0.143268	chr13	103246088	-0.143339
chr2	111668969	0.0493201	chr12	46092057	0.0493914
chr1	51246900	0.0442179	chr7	154467518	0.0442893
chr12	44838440	-0.00828222	chr8	19682623	-0.00821079
chr7	64708324	0.00208794	chr6	47509518	0.00215938
chr2	172717054	0.039859	chr9	36799071	0.0397869
chr11	79012019	-0.139252	chr5	103054721	-0.139179
chr2	4280077	-0.124442	chr14	29596778	-0.124515
chr14	18149502	-0.134321	chr2	22540562	-0.134395
chr9	4758773	-0.0104277	chr13	51791841	-0.010354
chr2	103316824	-0.115783	chr5	62640011	-0.115709
chr5	165192505	-0.148672	chrX	121546452	-0.148597
chr5	76905448	-0.00102573	chr11	34393228	-0.000951135
chr17	65395786	-0.104086	chr3	608478	-0.104161
chr3	133264060	-0.0756302	chr18	27081917	-0.0757051
chr18	31008795	-0.016973	chr6	99235121	-0.016898
chr15	85434900	-0.0767867	chr8	39402462	-0.0768623
chr13	60609389	-0.148003	chr15	34487357	-0.147927
chr3	135276576	0.0335435	chr8	60262360	0.0336193
chr13	48046044	0.0465441	chr20	38702331	0.04662
chr6	125884325	-0.0331528	chr2	3151020	-0.0330769
chrX	86030723	-0.147696	chr5	124736478	-0.14762
chr2	4303623	-0.124442	chr1	107439334	-0.124519
chr2	178724327	-0.0115439	chr1	88847365	-0.0114671
chr1	62580372	-0.0206586	chr20	38231779	-0.0205818
chr7	64161922	0.00208794	chrX	119790267	0.00201076
chr10	27809365	-0.00699172	chr4	185397707	-0.00691436
chr18	18736824	-0.0121783	chr16	57549421	-0.0121009
chr4	101770422	-0.117347	chr4	12609406	-0.117425
chr21	26971580	-0.104919	chr6	18969368	-0.104841
chr1	44301685	0.0656073	chr17	19347962	0.0656851
chr5	121939540	-0.0573704	chr2	168137284	-0.057449
chr15	83529823	0.0545757	chr9	36698788	0.0546544
chr9	39011016	-0.125899	chr5	123409989	-0.12582
chr1	229326373	0.0140542	chr14	59554887	0.0139737
chr7	120326289	-0.141991	chr14	43884045	-0.142071
chr6	83207794	-0.0998348	chr6	156552585	-0.0999157
chr3	157805892	-0.0397954	chr5	118064221	-0.0398763
chr2	103389777	-0.115783	chr13	52735237	-0.115701
chr18	21298194	-0.0520934	chr5	3903776	-0.0521755
chr3	172725054	-0.0580521	chrX	78939514	-0.0581357
chr6	120649869	-0.160078	chr3	187740	-0.159994
chr4	122677851	-0.0335592	chr14	81338309	-0.0334752
chr10	79653767	0.0511496	chr21	33231646	0.051234
chr1	204358139	0.0784356	chr3	32645353	0.0785205
chr14	34205686	0.0447773	chr10	8183605	0.0448622
chr18	74611455	0.0535927	chr12	46122076	0.0536786
chr6	153265329	-0.118694	chr2	123345105	-0.118608
chr2	130194758	-0.0535582	chr20	12672681	-0.053472
chrX	131487696	-0.0578261	chr5	109753832	-0.0577398
chr4	172031195	-0.154047	chr1	83461033	-0.15396
chr1	76228111	-0.0852651	chr11	91639117	-0.0853519
chr5	110981818	-0.0310448	chr14	80012198	-0.0309575
chr4	125643274	-0.152556	chr8	138381364	-0.152644
chr1	242552755	0.0442735	chr17	64147581	0.0443613
chr14	56895179	-0.0367172	chr12	91928454	-0.0368051
chr1	186433078	-0.160935	chr4	27676999	-0.160847
chr10	94908089	0.0193857	chr7	30216078	0.0194744
chrX	131271718	-0.0578261	chr10	10750544	-0.0577374
chr18	45296850	-0.00761651	chr16	53967569	-0.0077053
chr7	22576129	0.0304913	chr7	149234110	0.0305806
chr11	38194494	-0.154327	chr14	47744959	-0.154238
chr8	67330602	0.0255514	chr5	42932015	0.0254618
chr5	14051926	-0.065416	chrX	6715297	-0.0653262
chr2	197801319	0.0528799	chr10	47954442	0.0527899
chr3	121325152	0.00532006	chr13	29151418	0.00523009
chr5	95501389	0.0392072	chr2	127630979	0.0391171
chr6	143352107	-0.0170724	chr13	21414529	-0.0171628
chr1	209844957	0.0410665	chr15	90610995	0.0411576
chrX	73463160	0.00779857	chr6	3909192	0.00788999
chr5	91513277	-0.138713	chr7	47160342	-0.138621
chr2	95562683	0.0578373	chr6	138115067	0.0577453
chr2	116352360	-0.149181	chr14	47710226	-0.149088
chr3	39042955	0.0190219	chr8	9298730	0.0189294
chr8	118495529	-0.0278773	chr1	157604742	-0.0277835
chr2	215203802	-0.0967792	chrX	107907883	-0.096684
chr12	76621857	-0.115418	chr8	73487634	-0.115513
chrX	132999178	-0.00967576	chr2	65771879	-0.00958033
chr6	82864558	-0.0998348	chr3	182293829	-0.0999311
chr8	127550942	-0.0767803	chr12	20008691	-0.0766841
chr11	44473759	0.0290006	chrX	9912217	0.0289041
chr3	40355902	-0.0237774	chr7	137662017	-0.0236808
chr9	74778042	-0.0948407	chr3	103575758	-0.0949384
chr2	130073165	-0.0535582	chr6	86892997	-0.0534605
chr15	18362584	-0.0604775	chr12	40573692	-0.0603788
chr10	32023550	0.0175928	chr4	38049772	0.0176923
chr2	206943507	-0.039389	chr18	47096313	-0.0394892
chr1	175554829	-0.131083	chr4	90511128	-0.130983
chr2	151283905	-0.0685066	chr12	42338002	-0.068607
chr10	109733928	-0.163051	chr5	117202446	-0.162951
chr2	226309383	-0.138446	chr5	103846303	-0.138547
chr12	37677210	-0.122915	chr7	118280663	-0.123016
chr4	4724214	0.0234791	chr19	47833854	0.0235804
chr4	16535772	-0.0687327	chr12	90897623	-0.0688343
chrX	95551344	-0.103426	chr8	140318278	-0.103528
chr15	40196838	0.0508777	chr17	19460313	0.0507756
chr16	56440399	0.0420061	chr2	213424788	0.0419031
chr16	48026511	0.0529691	chr15	37077455	0.0530722
chr11	44441495	0.0290006	chrX	128246852	0.0291039
chr1	110193838	0.0551972	chr10	72599363	0.0550938
chr1	216760142	-0.0956106	chr11	86760434	-0.0955066
chr13	90635850	-0.14298	chr8	139005218	-0.143084
chr3	64434348	-0.112482	chr3	154585722	-0.112378
chr18	45397303	-0.00761651	chr18	14071857	-0.00772123
chr6	27301054	-0.0162387	chr15	50935468	-0.0163434
chr10	83359115	-0.141269	chr16	63832265	-0.141164
chr12	3366748	0.0205138	chr7	3156563	0.0206189
chr1	242518638	0.0442735	chr10	72517030	0.0441679
chr7	93702043	-0.126516	chr3	149629180	-0.126621
chr2	220856632	-0.128978	chr12	20323543	-0.129084
chr11	10331244	0.00932545	chr3	72259488	0.0092189
chr4	58339987	-0.150416	chr6	77596078	-0.15031
chr1	182411760	0.0068249	chr2	65657758	0.00671783
chr18	21213571	-0.0520934	chr6	88776177	-0.0522008
chrX	24169782	0.033284	chr15	82520544	0.0333915
chr17	12024307	-0.0883601	chr10	4578337	-0.0884677
chr6	130726579	-0.0658039	chr2	48926601	-0.0659118
chr12	113433205	-0.125983	chrX	89865696	-0.125875
chr6	138971485	-0.00981569	chr11	122828198	-0.00992371
chr2	113791277	0.0269037	chr20	38563515	0.0267951
chr6	96972274	-0.0709352	chr4	128469453	-0.071044
chr6	130699781	-0.0658039	chrX	78977445	-0.0659127
chr15	30661359	-0.0400671	chr14	48641325	-0.0399567
chr1	120822591	-0.0308552	chr8	61559386	-0.030966
chr6	83043143	-0.0998348	chr4	128253334	-0.099724
chr12	15885084	-0.105084	chr5	102816761	-0.105195
chr8	9893913	-0.0227665	chr5	97996746	-0.0226555
chr8	95413255	0.0333762	chr1	180259648	0.0334873
chr6	168840988	-0.116558	chr12	42001470	-0.116669
chr9	98964537	0.0134264	chr12	126165322	0.0135376
chr16	75468802	-0.125678	chr4	128056919	-0.125789
chr1	61055430	-0.0704848	chr12	41328382	-0.070598
chr20	58296718	0.0309293	chr10	125910641	0.0310428
chr7	113100511	-0.156031	chr15	33886513	-0.155918
chr5	161575048	-0.134247	chr5	86132173	-0.134133
chrX	79355141	-0.115141	chr7	115089541	-0.115255
chr3	40928011	-0.0748989	chr6	81404294	-0.0747843
chr20	53097946	-0.149343	chrX	120810384	-0.149228
chr18	71655993	-0.0828108	chr10	111109736	-0.0829267
chr9	87709810	0.0167575	chr17	51054646	0.0166408
chr12	69653165	-0.0556335	chr2	114592433	-0.0555165
chr6	72296975	-0.143645	chr12	21015084	-0.143763
chr3	119224691	-0.0973571	chr10	37952739	-0.0972387
chr6	39235003	-0.00148556	chr10	76876248	-0.00160391
chr10	96397759	-0.0155086	chr10	76967317	-0.0156273
chr9	10638038	-0.153539	chr5	88681243	-0.15342
chr6	143758205	-0.0170724	chr2	3781723	-0.0171917
chr5	127950447	-0.0979812	chr5	62515044	-0.0978619
chr15	65063291	0.02912	chr2	174842325	0.0292396
chr12	3413777	0.0205138	chr12	97211850	0.0203933
chr3	81102241	-0.118325	chr9	8029904	-0.118204
chrX	137166629	-0.140644	chr1	96457801	-0.140765
chr4	167402982	-0.16616	chr15	33964608	-0.166281
chr2	218767819	0.0627271	chr3	18253921	0.0626058
chr7	17618196	-0.111234	chr8	13828803	-0.111112
chr21	34933572	0.0455214	chrX	40265552	0.0453988
chr8	127508373	-0.0767803	chr10	42544754	-0.0766576
chr1	200278201	0.0605275	chr2	235409192	0.0606505
chr1	240838907	-0.0553419	chr11	56449131	-0.0552189
chr7	37495364	-0.0178083	chr6	126547674	-0.0179318
chr12	3305994	0.0205138	chr5	65610709	0.0203902
chr7	8843446	-0.132025	chrX	120695187	-0.132149
chr5	107944453	-0.0629022	chr2	8103984	-0.0627771
chr20	55928695	0.0172906	chr6	44787905	0.0174164
chr16	46601052	-0.0258686	chr3	153932879	-0.0257426
chr6	96862210	-0.0709352	chr2	210950235	-0.0708092
chr6	3446135	0.0467834	chr19	46753447	0.04691
chr3	43667682	-0.0118261	chr8	21087657	-0.011953
chr6	166573268	0.0492132	chr11	32285897	0.0493404
chr9	125755771	0.0501292	chr8	21556440	0.0502566
chr14	89762733	0.0105089	chr19	39236023	0.0103812
chr6	63629463	-0.114326	chr5	155561637	-0.114454
chr15	87293289	0.0670626	chrX	13131143	0.0669346
chr9	111340067	0.0499738	chr15	37101779	0.0498443
chr11	43268297	-0.0870019	chr3	88641784	-0.0871316
chrX	110582742	-0.0611735	chrX	150243226	-0.0610437
chr7	138546594	0.0469772	chr21	33203809	0.047107
chr14	54751690	0.0479772	chr20	52146987	0.0481077
chr15	60360746	0.0145537	chr8	21286416	0.0144232
chr12	23352462	-0.0896416	chr4	184129884	-0.0895107
chr1	120942262	-0.0308552	chr13	101955986	-0.0307241
chr10	94862532	0.0193857	chr5	156185130	0.0192546
chr12	45000548	-0.00828222	chr20	38316980	-0.0084138
chr6	120456294	-0.160078	chr4	45594111	-0.16021
chr18	71587654	-0.0828108	chr1	119634145	-0.0826787
chr6	121757043	-0.137316	chr8	73322337	-0.137449
chr13	29900832	0.0642432	chr4	109833195	0.0643771
chr7	105912292	-0.0176663	chr11	18966476	-0.017532
chr7	141641941	0.0522847	chr3	18330679	0.0524197
chr18	67107420	-0.167985	chr9	104007827	-0.16812
chr4	161176423	-0.153355	chr5	89138679	-0.153219
chr15	18323429	-0.0604775	chr6	22871669	-0.0606133
chr18	70169993	-0.0513623	chr3	178110555	-0.0512261
chr3	104945345	-0.136134	chr18	26657829	-0.136271
chr3	172765456	-0.0580521	chr5	10960637	-0.0581899
chr9	74270954	-0.0948407	chr6	104671707	-0.0949789
chr8	83964200	-0.167194	chr5	103646687	-0.167055
chr4	9009815	0.0120077	chr2	37524658	0.0121466
chr2	103291795	-0.115783	chr3	154610331	-0.115644
chr6	120506712	-0.160078	chr1	83420394	-0.160218
chrX	104918600	-0.128676	chr3	177228034	-0.128536
chr15	60386342	0.0145537	chr18	10623695	0.0144132
chr6	96834109	-0.0709352	chr11	108869062	-0.0707946
chr8	118717256	-0.0278773	chr5	43842046	-0.0280182
chr18	31276152	-0.016973	chr3	153865732	-0.0168319
chr1	76281770	-0.0852651	chr8	71037244	-0.0854065
chr8	125505087	0.0222489	chr6	22353003	0.0223906
chr10	120754892	0.0739374	chr2	234842909	0.0740798
chr6	130639424	-0.0658039	chr15	51210422	-0.0659465
chr6	115455	-0.0403133	chr4	41589426	-0.0404565
chr8	9920389	-0.0227665	chr7	32684557	-0.0226233
chr18	21247943	-0.0520934	chr12	40632711	-0.0519501
chr18	18924707	-0.0121783	chr4	177995072	-0.0120349
chrX	54423789	-0.00617712	chr2	127312816	-0.00632129
chr14	89985036	0.0105089	chr1	37563848	0.0103647
chr9	10676691	-0.153539	chr6	94572983	-0.153394
chr10	9814757	-0.114908	chr8	76232055	-0.114764
chr5	141787277	0.00892993	chr2	7181111	0.0090762
chr7	64907272	0.00208794	chr8	95061558	0.00223422
chr18	4636655	-0.140124	chr15	95015505	-0.140272
chr11	74621442	0.0355456	chr15	89665831	0.0353964
chr4	80502872	-0.0960236	chr4	160648834	-0.0961746
chr6	3134941	0.0467834	chr10	5598671	0.0469352
chr2	237233946	-0.0348501	chr1	99859970	-0.035002
chr3	41000821	-0.0748989	chr7	115285630	-0.0750509
chr6	46440160	-0.0542845	chr2	16783552	-0.0544377
chr8	132230830	-0.1073	chr5	116444066	-0.107147
chr3	57930402	0.051441	chr12	47093278	0.0515945
chr10	122751647	-0.0691531	chr13	111142647	-0.0693074
chr6	136680536	-0.0267955	chr7	112043248	-0.0269499
chrX	74959613	-0.0712536	chr13	39603163	-0.0710987
chrX	33424040	-0.145992	chr6	63269937	-0.146147
chr2	111185393	0.0493201	chr2	129242967	0.0494752
chr12	3340587	0.0205138	chr11	36798894	0.020669
chr17	72324651	0.0711777	chr14	64725021	0.071333
chr4	97100650	-0.125261	chr3	162918079	-0.125105
chr10	114987278	0.037009	chr9	113802270	0.0371664
chr15	75451882	0.0386692	chr3	129050054	0.0388274
chr1	200325907	0.0605275	chrX	13178850	0.0603683
chr1	216729408	-0.0956106	chr4	35560575	-0.0957698
chr18	43085512	-0.00926226	chr2	199044409	-0.00910294
chr2	103191486	-0.115783	chrX	142953448	-0.115943
chr10	34044008	-0.0323326	chr2	204792152	-0.0321731
chr20	20736939	-0.0389203	chr5	157606157	-0.0387603
chr12	67679035	0.00534937	chr11	16622571	0.00550964
chrX	15993846	-0.0599839	chr4	174871153	-0.0598236
chr12	93429999	0.0102486	chrX	64770070	0.0100882
chr18	66199128	-0.0932095	chr7	32170548	-0.0933706
chr6	120738618	-0.160078	chr8	138436163	-0.159916
chr8	39841177	-0.132604	chr6	148310738	-0.132441
chr2	44134060	0.0232192	chr1	113613975	0.0230566
chr4	66253244	-0.153214	chr5	17532202	-0.153377
chrX	54689000	-0.00617712	chr5	140116037	-0.0063399
chr3	6123270	-0.131807	chr18	56624171	-0.131644
chr13	33963300	-0.107611	chr10	36357948	-0.107774
chr2	179952730	-0.0892027	chr9	108500940	-0.0890387
chr15	26740313	-0.0359699	chr12	96260754	-0.036136
chr4	24385441	-0.0540936	chr11	82009316	-0.0539273
chr9	87571741	0.0167575	chr7	105562346	0.016591
chr6	74631561	-0.10291	chr16	32298920	-0.103077
chr5	126074935	0.0319939	chr8	129784125	0.031827
chrX	10837415	-0.0783581	chr11	126427978	-0.078526
chr4	167363444	-0.16616	chr8	47591074	-0.166328
chr3	150628762	-0.0494468	chr3	27948201	-0.0496154
chr7	92384209	0.0383953	chr16	9273069	0.0385648
chr5	121900051	-0.0573704	chr16	5692831	-0.0572003
chr12	31879864	0.040992	chr9	90773224	0.0408216
chr7	118653936	-0.154383	chr2	123596793	-0.154553
chr5	126490158	0.0319939	chr9	106808944	0.0321647
chr5	4402465	0	chr8	98598876	-0.000171081
chr14	34022246	0.0447773	chr1	36795606	0.0446062
chr14	70741936	0.028065	chr10	90391896	0.0278933
chr2	206816055	-0.039389	chr20	37564577	-0.0395619
chr3	116442210	-0.0805703	chr4	10356953	-0.0807435
chrX	14887656	-0.0599839	chr6	57754739	-0.0601574
chr5	3001489	-0.0876987	chr5	143425427	-0.0878723
chr2	85539042	0.057469	chr7	50281489	0.0576426
chr6	27623962	-0.0162387	chr20	41349778	-0.0164126
chr13	37370695	-0.155246	chr5	103166003	-0.155072
chr2	207804027	0.0039389	chr4	186082442	0.00411376
chr5	71022000	-0.0408566	chr9	80709917	-0.0406811
chr6	121859222	-0.137316	chr4	168531161	-0.137493
chr15	48889666	0.0219362	chr10	120259059	0.0217586
chr8	118692090	-0.0278773	chr16	45018908	-0.0280552
chr6	96934457	-0.0709352	chr5	51951774	-0.0707572
chr18	51602584	-0.0698753	chr12	113032523	-0.0700534
chr7	17550790	-0.111234	chr3	28234702	-0.111056
chr2	231528504	0.0590219	chr1	101308584	0.0588428
chr8	121164431	-0.0672059	chr1	167219241	-0.0670263
chr18	71716477	-0.0828108	chr2	123095707	-0.0829907
chr1	168475200	-0.0634166	chr10	111258120	-0.0632355
chr10	132255420	-0.120696	chr4	156021453	-0.120514
chr6	191416	-0.0403133	chr15	28606779	-0.0404986
chr8	96780117	-0.0370339	chr9	7483654	-0.0372194
chr3	167423285	-0.154754	chr7	144578309	-0.154941
chr1	110222788	0.0551972	chr1	47823774	0.055385
chr1	229280416	0.0140542	chr4	178193085	0.0142423
chr9	4871647	-0.0104277	chr3	66687193	-0.0102395
chr6	125831645	-0.0331528	chr2	137411427	-0.0333424
chr13	22088365	-0.0912482	chr5	97309207	-0.0914387
chr14	51885319	0.0408541	chr15	29759967	0.0406629
chr3	71741192	-0.0383578	chr13	28349735	-0.0385497
chr8	55878195	-0.129588	chr8	137501721	-0.129782
chr6	27139131	-0.0162387	chr15	36087970	-0.0160449
chr16	46558888	-0.0258686	chr18	47019739	-0.0256749
chr6	120610601	-0.160078	chr15	33916399	-0.159884
chr9	20086964	-0.0203891	chr9	110613015	-0.0201946
chr9	1582335	-0.0680606	chr10	26030491	-0.0682557
chr6	4265649	-0.0143535	chr5	53990548	-0.0145486
chr1	55937648	-0.0650005	chr10	62077529	-0.0648038
chr9	91310509	0.0830634	chr5	177275938	0.0828648
chrX	16195758	-0.0599839	chr1	63991761	-0.0597845
chr2	21718241	-0.158383	chr8	47649440	-0.158583
chr14	70694837	0.028065	chr17	10446845	0.027865
chr11	115023627	-0.0924635	chr13	52573924	-0.0926636
chr3	40951740	-0.0748989	chr5	162493586	-0.0746979
chr8	107203158	-0.121623	chr11	100790794	-0.121824
chr3	81249174	-0.118325	chr2	34117747	-0.118527
chr21	34291442	0.0877041	chr2	231948489	0.0875023
chr6	83162551	-0.0998348	chr2	13493647	-0.0996329
chr9	29932630	-0.165209	chr4	138165078	-0.165007
chr18	51530172	-0.0698753	chr7	152686911	-0.069672
chr8	55840068	-0.129588	chr5	57742595	-0.129792
chr9	98935501	0.0134264	chr2	54096933	0.0136312
chrX	73502019	0.00779857	chr2	213187420	0.00800343
chr2	130119195	-0.0535582	chr5	62203391	-0.0533533
chr7	109249909	-0.100639	chrX	127434837	-0.100846
chr10	31979412	0.0175928	chr3	72324147	0.0177994
chr5	137975661	0.0622072	chr3	72657216	0.0619992
chrX	54648403	-0.00617712	chr16	80818360	-0.00638572
chrX	73802201	0.00779857	chr16	26874130	0.0080087
chr3	159228812	-0.0827744	chr4	12872104	-0.0825634
chr6	4382849	-0.0143535	chr4	155223066	-0.0145648
chr11	44638521	0.0290006	chr6	44716844	0.0287885
chr4	146053804	-0.0189358	chrX	46153898	-0.0187229
chr6	17257545	-0.0528944	chr16	31958995	-0.0526806
chrX	15053178	-0.0599839	chr2	41770984	-0.0597694
chr5	84284139	-0.168764	chr5	103260377	-0.16855
chr12	23247541	-0.0896416	chr11	130405729	-0.0898575
chr18	66254312	-0.0932095	chr1	161347380	-0.0934274
chr3	180678937	0.0218482	chr14	60099449	0.0216288
chr21	19155001	-0.146628	chrX	62132397	-0.146409
chr15	27733757	-0.110193	chr2	145408439	-0.109974
chr12	101420280	-0.0678295	chr2	16875780	-0.0676092
chr13	53204044	-0.164144	chr15	34363493	-0.164365
chr5	135818346	-0.111553	chrX	142983738	-0.111774
chr15	64986744	0.02912	chr9	32855283	0.0293412
chr17	15676989	0.0245704	chr3	185976824	0.0247925
chr1	40230828	0.0520251	chr2	168846770	0.0518023
chr9	19956069	-0.0203891	chr1	169691189	-0.0201659
chr9	1555556	-0.0680606	chr18	49571788	-0.0682841
chr17	15704501	0.0245704	chr5	178186927	0.0247941
chr6	63601805	-0.114326	chr4	12634440	-0.114102
chr20	22399834	-0.0428764	chr11	37262207	-0.0431006
chr4	75597719	-0.088194	chr5	119424629	-0.0879684
chr15	64963183	0.02912	chr13	23438890	0.029346
chr13	22140408	-0.0912482	chr2	145275733	-0.0910214
chr3	78528167	-0.162106	chrX	121449951	-0.161879
chr8	24460781	-0.130145	chr5	6170496	-0.129918
chr6	143382333	-0.0170724	chr2	63884642	-0.0173001
chr10	107207776	-0.145727	chr2	123533395	-0.145499
chr4	24355180	-0.0540936	chr3	154144799	-0.0538654
chr3	119186751	-0.0973571	chr13	102694326	-0.0975853
chr7	153161339	-0.102166	chr10	37917338	-0.101937
chr18	66052022	-0.0932095	chr10	37981361	-0.0934405
chr4	39969865	0.0707228	chr5	177192536	0.0709538
chr5	4467177	0	chr11	127184371	0.000231374
chr8	9767495	-0.0227665	chr5	142971174	-0.0229982
chr2	153886455	-0.145683	chr5	103797969	-0.14545
chr18	71619881	-0.0828108	chr4	85154271	-0.0830447
chr16	17520371	-0.0780509	chr3	100377619	-0.0778168
chr10	96862383	-0.0155086	chr7	49751735	-0.0152718
chr13	96954452	-0.0420604	chrX	120089132	-0.0422978
chr21	35445480	0.0455214	chr6	138024522	0.0452828
chr1	149137446	0.0687017	chr2	235365901	0.0684605
chr20	20789591	-0.0389203	chr11	110387600	-0.0386787
chr3	180736694	0.0218482	chr4	72148302	0.0216056
chr15	18409511	-0.0604775	chr5	56855086	-0.0602344
chr11	30640574	-0.078689	chr5	50324663	-0.0789325
chr18	34028278	-0.133112	chr9	26362349	-0.133362
chr17	12100659	-0.0883601	chr3	179042931	-0.0886104
chr10	9842296	-0.114908	chr4	128140802	-0.114657
chr6	63656645	-0.114326	chr3	104088964	-0.114577
chr7	134867332	0.0161278	chr16	5161897	0.0158765
chr11	106421137	-0.072613	chr3	26067544	-0.0728645
chr6	166797	-0.0403133	chr1	4509839	-0.0405649
chr4	146079457	-0.0189358	chr2	189993772	-0.0186841
chr4	142576436	-0.102871	chr5	50490518	-0.102619
chr7	40920621	-0.0755736	chrX	130108008	-0.0753212
chr13	60569612	-0.148003	chr8	138348301	-0.148256
chr5	135762091	-0.111553	chr18	56485270	-0.111807
chr6	153203286	-0.118694	chr5	50604859	-0.118949
chr1	229673067	0.0140542	chr6	150637562	0.0143129
chr2	103414358	-0.115783	chr3	156064051	-0.116043
chr2	159284153	-0.0440754	chr1	4536246	-0.0443362
chr7	153118225	-0.102166	chr4	67524717	-0.101905
chr4	9205859	0.0120077	chr4	56681485	0.0122687
chr10	109691600	-0.163051	chr5	103220034	-0.162788
chr2	180467575	-0.0892027	chr3	182210993	-0.0889384
chr1	40052624	0.0520251	chr6	138071582	0.0517601
chrX	25950546	-0.141349	chr5	101144114	-0.141615
chr11	106464704	-0.072613	chr7	117912528	-0.0723467
chr15	26365025	-0.0359699	chr2	143326364	-0.0357036
chr5	70752388	-0.0408566	chr10	3938715	-0.0405897
chr3	81135576	-0.118325	chr3	30060714	-0.118058
chr16	52139265	0.0672853	chr11	46171715	0.0670181
chr6	130896887	-0.0658039	chr2	6317576	-0.0660712
chrX	54718395	-0.00617712	chr12	117388069	-0.00644487
chr7	64565163	0.00208794	chrX	38610110	0.00235597
chr2	207844050	0.0039389	chr7	71608589	0.0036705
chr6	46276296	-0.0542845	chr12	74655874	-0.0545532
chr9	95521010	0.0341037	chr15	91763479	0.0338348
chr10	83387409	-0.141269	chr6	95558659	-0.140999
chr6	153033812	-0.118694	chr6	95718750	-0.118965
chrX	102545910	0.00627687	chr7	25884613	0.00600633
chr18	74654584	0.0535927	chr1	6745819	0.0538644
chr17	33225429	0.0718587	chr6	37617384	0.0721326
chr7	17509806	-0.111234	chr5	88383932	-0.110959
chr18	66230236	-0.0932095	chr6	154049733	-0.0929346
chr17	51937836	0.0755271	chr8	21748943	0.0758026
chr3	116406803	-0.0805703	chr10	9379727	-0.0808485
chrX	106493263	-0.0276182	chr18	21717848	-0.0278975
chr1	240874338	-0.0553419	chr4	67852718	-0.0550613
chr7	135924824	-0.137087	chr2	56540045	-0.136805
chr13	22046535	-0.0912482	chr5	50408921	-0.0909658
chr5	111010943	-0.0310448	chr5	55804882	-0.0313278
chr2	171837221	0.039859	chr8	28538970	0.0395759
chr5	122062529	-0.0573704	chr11	126879603	-0.0570872
chr1	90908056	-0.0126538	chr16	71015580	-0.0129373
chr10	96373307	-0.0155086	chr8	30939886	-0.0157941
chr4	39994700	0.0707228	chr6	159939845	0.0710087
chr6	130671964	-0.0658039	chr8	5952891	-0.0660899
chr14	91085852	0.0677824	chr6	14993214	0.0680686
chr3	81171892	-0.118325	chr14	47500794	-0.118039
chrX	117890780	0.0258148	chr1	115606650	0.0261018
chr6	168875972	-0.116558	chr18	68395023	-0.11627
chr2	87299452	-0.0108177	chr16	80852659	-0.0111066
chr7	64137409	0.00208794	chr20	630982	0.00237798
chrX	42043224	-0.086582	chr18	49468751	-0.0868725
chr17	12074542	-0.0883601	chr7	118030983	-0.0886507
chr8	107047775	-0.121623	chr2	157942939	-0.121914
chr4	74733041	-0.0380956	chr3	34341019	-0.0378042
chr6	120480208	-0.160078	chr14	43764558	-0.159786
chr2	87335942	-0.0108177	chr12	15090878	-0.011112
chr1	13723287	0.0146886	chr1	180130082	0.0149833
chr6	4434825	-0.0143535	chr19	20276092	-0.0140564
chr6	17426570	-0.0528944	chr6	155862435	-0.0525968
chr3	82600376	-0.149766	chr4	46234841	-0.150063
chr9	29839195	-0.165209	chr10	41971634	-0.16491
chr9	76165816	-0.0191396	chr12	104611774	-0.0194404
chr11	49069282	-0.149024	chr6	94604493	-0.148723
chr1	116283533	-0.00297904	chr1	48176272	-0.00328052
chr9	20011960	-0.0203891	chr16	74587691	-0.0200871
chr14	96585574	-0.00558039	chr14	48825715	-0.00527801
chr20	53135704	-0.149343	chr5	144242738	-0.149039
chr1	152538879	0.0814869	chr12	47300463	0.0811835
chr10	64411569	-0.0505675	chr4	177702417	-0.0508715
chr10	109781989	-0.163051	chr5	101292083	-0.162747
chr18	66174246	-0.0932095	chr4	73714516	-0.0929014
chr5	121967334	-0.0573704	chr2	179602143	-0.0570617
chr13	76831872	0.00129303	chr10	3668733	0.000983883
chr6	4290440	-0.0143535	chr3	34178990	-0.0146641
chr3	104979060	-0.136134	chr7	144443924	-0.136444
chr15	26658319	-0.0359699	chr11	102382668	-0.035658
chr13	22173219	-0.0912482	chr2	13441392	-0.0909362
chr2	197837790	0.0528799	chr1	196721420	0.0531928
chr6	83070143	-0.0998348	chr3	103610277	-0.0995192
chr6	169986018	-0.0259017	chr6	91708666	-0.0262178
chr5	44611886	-0.154465	chr8	138921836	-0.154149
chr18	3334860	0.0301934	chr14	65648886	0.0298749
chr18	14905779	-0.0892052	chr18	60067652	-0.0888846
chr14	90051064	0.0105089	chr3	151496878	0.0108307
chr17	30232013	0.0681077	chr6	37644283	0.0684302
chr11	115088855	-0.0924635	chr18	69032663	-0.0927862
chr13	40760658	0.0244008	chr12	97237644	0.0240771
chr6	130606020	-0.0658039	chr2	23018571	-0.0661278
chr2	172158763	0.039859	chr7	45345746	0.0395345
chr10	33978441	-0.0323326	chr20	39976185	-0.0320066
chr14	51916731	0.0408541	chrX	53807403	0.0405275
chr12	8009273	0.007685	chr15	84366856	0.00735831
chr5	95379406	0.0392072	chr20	35729702	0.0388804
chrX	39639250	0.0674395	chr5	1808401	0.0671115
chr5	146891432	-0.127985	chr8	83568483	-0.127655
chr4	187531110	-0.045675	chr5	3946983	-0.0460049
chr18	11549208	-0.00272382	chr16	5299438	-0.00305443
chr1	182338375	0.0068249	chr5	171171992	0.00715663
chr11	49236098	-0.149024	chrX	90031466	-0.148691
chr9	76126056	-0.0191396	chr13	28216168	-0.0194744
chr7	27712794	-0.00458843	chr1	38933561	-0.00492484
chr6	100234289	-0.0416984	chr6	127362338	-0.0413599
chr19	42488539	0.0154351	chr3	142049304	0.0157737
chr5	149027629	0.011635	chr12	104427099	0.0112947
chr7	153185003	-0.102166	chr4	188396669	-0.101825
chr18	53088077	0.0327877	chr20	5631413	0.0324457
chr1	110138337	0.0551972	chr14	64836168	0.0548547
chr2	10323983	0.0616916	chr1	179402613	0.062035
chr7	109206309	-0.100639	chr3	156177534	-0.100984
chr12	101549575	-0.0678295	chr10	133030217	-0.0674818
chr9	21089556	0.0437767	chr17	51256508	0.0434288
chr3	9620490	0.0596809	chr10	8297897	0.0600293
chr18	51488351	-0.0698753	chr7	63255493	-0.0695267
chr3	41048445	-0.0748989	chr4	35720480	-0.0745497
chr11	38235350	-0.154327	chrX	121507361	-0.153977
chr9	95602102	0.0341037	chr8	135445397	0.0337535
chr12	101619439	-0.0678295	chrX	150289976	-0.0674783
chr20	58120338	0.0309293	chr2	122444450	0.0312807
chrX	154317560	0.0211184	chr1	116568475	0.0214736
chr1	240796126	-0.0553419	chr5	157703654	-0.0549865
chr20	58219987	0.0309293	chr18	957535	0.0312853
chr13	53231503	-0.164144	chrX	90141104	-0.163782
chr2	80972881	-0.146928	chr15	95068396	-0.147291
chr10	64344040	-0.0505675	chr8	68867510	-0.0502032
chr5	126514076	0.0319939	chr1	116639586	0.0316293
chrX	39680855	0.0674395	chr12	46215865	0.067073
chrX	14731388	-0.0599839	chr5	2695761	-0.0596166
chr1	186516036	-0.160935	chr2	123644064	-0.161304
chr5	135790189	-0.111553	chr5	155012103	-0.111923
chr4	101734980	-0.117347	chr4	155994761	-0.116972
chr1	183881986	-0.0665428	chr13	33535430	-0.0669204
chr12	65425009	-0.0452365	chr12	102047438	-0.0448588
chr13	40879542	0.0244008	chr10	7214411	0.0240228
chr2	237286525	-0.0348501	chr12	22836042	-0.0344698
chr1	183914942	-0.0665428	chr11	56406529	-0.0669237
chr6	2807845	0.0467834	chrX	53759171	0.0471661
chr17	12047387	-0.0883601	chr8	11124651	-0.0887446
chr11	30698217	-0.078689	chr1	161246878	-0.0790742
chr20	30558983	0.0766415	chr6	14928120	0.077028
chr8	83933603	-0.167194	chrX	120928950	-0.166806
chr7	153081052	-0.102166	chr4	86443950	-0.101769
chr9	123216369	0.0438244	chr8	106060415	0.0434273
chr4	122631464	-0.0335592	chr5	151390474	-0.0339573
chr16	71767710	-0.0556781	chr8	94622143	-0.0560781
chr3	89060051	-0.144829	chr10	57126451	-0.144427
chr12	101733468	-0.0678295	chr3	140986064	-0.0674273
chr15	26863296	-0.0359699	chr1	55650136	-0.0355676
chr2	28765624	0.0425256	chr12	54206230	0.0429283
chr2	150372890	-0.105441	chr4	65782958	-0.105845
chr18	3309375	0.0301934	chr12	97277641	0.0297893
chr3	150473389	-0.0494468	chr12	13469969	-0.0498539
chr2	159308185	-0.0440754	chr8	62102392	-0.0444827
chrX	16115433	-0.0599839	chr20	50842763	-0.059575
chr17	33635603	0.0718587	chr5	1772292	0.0722684
chr1	182384838	0.0068249	chr6	2296577	0.00723705
chr4	146008989	-0.0189358	chr5	53962715	-0.0185236
chr2	28801526	0.0425256	chr1	179536305	0.0429418
chrX	42216090	-0.086582	chr4	112881734	-0.0869989
chr3	64757193	-0.112482	chr6	140293053	-0.112065
chr14	58963882	-0.027434	chr15	50994623	-0.0270153
chr7	28231860	-0.00458843	chr1	220688658	-0.005008
chr10	30839971	0.0526709	chr6	13625448	0.0530924
chr12	101703756	-0.0678295	chr16	33561829	-0.0674073
chr11	30724580	-0.078689	chr19	23834865	-0.0791121
chr6	130846848	-0.0658039	chr18	50565886	-0.0662269
chr4	167281338	-0.16616	chr2	14450334	-0.165734
chr7	37541141	-0.0178083	chr8	49466058	-0.0182346
chr8	107233339	-0.121623	chr3	118053310	-0.122049
chr2	237349183	-0.0348501	chr2	39898376	-0.0344188
chr2	103245671	-0.115783	chr10	59437231	-0.116215
chr2	237199209	-0.0348501	chr5	119132584	-0.0352821
chr9	19983796	-0.0203891	chr3	114291079	-0.0199563
chr1	183829761	-0.0665428	chr7	33688842	-0.0669784
chr12	23387534	-0.0896416	chr6	57972152	-0.0900817
chr9	76192848	-0.0191396	chr6	128994294	-0.0195806
chr7	109153729	-0.100639	chr8	49963862	-0.101083
chr2	153920124	-0.145683	chr7	144507812	-0.145238
chr2	10572552	0.0616916	chr15	82737163	0.0621378
chr8	134243711	0.0703414	chr20	51770506	0.0698926
chr13	40513435	0.0244008	chr3	10717336	0.0239479
chr6	4183403	-0.0143535	chr8	60620442	-0.0138998
chr10	34014696	-0.0323326	chrX	78811440	-0.0318766
chr7	135957342	-0.137087	chr5	116650500	-0.136629
chr4	4615243	0.0234791	chr15	29885991	0.023939
chr7	95852863	-0.0815944	chr16	5866721	-0.0811342
chrX	14955124	-0.0599839	chr20	6324431	-0.0595209
chr9	117375674	-0.113471	chr5	51240274	-0.113008
chr1	79360729	-0.156791	chr3	97544071	-0.156327
chr2	199340345	-0.0339229	chr14	94279767	-0.0343909
chr12	71432126	-0.143927	chr5	88618085	-0.1444
chr1	183939113	-0.0665428	chr5	91035625	-0.0670186
chr7	64452321	0.00208794	chr4	103570964	0.00256634
chr20	41854578	0.0423863	chr2	64305922	0.0428649
chr1	103024289	-0.150813	chr4	105534651	-0.150334
chr16	46408813	-0.0258686	chr9	88420009	-0.0253886
chr9	29979853	-0.165209	chr10	56973464	-0.164729
chr6	170215034	-0.0259017	chr11	14892532	-0.026383
chr8	9844019	-0.0227665	chr16	5446152	-0.0232479
chr12	23305766	-0.0896416	chr4	85184318	-0.0901234
chr19	42187950	0.0154351	chr18	74208655	0.0159208
chr8	107006711	-0.121623	chr3	156018307	-0.122114
chr11	30672476	-0.078689	chr2	183952935	-0.0791804
chr6	4214728	-0.0143535	chr11	127109446	-0.01386
chr3	105090253	-0.136134	chr8	137891310	-0.136628
chr12	37650275	-0.122915	chrX	92125452	-0.122419
chr13	113101499	0.0732606	chr11	46220674	0.0737567
chr2	153952463	-0.145683	chr1	96426851	-0.145185
chr16	61671482	-0.164066	chr6	63143384	-0.163565
chr16	46321524	-0.0258686	chr13	30874121	-0.0253658
chr12	101463894	-0.0678295	chr6	8178308	-0.0673222
chr15	65018308	0.02912	chr3	185940362	0.0296311
chr9	20111603	-0.0203891	chr20	49179567	-0.0198746
chr20	41817705	0.0423863	chr21	33175441	0.0429013
chr9	87940666	0.0167575	chr10	90797562	0.0162383
chr13	53180845	-0.164144	chr3	97943988	-0.164667
chr5	52635889	-0.0848482	chr6	140091515	-0.0843259
chr15	26830760	-0.0359699	chr12	19760909	-0.0354463
chr10	74414824	0.0425759	chr7	149986502	0.0431024
chr9	87677010	0.0167575	chr1	90512038	0.0162303
chr1	75906385	-0.0852651	chr19	22945582	-0.0857945
chr1	186602480	-0.160935	chr15	34393327	-0.160406
chr20	58159150	0.0309293	chr8	126828604	0.0314603
chr4	120491028	-0.0560854	chr8	49696697	-0.0566194
chr12	101586426	-0.0678295	chr15	45736548	-0.067294
chr18	71686902	-0.0828108	chr6	133342854	-0.0833489
chr1	168612288	-0.0634166	chr4	113055354	-0.0639587
chr13	76874372	0.00129303	chr12	57212393	0.000749795
chrX	75018980	-0.0712536	chr8	66325417	-0.0718035
chr4	142651300	-0.102871	chr14	81735792	-0.102321
chr12	65449834	-0.0452365	chr8	66529768	-0.0446852
chr2	237316390	-0.0348501	chrX	132464506	-0.0342984
chr10	33952007	-0.0323326	chr12	96230248	-0.0317793
chrX	15101698	-0.0599839	chr6	87672488	-0.0594287
chr19	50321772	0.0824612	chr8	21794897	0.0819009
chr2	207883134	0.0039389	chr11	18814578	0.00337499
chr1	225643418	-0.00431842	chr8	98573794	-0.00375316
chr5	126099844	0.0319939	chr17	10420051	0.0314207
chr16	46517936	-0.0258686	chr6	80370694	-0.0252825
chr9	20038441	-0.0203891	chr4	129612043	-0.0197912
chr19	14245899	0.0807417	chr2	241533600	0.0801366
chr3	41079541	-0.0748989	chr5	130007817	-0.0742888
chr9	74803339	-0.0948407	chr5	116353575	-0.0942236
chr6	4492542	-0.0143535	chr17	15222642	-0.0137343
chr5	4378393	0	chr4	14911866	0.00061954
chr5	84255410	-0.168764	chr15	33987999	-0.169385
chr16	46371749	-0.0258686	chr11	37132492	-0.0252469
chrX	75067083	-0.0712536	chr8	137153796	-0.0718774
chr3	106391758	-0.107002	chr9	26544384	-0.106374
chr6	170253281	-0.0259017	chr10	111534689	-0.0265336
chr18	65801294	-0.0932095	chr3	145426203	-0.0938437
chr7	64937722	0.00208794	chr8	21198272	0.00272607
chr8	10353374	-0.0227665	chr3	183791519	-0.0234059
chr18	12908263	0.0694575	chr15	36958822	0.0688153
chr17	76946181	0.0847154	chr2	235279400	0.0840656
chr8	144918460	0.0856639	chr6	14870105	0.0850131
chr16	61700557	-0.164066	chr16	61078016	-0.163403
chr5	84230323	-0.168764	chr16	61121793	-0.169428
chr1	120860106	-0.0308552	chr2	129800739	-0.0301829
chr1	186556726	-0.160935	chr11	96386460	-0.161608
chr2	154012780	-0.145683	chr2	14595451	-0.14501
chr8	118821557	-0.0278773	chr5	2478276	-0.0285565
chr2	150422476	-0.105441	chr3	177726161	-0.106123
chr18	67140624	-0.167985	chrX	121410569	-0.1673
chr16	71797505	-0.0556781	chr10	42676521	-0.0563673
chr1	152900628	0.0814869	chr6	14900751	0.080795
chr5	150358673	0.0640153	chr15	37000245	0.0633183
chr10	79687026	0.0511496	chr17	8838907	0.0504506
chr5	52548727	-0.0848482	chr4	144118940	-0.0841454
chr1	168549606	-0.0634166	chr12	40547490	-0.0641209
chr5	107971418	-0.0629022	chr6	112887042	-0.0621889
chr1	225615578	-0.00431842	chr10	129400611	-0.00360169
chr6	4410272	-0.0143535	chr2	132122273	-0.0136315
chr17	6991078	0.074684	chr3	32610899	0.0739483
chr1	90855439	-0.0126538	chr8	20575956	-0.0133937
chr5	84335393	-0.168764	chr1	83369746	-0.168017
chr3	12255698	0.072135	chr6	14958095	0.0729023
chr1	14063819	0.0146886	chr11	57508317	0.015475
chr6	130932434	-0.0658039	chr5	157773383	-0.0665914
chr8	118651274	-0.0278773	chr7	49654399	-0.0286689
chrX	15836454	-0.0599839	chr9	110349983	-0.0591907
chr7	64423734	0.00208794	chr2	216423272	0.00289514
chr5	52584246	-0.0848482	chr3	183427229	-0.084034
chr1	13845122	0.0146886	chr10	76765099	0.0155115
chr1	87538982	-0.0490622	chr5	10890904	-0.048231
chrX	131525170	-0.0578261	chr9	86889952	-0.0586618
chr5	122003893	-0.0573704	chr6	89198966	-0.0565252
chr1	87645621	-0.0490622	chr2	192214710	-0.0481951
chr6	120558599	-0.160078	chr10	57015114	-0.159202
chr8	119227883	-0.0278773	chr5	4067731	-0.0287603
chr5	84362831	-0.168764	chr8	138818364	-0.16788
chr2	207774394	0.0039389	chr10	119580263	0.00305277
chr9	29869511	-0.165209	chr4	27716615	-0.166104
chr5	84434059	-0.168764	chr2	123690017	-0.167867
chr12	29198409	-0.0250121	chr7	8350530	-0.0241134
chr8	118745403	-0.0278773	chr20	12821067	-0.0287764
chrX	135530077	0.0923595	chr6	5738672	0.0932609
chr11	60580351	0.0867039	chr16	84005460	0.0857809
chr12	129950262	-0.0258384	chr14	53583311	-0.0249094
chrX	15955558	-0.0599839	chr12	74624396	-0.0590487
chr12	101492188	-0.0678295	chr2	40125692	-0.0668829
chr1	229505943	0.0140542	chr2	39565673	0.0130961
chr8	118523741	-0.0278773	chr11	6058624	-0.0288377
chr5	84468989	-0.168764	chr8	72691379	-0.167787
chr1	87608346	-0.0490622	chr3	35265681	-0.0480738
chr4	187179202	-0.045675	chr1	95583919	-0.0467056
chr16	48441391	0.0529691	chr10	126008019	0.0519256
chrX	15891698	-0.0599839	chr1	17922033	-0.0589304
chr5	63090577	-0.163488	chrX	120899354	-0.162418
chr19	14274745	0.0807417	chr7	150252066	0.0796542
chr6	120680758	-0.160078	chr5	103193337	-0.158976
chr4	187570439	-0.045675	chr8	31173385	-0.0467804
chr1	120885820	-0.0308552	chr6	149057193	-0.0297006
chr4	187150010	-0.045675	chrX	6580966	-0.0468372
chr2	744907	0.0441653	chr4	8561740	0.0428603
chr8	118785498	-0.0278773	chr12	126464614	-0.0292057
chr8	10475279	-0.0227665	chr10	1831605	-0.0241625
chr5	84504918	-0.168764	chrX	61980291	-0.167344
chr10	64462579	-0.0505675	chr11	112094017	-0.0491228
chr5	84190908	-0.168764	chrX	90188353	-0.170285
chr3	37228796	0.044329	chr8	81650688	0.0428019
chrX	106423146	-0.0276182	chr2	2478496	-0.0291544
chr12	75142175	-0.0217898	chr6	22638738	-0.0233365
chr5	84140887	-0.168764	chr4	138205066	-0.170313
chr5	84545895	-0.168764	chr4	45646734	-0.167193

## Sheet: Table 2
CTR - chromosome	CTR - location	CTR - average ToR	TTR - chromosome	TTR - location	TTR - average ToR
chr9	134173420	0.072863	chr11	61431461	0.072863
chr14	57794912	0.0122577	chr19	46319157	0.0122579
chr9	89650819	-0.00192054	chr6	154618451	-0.00192071
chr18	70329735	-0.0513623	chr1	208291208	-0.0513622
chr16	47165879	-0.0258686	chr11	7067848	-0.0258683
chr6	106809716	0.0269784	chr2	131544696	0.0269781
chr8	68205103	-0.00754928	chr11	124158556	-0.00754959
chr1	209590839	0.0410665	chr7	23146719	0.0410669
chrX	104351140	-0.128676	chr12	81828630	-0.128676
chr4	83869549	0.0544775	chr14	77097943	0.054477
chr17	59153494	0.0692222	chr7	75900766	0.0692227
chr10	12671664	0.054433	chr12	97450203	0.0544337
chr11	116988442	0.0781532	chr17	43266895	0.078154
chr6	139221451	-0.00981569	chr1	157949853	-0.00981477
chr9	95430210	0.0341037	chr10	129684733	0.0341026
chr2	242139853	0.0569197	chr7	129320128	0.0569185
chr2	242189041	0.0569197	chr7	129320128	0.0569185
chrX	46830187	0.0607858	chr17	43136027	0.0607873
chr3	56912431	0.051441	chr19	62676758	0.0514394
chr16	85159197	-0.0326565	chr5	56267448	-0.0326543
chr6	136603501	-0.0267955	chr4	76704616	-0.0267932
chr10	126643338	0.0250529	chr12	54081049	0.0250506
chr11	60732243	0.0867039	chr1	3618711	0.0867014
chr16	15781440	0.068945	chrX	53600919	0.0689476
chr4	39615978	0.0707228	chr14	80736737	0.0707202
chr15	30805827	-0.0400671	chr14	53488612	-0.0400644
chr3	108868605	-0.0106442	chr1	244358266	-0.010647
chr6	22038623	0.0544715	chr16	56029229	0.0544744
chr5	137349121	0.0622072	chr1	36672384	0.0622041
chr10	94373967	0.0541835	chr4	84571786	0.0541801
chr9	79340434	0.041268	chr17	18227743	0.0412714
chr2	75044825	0.0415043	chrX	49022141	0.0415007
chr1	191308456	-0.0529746	chrX	101856656	-0.052971
chr6	49589682	-0.125441	chr3	191030448	-0.125445
chr15	19269027	-0.0604775	chr15	20292488	-0.0604737
chr17	27320163	0.0458924	chr5	175651785	0.0458962
chr11	117198334	0.0781532	chr1	199703083	0.0781571
chr9	76397004	-0.0191396	chr10	114382619	-0.0191435
chr14	63960495	0.0465775	chr11	61767578	0.0465735
chr7	106087606	-0.0176663	chr7	133786037	-0.0176703
chr7	151613483	0.0222099	chr15	61133618	0.022214
chr4	140413854	0.0234481	chr14	69303468	0.0234522
chr7	141474135	0.0522847	chr20	48635776	0.0522889
chr10	29875095	-0.016314	chr14	95796582	-0.0163183
chr20	18231380	-0.0164989	chr16	54733453	-0.0165032
chrX	118014359	0.0258148	chr14	70065158	0.0258103
chr2	11320695	0.0331028	chr11	18598560	0.0331073
chr9	71163249	-0.0340268	chr3	140734339	-0.0340223
chr10	3134374	0.0458284	chr9	15480464	0.0458236
chr2	1143471	0.0441653	chr5	177004995	0.0441702
chr4	99492792	0.0227547	chr1	220883020	0.0227498
chr3	17028343	0.036881	chr12	66893617	0.036886
chr5	114645335	-0.0328529	chr12	41064123	-0.0328579
chr12	93379191	0.0102486	chr10	82341967	0.0102436
chr3	186934871	0.0583699	chr20	35582800	0.0583749
chr10	7695290	-0.00752374	chr4	119920100	-0.00751864
chr14	98981436	0.0568947	chr1	54384643	0.0568998
chr4	9534579	0.0120077	chr7	32936129	0.0120026
chr13	40282949	0.0244008	chr5	172593317	0.0243956
chr17	45070884	0.0734425	chr2	232498791	0.0734478
chr10	71310279	0.0615327	chr4	632021	0.0615381
chr5	137451385	0.0622072	chr2	74683595	0.0622126
chr10	96323705	-0.0155086	chr7	130638666	-0.015514
chr10	46015397	0.0281628	chr14	77275473	0.0281571
chr3	114782510	0.00924578	chr7	97625505	0.00923992
chr9	91143806	0.0830634	chr16	31043350	0.0830693
chr19	43693112	0.0586012	chr7	6749609	0.0586072
chr5	59980123	-0.0737235	chrX	67823321	-0.0737295
chr5	60129615	-0.0737235	chrX	67823321	-0.0737295
chr12	2895430	0.0205138	chr14	94650063	0.0205078
chr5	171474815	0.0301297	chr5	139913849	0.0301358
chr10	88228257	0.0352021	chr4	433611	0.0352082
chr4	99704688	0.0227547	chr11	129254790	0.0227485
chr17	30295835	0.0681077	chr16	4782370	0.0681139
chr20	56495593	0.0172906	chr19	21720476	0.0172843
chr8	130848970	0.0613743	chr17	59035709	0.0613679
chrX	102357713	0.00627687	chr3	188929419	0.00628324
chr20	32488790	0.0766415	chr19	47404122	0.0766479
chr5	167862464	-0.00894327	chr2	47936940	-0.0089368
chr10	88590650	0.0352021	chr2	55663659	0.0351956
chrX	137526011	-0.140644	chr12	71149242	-0.140651
chr2	190930538	0.0244686	chr10	101692850	0.0244754
chr19	45089088	0.0586012	chr1	226288479	0.0585943
chr20	49843222	-0.0823206	chr21	30886937	-0.0823135
chr2	206612920	-0.039389	chr1	167025773	-0.0393962
chr1	7260161	-0.0149193	chr2	224172633	-0.014912
chr1	58814718	0.0269942	chr20	37063096	0.0269868
chr1	46158127	0.0656073	chr2	32189197	0.065615
chr16	21887139	0.0612743	chr5	176865777	0.0612666
chr13	96758475	-0.0420604	chr11	4523473	-0.0420681
chr7	94000685	-0.126516	chr11	123771986	-0.126524
chr12	38048378	-0.122915	chr10	38696376	-0.122923
chr14	34353146	0.0447773	chr11	116564260	0.0447855
chr8	141593515	0.0611511	chr1	197094851	0.0611428
chr11	60454848	0.0867039	chr1	203904928	0.0867122
chr5	125822259	0.0319939	chr19	40236282	0.0320025
chr8	130972040	0.0613743	chr18	41572286	0.0613654
chr1	144174668	0.0504903	chr18	12343151	0.0504814
chr1	244837214	0.0365438	chr16	23574495	0.0365349
chr8	134082356	0.0703414	chr19	50057635	0.0703325
chr4	53184701	-0.0536753	chr9	108739408	-0.0536844
chr5	34000507	-0.0122658	chr5	140744011	-0.0122568
chr16	12314601	0.0730473	chr5	131629147	0.0730381
chr7	127917116	0.0651026	chr5	131573518	0.0650935
chr12	58415534	-0.139797	chr2	133005628	-0.139788
chr12	115457161	0.0678331	chr12	47206917	0.0678238
chr1	7797587	-0.0149193	chr5	140725302	-0.0149287
chr13	104928800	-0.138326	chr21	30509195	-0.138316
chrX	23605000	0.033284	chr1	151500013	0.0332745
chr17	16270327	0.0790526	chr6	37567176	0.0790431
chr14	52440652	0.0408541	chr7	142591142	0.0408639
chr4	81127649	-0.0960236	chr11	7906313	-0.0960138
chr1	93859955	0.0198854	chr9	35091521	0.0198754
chr1	160099092	0.0186697	chr4	15047807	0.0186595
chr7	38513687	-0.0178083	chr20	1572111	-0.0178185
chr3	16431291	0.036881	chr6	32890660	0.0368913
chr11	43306369	-0.0870019	chr21	30855383	-0.0869916
chr13	31829713	-0.0129566	chr4	89621814	-0.0129673
chr5	175984989	0.0855907	chr11	57070119	0.0856013
chr4	95700230	-0.0760995	chr2	228194665	-0.0760886
chr4	95700230	-0.0760995	chr2	228194665	-0.0760886
chr9	87786457	0.0167575	chr5	68875837	0.0167466
chr4	74497413	-0.0380956	chrX	55006775	-0.0381065
chr21	29172974	0.00170463	chr10	24707252	0.00169368
chr4	141678048	-0.0207683	chr6	26082190	-0.0207573
chr14	90705783	0.0677824	chr9	99801677	0.0677936
chr13	19621789	0.0379788	chr10	5531095	0.0379676
chr18	9108485	0.00634578	chr3	128214526	0.00635704
chr8	10427114	-0.0227665	chr1	65425791	-0.0227552
chr14	88239888	-0.009458	chr2	20511499	-0.00946933
chr6	108836867	0.019891	chr11	60024149	0.0198795
chr19	42084815	0.0154351	chr12	14857915	0.0154467
chr13	48180225	0.0465441	chr15	73602597	0.0465326
chr2	239781027	0.0748219	chr17	43547525	0.0748334
chr2	43865253	0.0232192	chr12	7736637	0.0232308
chrX	154265515	0.0211184	chr13	19494874	0.0211066
chr6	108664284	0.019891	chrX	64841377	0.0199028
chr3	71401628	-0.0383578	chr5	140561167	-0.0383696
chr2	148361951	-0.108755	chr18	26850414	-0.108767
chr10	101958724	0.0579872	chr16	55274746	0.0579994
chrX	105021225	-0.128676	chr16	34469436	-0.128688
chr1	156885125	0.0680599	chr6	13726322	0.0680476
chr6	27095594	-0.0162387	chr5	140716216	-0.0162263
chr2	205653771	-0.12717	chr20	40693388	-0.127183
chr12	115456659	0.0678331	chr3	32564912	0.0678456
chr20	3145281	0.0776558	chr15	62841703	0.0776684
chr9	94272410	0.0345709	chr19	21348399	0.0345581
chr8	127636758	-0.0767803	chr16	33170618	-0.0767934
chr8	125423230	0.0222489	chr8	124599051	0.0222619
chr3	9542765	0.0596809	chr11	57232006	0.059694
chr7	55961876	-0.0407148	chrX	139413854	-0.0407279
chr9	109109828	-0.0531467	chr15	45821473	-0.0531601
chr15	30996208	-0.0400671	chr5	140549186	-0.0400806
chr7	157548877	0.0511231	chr8	133875703	0.0511369
chrX	149398742	0.0536082	chr15	39950601	0.0536222
chr19	2393561	0.0810429	chr10	117914775	0.0810569
chr19	58745662	0.0221151	chr20	29310112	0.0221294
chr2	231339917	0.0590219	chr1	33722700	0.0590076
chr15	74684462	0.0386692	chr6	136032950	0.0386836
chr12	105351835	0.0328868	chr6	24703269	0.0328722
chr4	124003076	-0.0335592	chr4	111264449	-0.0335738
chr5	95013471	0.0392072	chr7	65490648	0.0391923
chr11	87688498	-0.135481	chr5	50720517	-0.135466
chr15	60825342	0.0145537	chr5	61727796	0.0145688
chr4	146661591	-0.0189358	chr14	93538509	-0.0189509
chr3	184503537	0.0545562	chr11	116635138	0.054541
chr7	76676163	-0.0215225	chr2	119909241	-0.0215069
chr2	68731335	0.0660401	chr1	155048370	0.0660559
chr15	34804919	-0.121612	chr4	121203743	-0.121596
chrX	154265515	0.0211184	chr10	72278323	0.0211344
chr13	77062603	0.00129303	chr9	78982072	0.0013092
chr5	54495313	0.0565655	chr9	124914586	0.0565493
chr7	106313994	-0.0176663	chr14	38606531	-0.0176825
chr7	134771240	0.0161278	chr5	65025604	0.0161441
chr10	78691112	-0.0176213	chr11	57715024	-0.017605
chr2	105225494	0.047592	chr1	157076843	0.0476083
chr2	5754609	-0.124442	chr2	226100412	-0.124458
chr4	99492792	0.0227547	chr4	339643	0.0227382
chr3	157891150	-0.0397954	chr3	138966677	-0.0397787
chr7	138241636	0.0469772	chr19	21496598	0.0469939
chr1	191273333	-0.0529746	chr14	94154305	-0.0529914
chr8	97379646	-0.0370339	chr2	165710549	-0.0370507
chrX	42521995	-0.086582	chr2	17861557	-0.0865989
chr1	9038244	0.0748579	chr14	67097884	0.0748748
chr3	54645058	-0.0984037	chr2	227812638	-0.0984207
chr5	171606327	0.0301297	chr17	31921180	0.0301127
chrX	73143910	0.00779857	chr10	101567052	0.00778148
chr2	238302420	0.0358043	chr1	37741857	0.035787
chr3	40499355	-0.0237774	chr3	11225576	-0.0237949
chr8	7300644	-0.0344808	chr8	31080569	-0.0344633
chr5	94018738	-0.03986	chr4	158264709	-0.0398425
chr14	98975407	0.0568947	chr20	55519595	0.0568772
chr5	141677490	0.00892993	chr3	123003958	0.00891229
chr11	107565951	-0.00576804	chr5	64872050	-0.00578571
chr11	64628007	0.0775884	chr17	19258131	0.0776061
chr18	5160463	-0.140124	chr7	122584042	-0.140142
chr1	9036034	0.0748579	chr15	73815908	0.0748399
chr4	123055996	-0.0335592	chr4	111264474	-0.0335774
chr15	44811252	-0.103355	chr9	26986583	-0.103337
chr17	59129116	0.0692222	chr5	79652480	0.069204
chr12	88268197	-0.0576402	chr5	158257433	-0.057622
chr1	23717904	0.0766166	chr19	50112103	0.0765983
chr7	76830828	-0.0215225	chrX	37735264	-0.0215409
chr4	186779355	-0.045675	chr14	30128438	-0.0456935
chr5	69365761	-0.0408566	chr20	21639458	-0.0408381
chr3	185340648	0.0545562	chr11	116635114	0.0545377
chr7	37880624	-0.0178083	chr18	27487445	-0.0177897
chr2	222068122	-0.128978	chr9	27159659	-0.128997
chr4	78701972	0.0387673	chr20	29435347	0.0387486
chr12	88268197	-0.0576402	chr5	41948861	-0.0576215
chr10	32361660	0.0175928	chr19	61617859	0.0175741
chr10	104889488	0.0758666	chr9	37533569	0.0758479
chr7	100664965	0.0634518	chr11	57208642	0.063433
chr4	170828514	-0.0184622	chr5	145156917	-0.018481
chr10	94696845	0.0193857	chr9	21357723	0.0193669
chr11	113358624	-0.0433907	chr4	184477567	-0.0433716
chr13	26727236	0.0265029	chr8	41702099	0.0264837
chr1	209590744	0.0410665	chr11	61662616	0.0410472
chr20	47723359	0.059331	chr5	175745992	0.0593504
chr2	242089906	0.0569197	chr5	175729108	0.0569391
chr14	99403823	0.0568947	chr4	8456130	0.0568752
chr7	44040879	0.0752728	chr1	154983693	0.0752927
chr1	159907069	0.0186697	chr18	17398975	0.0186497
chr7	48936149	-0.127378	chr8	32720496	-0.127399
chr3	180453881	0.0218482	chr10	97566337	0.0218684
chr2	85403771	0.057469	chr5	424348	0.0574484
chr11	1220427	0.0510074	chr17	26670223	0.0510282
chr11	1269796	0.0510074	chr17	26670223	0.0510282
chr7	136278341	-0.137087	chr4	70107837	-0.137066
chr7	64489818	0.00208794	chr2	120074600	0.00210878
chr2	662706	0.0441653	chr10	82238194	0.0441862
chr1	13236971	0.0146886	chrX	151977452	0.0147095
chr17	51750420	0.0755271	chr17	43246939	0.0755058
chr13	76488361	0.00129303	chr5	178388687	0.0013145
chr4	39578378	0.0707228	chr14	80736597	0.0707444
chr10	48898914	-0.00881974	chr1	108511733	-0.00884132
chr14	34353146	0.0447773	chr7	2981200	0.0447556
chr7	514716	0.0350066	chr2	37364438	0.0350284
chr10	126753011	0.0250529	chr1	20889999	0.0250312
chr15	26303693	-0.0359699	chr8	48573561	-0.0359479
chr2	100387638	0.0487743	chr19	46001532	0.0487964
chr1	13369343	0.0146886	chr11	6773023	0.0147108
chr13	24168306	0.00883429	chr10	90741937	0.0088566
chr17	30313490	0.0681077	chr1	151677611	0.0681301
chr2	28480151	0.0425256	chr1	222664046	0.0425032
chr4	120302386	-0.0560854	chr12	32887997	-0.0561079
chr2	85428961	0.057469	chr5	172026008	0.0574915
chr5	126425989	0.0319939	chr17	69745521	0.0320163
chr1	9313851	0.0748579	chr17	43547511	0.0748353
chr10	32196503	0.0175928	chr19	61617871	0.0175701
chr16	22043572	0.0612743	chr19	55737538	0.0612516
chr1	7758997	-0.0149193	chr3	88273728	-0.0148966
chr15	83909232	0.0545757	chr16	55250036	0.0545984
chr16	73118686	0.0608979	chr12	31347610	0.0609207
chr19	63304313	0.0666839	chr10	72686529	0.0666611
chr7	148913996	0.0628402	chr3	53118526	0.0628631
chr3	108868605	-0.0106442	chr11	59861974	-0.0106212
chr2	178694028	-0.0115439	chr5	140748841	-0.011567
chr8	9038403	0.0532885	chr16	53524254	0.0533118
chr10	18105542	0.0184969	chr2	114074349	0.0184736
chr8	119581386	-0.0278773	chr6	167968872	-0.0278538
chrX	50462585	-0.0772337	chr1	195351163	-0.0772572
chr7	38513687	-0.0178083	chrX	119923790	-0.0177848
chr16	85133812	-0.0326565	chr7	134396432	-0.0326327
chrX	17613683	-0.0574846	chr7	87533010	-0.0575084
chr15	55543105	0.0648517	chr4	657173	0.0648758
chr2	68861434	0.0660401	chr2	113060797	0.0660644
chr3	56598555	0.051441	chr7	150046908	0.0514166
chr7	75489424	0.0751351	chr19	8702863	0.0751594
chrX	146805004	-0.0415729	chr5	140538909	-0.0415484
chr11	22336931	-0.108248	chr11	5301631	-0.108223
chr12	31702321	0.040992	chr11	116346765	0.0410166
chr15	26570870	-0.0359699	chr11	128789237	-0.0359946
chr8	90855771	-0.0952278	chr4	166407189	-0.0952031
chr6	114288282	-0.130315	chr4	44333763	-0.13029
chr7	56531940	-0.104397	chr11	112495786	-0.104422
chr11	9686643	0.00932545	chr14	91618683	0.00930056
chr8	144711536	0.0856639	chr17	19130952	0.0856888
chr16	73277772	0.0608979	chr16	8862026	0.0608729
chr2	201126373	0.0346655	chr7	92721631	0.0346404
chr21	27135038	-0.104919	chrX	31150589	-0.104893
chr2	242154545	0.0569197	chr1	159453686	0.0569451
chr12	132025516	0.0546297	chr2	170234679	0.0546553
chr16	71507031	-0.0556781	chr13	99760013	-0.0557037
chr15	88061452	0.0670626	chr16	4789822	0.0670882
chr12	115490188	0.0678331	chr12	112389668	0.0678073
chr5	69365774	-0.0408566	chr5	140543572	-0.0408824
chr5	141677490	0.00892993	chr12	7836592	0.00895572
chr8	41967408	0.0560298	chrX	48916769	0.0560039
chr15	80610068	0.0661381	chr1	155047611	0.0661643
chr7	128826252	0.0651026	chr13	47557667	0.0651288
chr18	35313421	-0.133112	chr8	62770064	-0.133086
chr20	5236850	0.0776558	chr19	48685960	0.0776821
chr4	87201565	-0.0790269	chr2	179756129	-0.0790532
chr1	191424137	-0.0529746	chr7	27148666	-0.0530011
chr1	202377371	0.0605275	chr20	29599263	0.060501
chr4	106836282	-0.0732125	chr7	103615779	-0.0732392
chr2	68545451	0.0660401	chr20	2782375	0.0660132
chr19	38288392	-0.0106661	chr5	118996284	-0.0106929
chr20	25271428	0.0698837	chr10	92639990	0.0699108
chr11	133770315	0.0726393	chr1	90116868	0.0726664
chr19	63449351	0.0666839	chr20	25356757	0.0666568
chr14	54520124	0.0479772	chr2	113253702	0.0479498
chr2	130402632	-0.0535582	chrX	62922649	-0.0535858
chr5	156998635	0.0354553	chrX	40337996	0.0354277
chr1	216635298	-0.0956106	chr2	158126921	-0.0956382
chr10	28038296	-0.00699172	chr5	109137130	-0.00701942
chr17	11628131	-0.0883601	chr14	36206642	-0.0883882
chr16	83007464	0.0635111	chr11	133611333	0.0635393
chr12	24924560	0.035978	chr3	51407073	0.0360065
chr8	104397251	0.0135011	chr2	114109366	0.0134726
chr1	93139988	0.058236	chr1	157002627	0.0582075
chr11	83577909	-0.140333	chr4	66043062	-0.140362
chr3	137373225	0.0606978	chrX	46731132	0.0607265
chr1	44057611	0.0656073	chr5	169692847	0.0656362
chr10	116294453	0.037009	chr20	29422457	0.0370381
chr4	11024360	-0.142527	chr3	160367998	-0.142556
chr12	2862755	0.0205138	chr15	79221135	0.0204847
chr5	33973514	-0.0122658	chrX	18687460	-0.012295
chr2	218633190	0.0627271	chr19	19608370	0.0627562
chrX	154265793	0.0211184	chr7	105529240	0.0211476
chr13	29934480	0.0642432	chr9	115162483	0.0642725
chr10	124351706	-0.00673172	chr4	5069656	-0.00670241
chr11	22216393	-0.108248	chr7	123244074	-0.108277
chr1	244847384	0.0365438	chr4	37316605	0.0365732
chr21	17897490	-0.0762948	chr12	91672197	-0.0762653
chr18	74850222	0.0535927	chr17	24932674	0.0535631
chr6	73676792	-0.10291	chr8	54313788	-0.10294
chr17	15554219	0.0245704	chr16	55031655	0.0245408
chr10	104748167	0.0758666	chr1	3694786	0.0758368
chr14	87948161	-0.009458	chr16	10555910	-0.00948787
chr9	71019367	-0.0340268	chr16	54158589	-0.0339969
chr11	5098925	-0.118674	chrX	101282816	-0.118644
chr8	91108079	-0.0952278	chr7	21477445	-0.0952578
chr1	13237025	0.0146886	chr8	19854956	0.0146586
chr6	117697424	-0.08204	chr11	7476178	-0.0820702
chr11	43306369	-0.0870019	chr3	63074589	-0.0870321
chr5	82547203	-0.0435292	chr9	106371751	-0.0435594
chr15	46973080	0.0373715	chr18	59309211	0.0373412
chr1	177877334	0.0392832	chr3	127832621	0.0393134
chr5	36008120	0.0357535	chr8	1925983	0.0357231
chr14	89536430	0.0105089	chr5	145359694	0.0104785
chr7	146596702	-0.142819	chr4	138666300	-0.142849
chr12	93302041	0.0102486	chr5	43432801	0.0102182
chr5	114600447	-0.0328529	chr3	113824383	-0.0328225
chr8	41967408	0.0560298	chr3	33201126	0.0560602
chr20	24961244	0.0698837	chr2	241462022	0.0699142
chr6	114340871	-0.130315	chr11	123640453	-0.130345
chr6	73676792	-0.10291	chr4	68745694	-0.102879
chr12	73804970	-0.0819985	chr4	5329027	-0.0820292
chr17	55019081	0.0368592	chr4	154835791	0.0368283
chr19	9956692	0.0716456	chr16	8929147	0.0716145
chr10	64746361	-0.0505675	chr7	134266355	-0.0505362
chr6	146043408	-0.0818299	chr2	236740218	-0.0818613
chr3	10079728	0.0596809	chr5	65335373	0.0597122
chr15	49036813	0.0219362	chr1	117425743	0.0219676
chr21	34859953	0.0455214	chr7	139814145	0.0454899
chr10	94825634	0.0193857	chr3	153078343	0.0193541
chr6	84942366	-0.110363	chr4	151780687	-0.110395
chr20	47312004	0.059331	chr20	54502201	0.0593628
chr11	47027600	0.0521628	chr16	56045791	0.0521948
chr2	208696067	0.0039389	chr6	52651593	0.00397105
chr1	66421914	-0.0801889	chr4	95389752	-0.0802212
chr8	39767674	-0.132604	chr10	38769083	-0.132572
chr1	219959407	-0.0956106	chr6	116467193	-0.0955782
chr21	9970702	-0.108056	chr6	146595449	-0.108024
chr21	9970702	-0.108056	chr6	146595449	-0.108024
chr10	88452105	0.0352021	chr1	206373249	0.0352346
chr4	130129408	-0.0670731	chr9	22439656	-0.0670404
chr2	9946508	0.0616916	chr6	30144499	0.0617242
chr18	45264813	-0.00761651	chr15	79432644	-0.00758352
chr11	19170159	-0.0409723	chr2	20732318	-0.0410056
chr1	148910810	0.0687017	chr17	24818848	0.0686684
chr6	146287281	-0.0818299	chr4	101328343	-0.0817966
chr4	141075839	0.0234481	chr2	198329515	0.0234147
chr9	83736448	-0.127052	chr20	19192093	-0.127018
chr3	113119384	0.0422335	chr6	24766639	0.0422672
chr1	142559035	-0.0308552	chrX	52861000	-0.0308212
chr10	29925509	-0.016314	chr8	8128679	-0.016348
chr10	3187461	0.0458284	chr16	45555950	0.0458623
chr4	74954895	-0.0380956	chr6	168043036	-0.0380616
chr10	104063969	0.0758666	chr9	35515950	0.0759007
chr6	70806023	-0.0886537	chr4	70839132	-0.0886879
chr7	35670046	0.0440261	chr7	24734331	0.0440603
chrX	132722391	-0.00967576	chr2	222874645	-0.00964155
chr18	30894290	-0.016973	chr5	140711228	-0.0169387
chr9	88048192	0.0167575	chr6	26355001	0.0167919
chr1	203412802	0.0605275	chr1	149764138	0.060493
chr12	54376288	0.0667933	chr17	25621274	0.0668279
chr13	34947379	-0.0970507	chr11	16165789	-0.0970853
chr1	67119515	-0.0428338	chr19	20526552	-0.0428685
chr1	212694449	0.00166486	chr6	90498057	0.00162999
chr9	130031416	0.072863	chr1	6613035	0.0728279
chr17	71012745	0.0711777	chr9	37441754	0.0712128
chr11	47027600	0.0521628	chr6	5461699	0.052198
chr4	122949774	-0.0335592	chr3	35761013	-0.0335239
chr7	92188025	0.0383953	chr14	24171638	0.0384306
chr7	43897391	0.0752728	chr1	154983585	0.0753082
chr5	146669366	-0.127985	chr8	62731892	-0.12802
chr5	147240208	-0.127985	chr8	62731892	-0.12802
chr5	178589195	0.0649529	chr8	128820178	0.0649884
chr13	35736604	-0.0970507	chr4	85958145	-0.0970151
chr1	11167185	0.0677847	chr18	683261	0.067749
chr5	175962573	0.0855907	chr11	61339248	0.085555
chr3	41236444	-0.0748989	chr21	30937190	-0.0748632
chr16	75797663	-0.125678	chr7	123370237	-0.125642
chr15	74343274	0.0386692	chr13	30425993	0.0386335
chr13	40199987	0.0244008	chr11	70830115	0.024365
chr14	56815954	-0.0367172	chr6	29664193	-0.0367531
chr8	42138739	0.0560298	chr19	49004283	0.0559939
chr15	63431974	0.0845375	chr3	38328656	0.0845735
chr10	97186340	-0.0155086	chr18	17640226	-0.0154725
chr1	144126725	0.0504903	chr18	570946	0.050454
chr3	40500169	-0.0237774	chr5	140663088	-0.0238138
chr19	57680292	0.0221151	chrX	77276868	0.0220787
chr9	71354682	-0.0340268	chr3	140734649	-0.0340634
chr7	76663855	-0.0215225	chr5	140679388	-0.0214859
chr2	177820071	0.0288054	chr1	172102436	0.0287687
chr7	65929831	0.0583959	chr1	159443268	0.058433
chr5	38491365	-0.0212448	chr12	97867364	-0.0212819
chr3	159915280	-0.0827744	chr6	161502084	-0.0827371
chr1	110101156	0.0551972	chr1	90238927	0.0552346
chr4	153477710	0.0602489	chr1	159430815	0.0602115
chr16	75950019	-0.125678	chr4	42658736	-0.125715
chr20	18093948	-0.0164989	chr13	112107836	-0.0164612
chr5	52815006	-0.0848482	chr11	5651958	-0.0848105
chr12	2846837	0.0205138	chr14	69323032	0.0205517
chr6	35707018	0.0778016	chr15	82854912	0.0777636
chr2	177173990	0.0288054	chr12	66837302	0.0288434
chr2	23914238	0.0441396	chr1	37800076	0.0441015
chr5	148790445	0.011635	chr2	73006820	0.0115969
chr18	54862688	-0.0330583	chr8	94795898	-0.03302
chr7	76513512	-0.0215225	chr11	121528186	-0.0214843
chr9	28323915	-0.142388	chr3	160367020	-0.142426
chr2	74943639	0.0415043	chr17	69802299	0.0414658
chr9	74483812	-0.0948407	chr4	156842630	-0.094802
chr1	8001673	-0.0149193	chr3	140206647	-0.0148805
chr1	230659100	0.0140542	chr11	93104352	0.014093
chr3	31837834	-0.00143276	chr4	119675874	-0.00139394
chrX	39818553	0.0674395	chr11	57183852	0.0674003
chrX	39858484	0.0674395	chr11	57183852	0.0674003
chr8	120863225	-0.0672059	chr16	19971572	-0.0671662
chr6	159383052	0.0401948	chr8	27211536	0.0402346
chrX	146805004	-0.0415729	chr4	89837071	-0.0415328
chr19	16740780	0.0807417	chr9	125204664	0.0807819
chrX	18866369	0.00824644	chr17	31440667	0.00828681
chr11	47027600	0.0521628	chr10	11578397	0.0521224
chr11	113358624	-0.0433907	chr13	59386922	-0.0433501
chr3	39090698	0.0190219	chr10	118382549	0.0189812
chr18	42797549	-0.00926226	chr8	118237325	-0.00922152
chr16	87028023	0.0819179	chr20	60148527	0.0818771
chr10	12669866	0.054433	chr7	150068526	0.0543921
chr18	57933853	-0.00793398	chr8	26730989	-0.00797516
chr21	41780152	0.0773864	chr3	50589669	0.0774276
chr10	17942276	0.0184969	chr13	23362635	0.0184556
chr9	3978155	-0.0864705	chr13	18325326	-0.086429
chr21	28312476	-0.104919	chr21	30734743	-0.104877
chrX	31565386	-0.145992	chr13	38516350	-0.14595
chrX	32051865	-0.145992	chr13	38516350	-0.14595
chr4	146661088	-0.0189358	chr9	32553352	-0.0189778
chr4	146297267	-0.0189358	chr9	32553352	-0.0189778
chr16	6856237	-0.139694	chrX	36938025	-0.139736
chr10	31251012	0.0526709	chr16	55235726	0.0526288
chr10	134324158	0.0307566	chr7	66399849	0.0307144
chrX	17483749	-0.0574846	chr4	5579106	-0.0574424
chr6	136636188	-0.0267955	chr14	100519051	-0.0267532
chr12	31530821	0.040992	chr2	86829800	0.0409496
chr2	166850346	-0.110495	chr11	22722008	-0.110537
chr6	20556020	0.00549553	chr15	68932187	0.00545286
chr19	50214922	0.0824612	chr1	159274721	0.082504
chr2	100280906	0.0487743	chr19	46002099	0.0487312
chr1	212252434	0.00166486	chr8	101114986	0.00162155
chr10	7701157	-0.00752374	chr4	128948439	-0.00748041
chr15	38793132	0.0833798	chr11	57083730	0.0834231
chr3	44303487	-0.0118261	chr11	102244824	-0.0117827
chr8	37913882	0.0566485	chr6	32285210	0.056692
chr4	120701824	-0.0560854	chr7	55123178	-0.056129
chr16	58346072	-0.139436	chr4	69020839	-0.139392
chr1	224118450	0.0632328	chr4	40530365	0.0631891
chr18	53429533	0.0327877	chr7	139906750	0.0327439
chr1	153027957	0.0814869	chr17	19229217	0.0814431
chr6	105721649	0	chr5	76043980	4.40585e-05
chr5	167889688	-0.00894327	chr3	161733363	-0.00898779
chr6	75911552	-0.10291	chr5	41511526	-0.102865
chr10	104318476	0.0758666	chr19	19494016	0.0759112
chr2	24868197	0.0610604	chr20	2745389	0.061105
chrX	146805004	-0.0415729	chr7	115971061	-0.0415282
chr12	68979042	-0.0556335	chr5	162835811	-0.0555887
chr19	50983002	0.0824612	chr6	44381741	0.0824162
chr14	89536430	0.0105089	chr2	131953556	0.0104638
chr6	144337182	-0.0170724	chr2	131235935	-0.0171175
chr15	89257621	0.0724082	chr1	159345730	0.0723629
chr2	171940858	0.039859	chr16	21332558	0.0398136
chr8	104397052	0.0135011	chr2	120154688	0.0135465
chr4	165094378	-0.13347	chr12	40061584	-0.133515
chr14	87789608	-0.009458	chr17	21383849	-0.00941224
chr5	69395139	-0.0408566	chr11	59701453	-0.0408108
chr5	69395141	-0.0408566	chr11	59701453	-0.0408108
chr14	37749487	-0.135118	chr10	42165409	-0.135072
chr3	63794715	-0.0690485	chr11	5766141	-0.0690946
chr4	77749352	-0.0166994	chr7	97436709	-0.0167456
chr3	57545192	0.051441	chr8	146184434	0.0514871
chr17	71015580	0.0711777	chr1	114297732	0.0711315
chr5	3651842	-0.0876987	chr11	123353110	-0.0877451
chr11	87702109	-0.135481	chr6	49778644	-0.135435
chr11	87702109	-0.135481	chr6	49778644	-0.135435
chr3	135405472	0.0335435	chr11	14456802	0.0335901
chr13	97626781	-0.0420604	chr8	18118687	-0.0420137
chr20	23326656	-0.0428764	chr1	87372567	-0.042923
chr11	5178023	-0.115603	chr14	19072113	-0.11565
chr12	15616077	-0.105084	chr4	143577843	-0.105037
chrX	113780216	-0.12302	chr8	70828488	-0.123067
chr13	29829222	0.0642432	chr11	9073399	0.0641962
chr2	54426896	0.0631369	chr4	40530384	0.0631842
chr17	24033402	0.079314	chr1	6567288	0.0793613
chr10	28234543	-0.00699172	chr18	50150785	-0.00694438
chr14	87761607	-0.009458	chr16	54784984	-0.00941053
chr16	60436136	-0.139436	chr6	49808062	-0.139484
chr14	91192518	0.0677824	chr1	55029434	0.0677346
chr1	22017823	0.0497423	chr5	35902714	0.0497902
chr11	57727740	-0.0191158	chr14	100559915	-0.0190678
chr13	29726965	0.0642432	chr11	125268957	0.0642912
chr6	20991639	0.00549553	chr14	100405194	0.00554372
chr9	128871069	0.072863	chr1	89914456	0.0728148
chr2	197259188	0.0239456	chr3	11585690	0.0239939
chr12	118703728	0.0771147	chr1	206042451	0.077163
chr15	62899889	0.0845375	chr14	76895508	0.0844892
chr3	121624180	0.00532006	chr16	79632705	0.00527168
chr14	87948161	-0.009458	chr5	140763947	-0.0094096
chr8	41967408	0.0560298	chr15	50034382	0.0560785
chr8	97312759	-0.0370339	chr5	140570178	-0.0370827
chr7	66042305	0.0583959	chr1	27997915	0.0584447
chr1	144313101	0.0504903	chr6	150143386	0.0505392
chr6	534123	-0.0403133	chr7	16876846	-0.0402641
chr14	79107960	-0.0418061	chr4	101026622	-0.0417568
chr12	73804970	-0.0819985	chr5	173283928	-0.0819492
chr12	93302041	0.0102486	chr10	27578014	0.0101992
chr1	21742968	0.0497423	chrX	48962622	0.0496928
chr10	94825426	0.0193857	chr11	31776185	0.0194353
chr5	95013471	0.0392072	chr6	127947332	0.0391576
chr5	38397348	-0.0212448	chr8	71665628	-0.0212946
chr2	19418290	-0.138071	chr7	78202568	-0.138021
chr2	113455887	0.0269037	chr17	69714502	0.0268539
chr3	132986400	-0.0756302	chr14	36120252	-0.0755803
chr12	2862755	0.0205138	chr20	52263904	0.0205638
chr1	29364031	0.0580985	chr3	38527783	0.0581485
chr15	72098418	0.0801215	chr9	138084988	0.0801715
chr10	104476612	0.0758666	chr5	79315570	0.0758166
chr11	107321952	-0.00576804	chr10	5201902	-0.00571781
chr8	67135827	0.0255514	chr16	45408017	0.0255011
chr9	126845185	0.0501292	chr20	29520723	0.0500784
chr15	20881703	-0.02077	chr20	1069166	-0.0208214
chr15	60720668	0.0145537	chr13	46337342	0.0145024
chr11	60639202	0.0867039	chr19	40911190	0.086652
chr8	104458677	0.0135011	chr7	98293828	0.013553
chr1	160456321	0.0186697	chr9	35100005	0.0186176
chr18	30893632	-0.016973	chr11	35456852	-0.0170252
chr9	104809002	-0.14996	chr9	118983235	-0.150012
chr11	64638100	0.0775884	chr12	131801644	0.0775362
chr2	60982969	0.0403221	chr11	9559845	0.0403743
chr6	30411042	0.0773202	chr1	154969131	0.0773724
chr2	105281277	0.047592	chrX	71440352	0.0476443
chr10	21967834	-0.0125365	chr6	26141537	-0.0125889
chr1	241419842	-0.0553419	chr1	167647016	-0.0552895
chr16	52500627	0.0672853	chr1	200019155	0.0672328
chr17	55019081	0.0368592	chr17	10379466	0.0368065
chr8	82357451	-0.00125392	chr8	81049355	-0.00130662
chr4	153568741	0.0602489	chr19	41650019	0.0603017
chr3	52426132	0.0693945	chr17	16192055	0.0693416
chr5	66214555	-0.0352093	chr12	24256659	-0.0351563
chr11	74352832	0.0355456	chr11	71488978	0.0355986
chr15	72365627	0.0801215	chr10	103863757	0.0800683
chr11	5036945	-0.12108	chr5	161233403	-0.121027
chr3	4687277	0.00763362	chr13	94035410	0.00758011
chr17	15582569	0.0245704	chr3	42536589	0.0246244
chr7	123050758	-0.103101	chr3	67647780	-0.103047
chr2	95134080	0.0578373	chr21	41631027	0.0577831
chr2	95183058	0.0578373	chr21	41631027	0.0577831
chr14	99640915	0.0568947	chr5	176896770	0.0568404
chr14	99241949	0.0568947	chr5	176896770	0.0568404
chr8	67226052	0.0255514	chr16	21228542	0.025497
chr10	131305608	-0.0516309	chr2	161924752	-0.0515764
chrX	96218905	-0.103426	chr1	75383256	-0.103371
chr6	136636188	-0.0267955	chr4	56975444	-0.0267409
chr3	171335146	0.014867	chr9	102385075	0.0149217
chr20	47477250	0.059331	chr1	15682832	0.0593857
chr6	155146545	0.0086428	chr18	54373315	0.00858805
chr19	2077275	0.0687081	chr6	32197509	0.068763
chr1	93075481	0.058236	chr20	35584262	0.0581809
chr1	93078930	0.058236	chr20	35584262	0.0581809
chr11	110889412	0.0131092	chr3	135727148	0.0131642
chr6	266728	-0.0403133	chr15	53756755	-0.0402582
chr15	27099470	-0.0359699	chr5	140279973	-0.0359147
chr9	79680511	0.041268	chr4	56389590	0.0412127
chr20	47585966	0.059331	chr5	177111541	0.0593865
chr1	12841939	0.0146886	chr1	169958310	0.0147441
chr6	144935214	-0.0170724	chr2	131235862	-0.017128
chr2	30230078	-0.0123621	chr16	19213911	-0.0124177
chr20	56164489	0.0172906	chr2	94838473	0.017235
chr10	7671630	-0.00752374	chr4	88641595	-0.00746803
chr9	4052081	-0.0864705	chrX	101048656	-0.0864146
chr6	34576430	0.0778016	chr8	75034044	0.0777456
chr3	13620081	0.072135	chr1	151698302	0.0721909
chr1	148659639	0.0687017	chr14	64260879	0.0686457
chr5	69360554	-0.0408566	chr3	41620879	-0.0408007
chr9	109289411	-0.0531467	chr2	102323881	-0.0530905
chr10	49296441	-0.00881974	chr13	28141166	-0.00876299
chr7	134784347	0.0161278	chr11	6384903	0.0160707
chr10	104889488	0.0758666	chr11	57130591	0.0759238
chr3	137373914	0.0606978	chr1	155086289	0.0606405
chr3	182876272	-0.128144	chr8	47878383	-0.128201
chr9	99109995	0.0134264	chr11	129213029	0.0133688
chr20	42986746	0.0423863	chr18	13816253	0.0424439
chr2	11512850	0.0331028	chr2	2042972	0.0330449
chr11	5024799	-0.121552	chr8	62682711	-0.121494
chr12	44906291	-0.00828222	chr7	16260574	-0.00834036
chr18	54742865	-0.0330583	chr4	41644737	-0.0331165
chr1	204074836	0.0784356	chr15	63481670	0.0784939
chr12	93526743	0.0102486	chr15	32633920	0.0103072
chr8	129029321	0.0094549	chrX	54033585	0.00939626
chr1	228870589	0.0140542	chr10	90488387	0.0141129
chr10	230500	0.00905251	chr1	34999920	0.00911134
chr9	91118685	0.0830634	chr1	199732209	0.0830045
chr1	74859197	-0.120839	chr4	46925628	-0.120898
chr5	121751706	-0.0573704	chr12	96409852	-0.0574294
chr18	57933853	-0.00793398	chr4	141460525	-0.00787475
chr10	46015569	0.0281628	chr1	114796113	0.0282221
chr2	30230078	-0.0123621	chr14	100595885	-0.0123028
chr18	42552058	-0.00926226	chr4	174490593	-0.00932157
chr6	152742371	-0.118694	chr16	76323783	-0.118754
chr6	153074065	-0.118694	chr16	76323783	-0.118754
chr10	31267222	0.0526709	chr1	151598540	0.0526115
chr9	81454087	-0.0771386	chr4	96498948	-0.0770791
chr2	215066802	-0.0967792	chr11	123414450	-0.0968391
chr8	141593508	0.0611511	chr10	121508654	0.0612113
chr6	146287281	-0.0818299	chr2	211026981	-0.0817696
chr2	167010754	-0.110495	chr3	160786035	-0.110555
chr4	53680453	-0.0536753	chr17	47327416	-0.0537361
chr15	74211856	0.0386692	chr19	49155414	0.0386083
chrX	18983972	0.00824644	chr4	103972830	0.00818547
chr7	87075692	-0.027172	chrX	71983481	-0.027111
chr7	141542500	0.0522847	chr11	9472867	0.0523458
chr1	109570185	0.0551972	chr12	1834757	0.0552584
chr16	85171210	-0.0326565	chr3	122690253	-0.0327178
chr6	110089350	0.019891	chr1	117438830	0.0199523
chr12	93752362	0.0102486	chr9	124602698	0.01031
chr3	39118614	0.0190219	chr20	48885997	0.0190834
chr3	39139777	0.0190219	chr20	48885997	0.0190834
chr1	7832975	-0.0149193	chr15	30179272	-0.0149808
chr10	17942276	0.0184969	chr19	19993645	0.0184354
chr11	5129706	-0.117479	chr2	138446998	-0.117541
chr5	125822259	0.0319939	chr5	246547	0.0320558
chr4	4533136	0.0234791	chr6	26706707	0.0235411
chr4	106562179	-0.0732125	chr15	92735309	-0.0732747
chr4	106626134	-0.0732125	chr15	92735309	-0.0732747
chr7	22243745	0.0304913	chr1	234669467	0.0305536
chr15	85922542	-0.0767867	chr16	33170210	-0.0768495
chr12	45475429	-0.00828222	chr9	124477717	-0.00821923
chr8	8733975	0.0532885	chr2	39284684	0.0532255
chr14	71170834	0.028065	chr6	149979643	0.0280019
chr3	56598555	0.051441	chr11	77508991	0.0513778
chr8	14755354	-0.140474	chr3	117914950	-0.14041
chr11	117200008	0.0781532	chr9	99871982	0.0782167
chr15	19178153	-0.0604775	chr6	161069144	-0.0604139
chr9	91224978	0.0830634	chr2	74537151	0.083127
chr1	144457256	0.0504903	chr7	50726953	0.0504264
chr8	128877423	0.0094549	chr5	31990791	0.00951874
chr15	68152453	0.0582399	chr15	63633813	0.0583038
chr8	32168561	-0.143801	chr2	18602455	-0.143736
chrX	55265391	-0.0774527	chr2	82937921	-0.0775171
chr10	33054227	0.0175928	chr10	124898903	0.0175283
chr2	62940806	-0.0468862	chr3	69126261	-0.0468217
chr6	137385396	-0.0267955	chr11	4427634	-0.0267307
chr5	175984989	0.0855907	chr2	74451386	0.0855257
chr2	110571937	0.0493201	chr9	111082337	0.0493852
chr11	117198334	0.0781532	chr5	176747078	0.0782186
chr10	74219676	0.0425759	chr8	20065822	0.0426414
chr15	41927156	0.0508777	chr13	47864955	0.0508121
chr11	27478724	-0.113662	chrX	21436679	-0.113596
chr10	78691112	-0.0176213	chr2	222822397	-0.017687
chrX	102416863	0.00627687	chr7	152135590	0.00621078
chr6	976404	-0.0403133	chr13	78835012	-0.0403794
chr14	59269878	-0.027434	chr6	64345663	-0.0273674
chr7	73399975	0.0751351	chr16	4731844	0.0750682
chr4	10979595	-0.142527	chr3	319873	-0.14246
chr14	78670179	-0.0418061	chr4	5688121	-0.0418734
chr1	244976031	0.0365438	chr10	79432587	0.0364764
chr5	38551663	-0.0212448	chr7	116380680	-0.0213123
chr2	119319223	-0.0650608	chr5	58609352	-0.0649931
chr5	128363171	-0.0979812	chr3	98983174	-0.0980491
chr2	237665525	-0.0348501	chr10	95958478	-0.0347822
chr5	175998268	0.0855907	chr18	41741437	0.0855227
chr14	89412032	0.0105089	chr5	42841760	0.0104409
chr6	162378702	-0.140293	chr4	66043062	-0.140362
chr5	122290929	-0.0573704	chr3	140552064	-0.0574385
chr12	75726795	-0.0217898	chr9	106497044	-0.021858
chr17	71028309	0.0711777	chr7	45177133	0.0712459
chr11	27656097	-0.113662	chr11	7827433	-0.113731
chr11	133729202	0.0726393	chr16	4748991	0.0727081
chr15	65260066	0.02912	chr13	99434670	0.0290511
chr20	29745119	0.0766415	chr11	46740570	0.0767104
chr10	93919601	0.0541835	chr8	126515785	0.0541145
chr3	63809611	-0.0690485	chrX	52674216	-0.0691176
chr12	45475429	-0.00828222	chr10	51530482	-0.00821305
chr8	134129970	0.0703414	chr7	150184909	0.0704108
chr3	63911644	-0.0690485	chr2	206302797	-0.068979
chr16	83652120	0.0635111	chr4	71831997	0.0635806
chr7	45090790	0.0752728	chr1	154983345	0.0753424
chr4	146297267	-0.0189358	chr2	212999280	-0.0188657
chr12	2895430	0.0205138	chr15	77289226	0.0205839
chr1	245115188	0.0365438	chr1	93347302	0.0364736
chr1	245226613	0.0365438	chr1	93347303	0.0364735
chr1	21190744	0.0497423	chr19	41741197	0.0498129
chr8	58051011	-0.130837	chrX	146148899	-0.130766
chr2	91200069	-0.108431	chr12	16403114	-0.10836
chrX	151035141	-0.108029	chr12	16400295	-0.107958
chr2	87569116	-0.0108177	chr1	34078113	-0.0107461
chr12	2862755	0.0205138	chr5	112140476	0.0204418
chr2	197986479	0.0528799	chr9	37688976	0.0528078
chr19	42622039	0.0154351	chr1	225985769	0.0153628
chr5	94871158	0.0392072	chr2	135344364	0.0391348
chr19	62821545	0.0666839	chr17	18987190	0.066611
chr9	41943737	-0.125899	chr1	161575262	-0.125972
chr8	9796616	-0.0227665	chr6	46979419	-0.0228396
chr6	41785835	0.0738082	chr16	31106311	0.073735
chr7	134938615	0.0161278	chr17	15448222	0.0162012
chr6	166851780	0.0492132	chrX	123321260	0.0491396
chr14	87787776	-0.009458	chr1	115376201	-0.00938419
chr18	42698761	-0.00926226	chr15	53989770	-0.00933609
chr3	158136701	-0.0397954	chr3	99734109	-0.0397214
chr3	157615545	-0.0397954	chr5	62107939	-0.0397213
chr10	126686425	0.0250529	chr17	23129801	0.0249787
chrX	149357657	0.0536082	chr8	27298868	0.0536826
chr17	32371609	0.0718587	chr19	55644683	0.0719334
chrX	154263880	0.0211184	chr9	35082633	0.0211931
chr6	30274671	0.0773202	chr6	108191135	0.0772454
chr4	81165593	-0.0960236	chr11	4860157	-0.0959488
chr6	76035355	-0.10291	chr19	22625639	-0.102835
chr20	18353920	-0.0164989	chr2	39772373	-0.0164238
chr2	171512921	0.039859	chr1	166470295	0.0399343
chr16	19705819	-0.0441383	chr11	95533540	-0.0442138
chr20	49732518	-0.0823206	chr11	123316012	-0.0822451
chr7	120552944	-0.141991	chr7	94887215	-0.141915
chr7	121536208	-0.141991	chr7	94887215	-0.141915
chr5	149806748	0.0640153	chr16	70457037	0.0639396
chr1	216551600	-0.0956106	chr17	21750061	-0.0956864
chr7	9641198	-0.132025	chr8	50149325	-0.131949
chr1	182018060	0.0068249	chr1	112772815	0.00690083
chr5	148788726	0.011635	chr1	151389367	0.011559
chr1	216635298	-0.0956106	chr4	74146808	-0.0955346
chr7	136278341	-0.137087	chr11	123685409	-0.13701
chr9	125824486	0.0501292	chr2	95069334	0.0502053
chr20	8437421	-0.134634	chrX	146120240	-0.13471
chr3	81757590	-0.118325	chr4	90416318	-0.118401
chr2	166478646	-0.110495	chr11	123507074	-0.110571
chr2	166596156	-0.110495	chr11	123507074	-0.110571
chr2	239811190	0.0748219	chr17	23962223	0.0747452
chr17	6860179	0.074684	chr19	48659228	0.0746069
chr10	94703722	0.0193857	chr2	55744608	0.0193085
chr18	53178939	0.0327877	chr4	109044759	0.0327102
chr9	8514096	-0.148916	chr13	38496127	-0.148838
chr6	76763418	-0.124706	chr5	143683883	-0.124784
chr11	133673076	0.0726393	chr2	32323663	0.0727171
chr6	136603501	-0.0267955	chr2	176536960	-0.0267177
chr1	165710486	0.0648318	chr1	159399009	0.0647538
chr4	53979718	-0.0536753	chr11	93762179	-0.0537533
chr8	82114729	-0.00125392	chr8	66856458	-0.00133194
chr6	27066241	-0.0162387	chr10	22953640	-0.0161606
chr14	50314943	0.0348755	chr8	101364983	0.0347973
chr17	20040538	-0.00562	chr8	95002962	-0.00554173
chr14	57794912	0.0122577	chrX	49235173	0.0121794
chr11	17878692	0.0341943	chr1	47275418	0.0342728
chr20	55226165	0.0808753	chr10	15048150	0.0809538
chr16	75786690	-0.125678	chr7	123369925	-0.125599
chr1	158331393	0.0835281	chr8	144408367	0.0836068
chr2	75205912	0.0415043	chr6	53004308	0.0415831
chr3	10431487	0.0596809	chr7	102371397	0.0597597
chr2	206714240	-0.039389	chr1	85509612	-0.0393097
chr14	88046375	-0.009458	chrX	100488956	-0.00937854
chr6	4811227	-0.0143535	chr13	102270644	-0.0144331
chr4	140433474	0.0234481	chr6	13424957	0.0233684
chrX	110301895	-0.0611735	chr14	44649877	-0.0612534
chr5	110868988	-0.0310448	chr17	15091595	-0.0311248
chr13	90800901	-0.14298	chr8	32633685	-0.14306
chrX	43989969	-0.086582	chr2	187301895	-0.0865018
chr11	110865870	0.0131092	chr1	2928616	0.0130287
chr15	89110636	0.0724082	chr16	55378847	0.0723277
chr5	76413537	-0.00102573	chr6	150749589	-0.00110627
chr9	99256174	0.0134264	chr17	29927878	0.0133458
chrX	150617552	-0.108029	chr12	16400227	-0.107948
chr20	21275202	-0.0389203	chr2	165491669	-0.0388396
chr3	199213227	0.0749413	chr1	114324975	0.0750222
chrX	65742402	-0.123396	chr4	44386322	-0.123315
chr6	83132265	-0.0998348	chr9	3376510	-0.099753
chr4	87327849	-0.0790269	chr1	246375542	-0.0791089
chr18	70090854	-0.0513623	chr3	174215783	-0.0514443
chr3	38914660	0.0190219	chr10	97544269	0.0189399
chr13	79810600	-0.148313	chr5	101799085	-0.148231
chr10	104748167	0.0758666	chr19	40836245	0.0759488
chr14	56815954	-0.0367172	chr1	169575872	-0.0366349
chr18	52966964	0.0327877	chr7	23777587	0.0327052
chr2	237149426	-0.0348501	chr19	61778388	-0.0349326
chr15	63055640	0.0845375	chr19	48755437	0.0846204
chr1	42994967	0.0520251	chr19	45974187	0.0519421
chr12	113303374	-0.125983	chr4	156353454	-0.126066
chr8	8912991	0.0532885	chr20	38749610	0.0533722
chr6	2652507	0.0467834	chr3	58339787	0.0466996
chr18	57672284	-0.00793398	chr3	152400993	-0.00801803
chr13	40222389	0.0244008	chr19	46557040	0.024316
chrX	95479149	-0.103426	chr11	112489167	-0.103511
chr7	143438087	-0.06791	chr12	43372018	-0.0679948
chr13	40273071	0.0244008	chr14	77301382	0.0243159
chr2	177791299	0.0288054	chr17	5332912	0.0287205
chrX	44277497	-0.086582	chr1	167355577	-0.0864971
chrX	44588634	-0.086582	chr1	167355577	-0.0864971
chr17	20044793	-0.00562	chr3	139223440	-0.00570509
chr10	63818072	0.0573741	chr15	39922970	0.0572889
chr4	186570910	-0.045675	chrX	49654891	-0.0455899
chr3	150689441	-0.0494468	chr3	150210087	-0.0495324
chr21	27236706	-0.104919	chr9	86578523	-0.104833
chr14	35212746	0.0447773	chr14	54018226	0.0446916
chr11	69298165	-0.0438981	chr17	29708663	-0.0439839
chr18	69928824	-0.0513623	chr11	85095379	-0.0512764
chr5	94941571	0.0392072	chr11	188509	0.0391212
chr1	160456321	0.0186697	chrX	49187391	0.018756
chr2	215342096	-0.0967792	chr4	90254033	-0.0968655
chr1	233828762	0.056147	chr1	23250649	0.0562335
chr10	80435150	0.0511496	chr3	32439752	0.0512363
chr4	187702667	-0.045675	chr10	101163569	-0.0457625
chrX	96026387	-0.103426	chr5	135409944	-0.103514
chr1	44057611	0.0656073	chr7	835877	0.0655193
chrX	132722391	-0.00967576	chr5	118276306	-0.00958746
chr14	50315645	0.0348755	chr19	19851503	0.034787
chr14	34603850	0.0447773	chr7	98521329	0.0448658
chrX	70064919	0.0662878	chr19	48914030	0.0663763
chr18	42701888	-0.00926226	chrX	23293872	-0.00917361
chr12	48070802	0.0698634	chr15	83189315	0.0697747
chr13	106968171	-0.142639	chr8	139394847	-0.142728
chrX	50077965	-0.0772337	chr6	116601119	-0.0771449
chr2	74023528	0.0598619	chr19	48969887	0.0599507
chr9	88125828	0.0167575	chr11	56710780	0.0166686
chr2	110661161	0.0493201	chr1	47381403	0.049409
chrX	15185123	-0.0599839	chr5	41966026	-0.0600729
chr2	74023528	0.0598619	chr17	64030105	0.0599509
chr15	62934193	0.0845375	chr19	55534343	0.0846266
chr10	120922770	0.0739374	chrX	135268750	0.0740264
chr1	181512317	0.0068249	chr14	51451534	0.00673585
chr3	133539640	-0.0756302	chrX	68964341	-0.0755411
chr1	23012164	0.0497423	chr16	22234543	0.0498316
chr14	58815688	-0.027434	chr14	93481893	-0.0273445
chr2	201072483	0.0346655	chr9	116254749	0.034755
chr1	199035881	0.0475623	chr7	142543126	0.0474727
chr9	18970538	0.0344333	chr8	101361563	0.0343434
chr8	97331896	-0.0370339	chr3	71910271	-0.0371238
chr4	99492792	0.0227547	chr4	38763546	0.0226645
chr4	149401244	-0.0861905	chr1	68403792	-0.0862808
chr1	152675552	0.0814869	chr5	176724827	0.0813964
chr9	27254237	-0.142388	chr3	68406802	-0.142297
chr11	19170130	-0.0409723	chr4	110627742	-0.0410629
chr11	19690889	-0.0409723	chr4	110627742	-0.0410629
chr6	84621828	-0.110363	chr4	155945645	-0.110454
chr3	40528367	-0.0237774	chr1	120648866	-0.0236866
chr6	30411235	0.0773202	chr17	23980942	0.0772293
chr13	72190217	-0.0762589	chr7	34036136	-0.0761678
chr5	125976755	0.0319939	chr14	65242800	0.032085
chr16	56627544	0.0420061	chr12	47025501	0.0419149
chr14	50311910	0.0348755	chr5	37601850	0.0347841
chr14	37794197	-0.135118	chr1	86181106	-0.135209
chr4	140486755	0.0234481	chr10	118349578	0.0233566
chr2	144989925	-0.0613032	chr18	18249719	-0.0613955
chr21	34859634	0.0455214	chr3	53249901	0.045429
chr5	111106872	-0.0310448	chr6	154437042	-0.0309522
chr2	178931169	-0.0115439	chr14	93628102	-0.0114509
chr2	178868370	-0.0115439	chr14	93628102	-0.0114509
chr1	147863242	0.00972194	chr1	239957129	0.00981518
chr11	85650445	-0.0012474	chr14	31615016	-0.00115415
chr1	241607979	-0.0553419	chr7	137432663	-0.0552487
chr10	88893067	0.0352021	chr12	1954706	0.0352955
chr8	7302049	-0.0344808	chr2	84522127	-0.0345743
chr1	158475535	0.0835281	chr12	46481402	0.0836217
chr1	158740555	0.0835281	chr12	46481402	0.0836217
chr17	24006397	0.079314	chr4	109719928	0.0794081
chr5	122928027	-0.0573704	chr7	27116237	-0.0574645
chr3	150258812	-0.0494468	chr16	54271526	-0.0495414
chr16	56238182	0.0420061	chr8	117852011	0.0419114
chr10	49296441	-0.00881974	chr1	115054819	-0.00872495
chr8	69703256	-0.139371	chr10	60734281	-0.139276
chrX	54320371	-0.00617712	chr11	57643020	-0.00608198
chr14	79107960	-0.0418061	chr4	35991705	-0.0419021
chr9	83751532	-0.127052	chr4	70644148	-0.126956
chr18	2544506	0.0301934	chr3	53363984	0.0302897
chr9	4716192	-0.0104277	chr15	53416781	-0.010524
chr14	54520124	0.0479772	chr19	59515213	0.0480736
chr19	10486772	0.0716456	chr13	47719754	0.0715489
chr11	5247052	-0.102164	chr8	11226505	-0.102261
chr5	14379643	-0.065416	chr3	170574119	-0.0655128
chr6	154820785	0.0086428	chr1	245681430	0.00873976
chr1	158475535	0.0835281	chrX	2691687	0.0836253
chr4	70518365	-0.133101	chr11	56166016	-0.133004
chr6	121569834	-0.137316	chr7	80123719	-0.137413
chr9	89690613	-0.00192054	chr19	35001230	-0.00201843
chr15	87183633	0.0670626	chr3	129263559	0.0671605
chr6	84828731	-0.110363	chr11	5467021	-0.110265
chr5	38470372	-0.0212448	chr7	55720375	-0.0213435
chr15	38793132	0.0833798	chr7	150278415	0.0832808
chr5	69395139	-0.0408566	chr12	70451171	-0.0409557
chr15	35075260	-0.121612	chr9	72633060	-0.121711
chr7	86906126	-0.027172	chrX	100617512	-0.0270728
chr2	218652765	0.0627271	chrX	109220094	0.0626277
chr2	237665525	-0.0348501	chr2	134825619	-0.0349496
chr6	152513404	-0.118694	chr1	195061713	-0.118595
chr13	96758475	-0.0420604	chr5	92950170	-0.0421599
chr7	95402712	-0.0815944	chr11	123918294	-0.0814946
chr14	57614580	0.0122577	chr5	68907969	0.0121577
chr7	27791087	-0.00458843	chr5	140798406	-0.00448834
chr12	65971991	-0.0452365	chr4	155453438	-0.0451362
chr8	22554748	0.0407597	chr2	217256795	0.0406592
chr10	46015397	0.0281628	chr19	46589606	0.0280623
chr5	59849269	-0.0737235	chr7	48014256	-0.0738242
chr5	59980123	-0.0737235	chr7	48014256	-0.0738242
chr1	98949234	-0.109163	chrX	130506192	-0.109264
chr9	123759866	0.0438244	chr11	17735012	0.0439255
chr11	103413825	-0.137793	chrX	142795431	-0.137692
chr16	52054456	0.0672853	chr5	176824348	0.0671833
chrX	105956148	-0.0276182	chr10	44193082	-0.0277204
chr1	156281077	0.0680599	chr15	63561069	0.0679573
chr5	125997593	0.0319939	chr10	43275296	0.031891
chr15	60903251	0.0145537	chr14	100379654	0.0144506
chr10	32636992	0.0175928	chr6	26360070	0.0174896
chr9	21067523	0.0437767	chr20	36491792	0.0436735
chr1	93467682	0.0198854	chr20	44186052	0.0197819
chr12	93144993	0.0102486	chr17	58649714	0.0101446
chr4	129977733	-0.0670731	chr3	133999808	-0.0669688
chr2	119442460	-0.0650608	chr8	57385459	-0.0651655
chr6	109050713	0.019891	chr7	129735732	0.0199958
chr12	48228775	0.0698634	chrX	12806762	0.0697585
chr7	141397581	0.0522847	chr20	29538140	0.0523897
chr8	25212370	-0.0586367	chr11	85050044	-0.0585315
chr3	135004296	0.0335435	chr3	123669957	0.0336488
chr2	231340270	0.0590219	chr15	73951941	0.0589164
chr17	54798856	0.0368592	chr11	116197924	0.0367536
chr4	39418432	0.0707228	chr11	63000354	0.0708285
chr12	38048378	-0.122915	chr6	146912150	-0.122809
chr11	113212636	-0.0433907	chr11	13678624	-0.0432846
chr4	79441097	-0.0129224	chr20	45345334	-0.0128163
chr7	27791087	-0.00458843	chr13	19315700	-0.00448205
chr20	21114940	-0.0389203	chr10	18730142	-0.0390271
chr1	241308954	-0.0553419	chr4	171164163	-0.0552351
chr17	45070884	0.0734425	chr19	41534857	0.0735496
chr12	75961324	-0.0217898	chr12	5024778	-0.0216824
chr21	41780106	0.0773864	chr2	32272375	0.077494
chr3	40500169	-0.0237774	chr6	112777208	-0.0238853
chr8	7300644	-0.0344808	chr9	14996523	-0.0345887
chr19	60683588	0.06245	chr19	48554492	0.0625584
chr13	40331506	0.0244008	chr2	37439613	0.0242923
chr8	144449214	0.0856639	chr19	47091275	0.0857727
chr8	144475664	0.0856639	chr19	47091275	0.0857727
chr20	56890538	0.0172906	chr2	178420975	0.0173996
chr1	148506289	0.0687017	chr3	72930703	0.0685924
chr4	74530576	-0.0380956	chr3	8776697	-0.0379862
chr16	7513046	-0.139694	chrX	138522131	-0.139804
chr16	7513046	-0.139694	chrX	138522131	-0.139804
chr5	38470359	-0.0212448	chr7	55720454	-0.0213544
chr10	80622544	0.0511496	chr10	99608879	0.0512594
chr1	109841404	0.0551972	chr1	114186930	0.0553073
chr5	126739582	0.0319939	chr2	73814245	0.0321044
chr6	4868000	-0.0143535	chr18	14106215	-0.0144644
chr4	9543958	0.0120077	chr8	99191168	0.0121188
chrX	16669177	-0.014996	chr7	32739166	-0.0151071
chr11	95152178	-0.0369183	chr14	80254105	-0.0370294
chr17	65613181	-0.104086	chrX	57951191	-0.104197
chr10	105474464	0.0758666	chr11	57130252	0.0759781
chr7	41742769	-0.0755736	chr5	174802025	-0.0754621
chr7	51201706	0.0285504	chr4	72096811	0.0284386
chr17	68377064	-0.00677882	chr5	140781583	-0.00689092
chr7	120570360	-0.141991	chr6	147902303	-0.142103
chr5	128363173	-0.0979812	chr4	177348267	-0.0978688
chr10	18189227	0.0184969	chr6	86444061	0.0183843
chr20	25274163	0.0698837	chr3	50645664	0.0699968
chr2	197452836	0.0239456	chr4	15086785	0.0238321
chr11	107510783	-0.00576804	chr4	17416427	-0.00588172
chr9	99353793	0.0134264	chr7	140047932	0.0133119
chr5	111106374	-0.0310448	chr10	87732761	-0.0311596
chr14	58024882	0.0122577	chr5	68908072	0.012143
chr7	38272771	-0.0178083	chr1	115119229	-0.0179237
chr7	38272771	-0.0178083	chr1	115119229	-0.0179237
chr2	104839152	0.047592	chr14	94944769	0.0477074
chrX	13651478	0.00249933	chr4	71304345	0.00261531
chr10	93657781	0.0541835	chr7	6782593	0.0540673
chr10	94072300	0.0541835	chr7	6782593	0.0540673
chr15	19002118	-0.0604775	chr5	162870857	-0.0605938
chrX	102451766	0.00627687	chr3	156984922	0.00616043
chr2	207696316	0.0039389	chrX	134760382	0.00405554
chr4	79721197	-0.0129224	chr10	127347978	-0.0128057
chr11	60669898	0.0867039	chr5	156500196	0.0868207
chr5	125843218	0.0319939	chrX	149146936	0.0321108
chr8	134151323	0.0703414	chr12	131190963	0.0704585
chr19	42344007	0.0154351	chr2	3491525	0.0155523
chr16	87973003	0.0819179	chr1	6550212	0.0818
chr15	27099470	-0.0359699	chr20	17643418	-0.0360879
chr2	68604496	0.0660401	chr14	67029255	0.0659221
chr8	121043709	-0.0672059	chr6	29516241	-0.0670877
chr2	197355007	0.0239456	chr19	59306499	0.0240638
chr13	30110758	0.0642432	chr17	23882194	0.064125
chr10	105293011	0.0758666	chr11	36398720	0.0757482
chr1	237999168	-0.143268	chr7	110539964	-0.143386
chr1	68677662	-0.124019	chr11	83252838	-0.1239
chr7	148913996	0.0628402	chr2	127797924	0.0629593
chr4	120460308	-0.0560854	chr11	120522655	-0.0562047
chr18	11886056	-0.00272382	chr16	31622840	-0.00284361
chr3	116873932	-0.0805703	chr2	153304341	-0.0806901
chr9	2094482	-0.0680606	chr13	111771967	-0.0681804
chr3	43510693	-0.0118261	chr10	17058896	-0.0117062
chr11	110888914	0.0131092	chr17	9454085	0.0132291
chr6	84676477	-0.110363	chr16	33873051	-0.110243
chr3	39164227	0.0190219	chr2	182484213	0.0189018
chr6	130802929	-0.0658039	chr6	118540457	-0.0659243
chr5	161471174	-0.134247	chr5	44382697	-0.134127
chrX	144141109	-0.140852	chr3	87399950	-0.140972
chr2	136102431	0.0542322	chr10	72029823	0.0541114
chr5	53283138	-0.0848482	chrX	89064067	-0.0849696
chrX	113887843	-0.12302	chr11	7774581	-0.123142
chrX	113771578	-0.12302	chr13	95186322	-0.123142
chr10	96459589	-0.0155086	chr4	113421369	-0.0153869
chr7	31936644	-0.1179	chr2	17643237	-0.117778
chr12	37458978	-0.122915	chr21	30613899	-0.122793
chr9	8514096	-0.148916	chr6	94096240	-0.148793
chrX	50077965	-0.0772337	chr7	137273825	-0.0771108
chr18	54967574	-0.0330583	chr2	29633540	-0.0331812
chr7	2030531	0.085016	chr16	31029388	0.0851393
chr4	77326488	-0.0166994	chr14	93649809	-0.0168236
chr18	75323535	0.0535927	chr7	4866023	0.0534685
chr12	115649102	0.0678331	chr15	63561069	0.0679573
chr10	122629852	-0.0691531	chr10	38292130	-0.0692778
chr9	118080156	-0.113471	chrX	21436679	-0.113596
chrX	55304789	-0.0774527	chrX	72350144	-0.0775778
chr18	42831698	-0.00926226	chrX	72973266	-0.00913706
chr10	80435150	0.0511496	chr8	27566976	0.0512749
chr11	22216393	-0.108248	chr5	147925163	-0.108122
chr10	46015569	0.0281628	chr11	125760524	0.0282889
chrX	13784385	0.00249933	chr20	19973851	0.00237322
chr10	124351706	-0.00673172	chr2	258675	-0.00660536
chr8	39897794	-0.132604	chr5	121215985	-0.13273
chr9	17678036	-0.120203	chr20	28236604	-0.12033
chr2	205653771	-0.12717	chr21	30583518	-0.127297
chr1	62191458	-0.0206586	chr14	93664790	-0.0205315
chr5	161471174	-0.134247	chr20	15553672	-0.134119
chr3	120852846	0.00532006	chr14	30990712	0.00519175
chr4	48335605	0.0361835	chr10	27381242	0.0363118
chrX	50179557	-0.0772337	chr8	41262390	-0.0771053
chrX	55530066	-0.0774527	chr11	123282821	-0.0773243
chr2	113481006	0.0269037	chr19	46578418	0.0267753
chrX	13627473	0.00249933	chr20	49009998	0.00262792
chr1	204639475	0.0784356	chr8	144368430	0.078307
chr10	31267222	0.0526709	chr1	84802072	0.0525418
chr12	101356141	-0.0678295	chr12	96481770	-0.0677004
chr1	60148289	-0.0964792	chr3	155500565	-0.0966086
chr1	60083879	-0.0964792	chr3	155500565	-0.0966086
chrX	106055505	-0.0276182	chr1	95478834	-0.0277478
chr9	96083255	0.0341037	chr8	124510793	0.0339742
chr14	89659904	0.0105089	chrX	3017800	0.0103791
chr6	117784967	-0.08204	chr18	50677523	-0.0821704
chr9	83796748	-0.127052	chr20	40693388	-0.127183
chr2	146024844	-0.133657	chr8	87303562	-0.133788
chr13	26727600	0.0265029	chr6	86394150	0.0263717
chr4	191233465	-0.124657	chr1	195020189	-0.124525
chr2	66584715	-0.0959642	chr4	22062433	-0.0958325
chr9	21009000	0.0437767	chr18	10461661	0.0436449
chr7	22466008	0.0304913	chr3	139497193	0.0306232
chr15	65209918	0.02912	chr2	218444899	0.029252
chr17	20205587	-0.00562	chr14	56408477	-0.00548791
chr4	24471084	-0.0540936	chr3	60461124	-0.0539613
chr11	103411680	-0.137793	chr7	123459483	-0.137926
chr19	12592204	0.0716456	chr1	3374272	0.0715132
chr3	181118977	0.0218482	chr12	92308493	0.0217157
chr2	8740799	0.00451402	chr5	140055138	0.00464657
chr10	93726888	0.0541835	chrX	77044577	0.0540508
chr7	41702178	-0.0755736	chr3	75797617	-0.0754402
chr1	116182689	-0.00297904	chr4	140211709	-0.00311293
chr5	174087344	-0.110247	chr4	22366968	-0.110113
chr6	105671314	0	chr5	154227468	0.0001343
chr8	25356559	-0.0586367	chr6	132848193	-0.0585023
chrX	102357727	0.00627687	chr11	94359408	0.0061424
chr7	31703958	-0.1179	chr4	166579239	-0.118035
chr3	39139777	0.0190219	chr3	44734732	0.018887
chr12	132025528	0.0546297	chr8	27305895	0.0547647
chr5	111107026	-0.0310448	chr8	54854535	-0.03118
chr8	134151323	0.0703414	chr5	131906074	0.0702062
chr7	92186670	0.0383953	chr8	30050182	0.0385309
chr12	102804888	0.0592796	chr20	5430230	0.0591436
chr7	121394860	-0.141991	chr21	18550289	-0.141855
chr3	56760635	0.051441	chr14	92605889	0.0515771
chr5	135521378	-0.111553	chr21	30690636	-0.111416
chr15	60243901	0.0145537	chr13	51618389	0.0144175
chr12	15749060	-0.105084	chrX	79169161	-0.10522
chrX	110815640	-0.0611735	chrX	10567663	-0.0613103
chrX	75311804	-0.0712536	chr10	85929282	-0.0713904
chr3	171575904	0.014867	chr19	40409506	0.0150041
chr17	62213700	0.0488627	chr10	121600673	0.049
chr4	96980955	-0.125261	chr6	8598260	-0.125124
chr11	60468482	0.0867039	chr5	79528981	0.0868414
chr17	6857548	0.074684	chr11	62408896	0.074546
chr1	66322147	-0.0801889	chr4	103072888	-0.0803274
chr17	45070884	0.0734425	chr19	19514271	0.0735811
chr11	131488045	-0.131083	chr2	14693939	-0.130944
chr5	95013420	0.0392072	chr17	58867668	0.0390681
chr2	115617387	-0.149181	chr8	3810009	-0.14932
chr4	130245012	-0.0670731	chr17	64986249	-0.0669337
chr15	94680646	-0.104057	chr8	69166804	-0.104197
chr1	203412802	0.0605275	chr6	32258362	0.0603873
chr9	88078296	0.0167575	chr1	143818021	0.0168977
chr1	229144921	0.0140542	chr11	18738008	0.0139139
chr10	46015397	0.0281628	chr2	220207741	0.0280224
chr10	46015569	0.0281628	chr2	220207741	0.0280224
chr19	43871588	0.0586012	chr1	38072852	0.0587418
chr3	56598555	0.051441	chr2	42548701	0.0513001
chr3	40424395	-0.0237774	chr7	33373941	-0.0236359
chr6	41922219	0.0738082	chr7	4992234	0.0736665
chr8	121329993	-0.0672059	chr8	80712858	-0.0673479
chr7	122976756	-0.103101	chr4	155889166	-0.102959
chr8	25396886	-0.0586367	chr3	62332308	-0.0584945
chr2	32983232	-0.0344315	chr1	163515152	-0.0342892
chr2	171640617	0.039859	chr9	37229307	0.0397162
chr17	15554219	0.0245704	chr7	141090685	0.0247133
chr3	132565017	-0.0756302	chr5	2806886	-0.0754869
chr12	102857076	0.0592796	chr17	26096163	0.0591361
chr9	83721415	-0.127052	chr11	56188204	-0.126908
chr21	9970702	-0.108056	chr12	16399977	-0.107912
chr7	62395487	-0.104397	chr11	112716392	-0.104253
chr9	96219838	0.0341037	chr15	47097090	0.0339596
chr4	4331564	0.0234791	chr6	90106200	0.0236237
chr10	49296441	-0.00881974	chr2	110048354	-0.00867463
chr5	125790718	0.0319939	chr2	110332100	0.0318485
chr15	94681033	-0.104057	chr14	32910671	-0.103912
chr5	82547203	-0.0435292	chr6	25915685	-0.0436748
chr14	18448084	-0.134321	chr8	13201021	-0.134467
chr4	130243786	-0.0670731	chr4	122194677	-0.0669268
chr8	22558249	0.0407597	chr1	155226521	0.0406133
chr1	238780790	-0.143268	chr2	228653759	-0.143122
chr1	238513460	-0.143268	chr2	228653759	-0.143122
chr5	137490895	0.0622072	chr1	211117520	0.0620601
chr3	54607678	-0.0984037	chr5	90193081	-0.0982562
chr8	101621682	0.048292	chr2	73926556	0.048144
chr13	83351936	-0.148313	chr14	37131591	-0.148165
chr16	51083863	-0.133747	chr21	30460469	-0.133895
chr13	96901364	-0.0420604	chr5	140534284	-0.0422089
chr19	8397043	0.0796219	chr1	179280509	0.0794732
chr7	123087240	-0.103101	chr8	12889604	-0.102952
chr17	15832165	0.0245704	chr15	54246399	0.0247197
chr7	128826252	0.0651026	chr11	77408188	0.0652521
chr15	19320960	-0.0604775	chr7	132994708	-0.0606275
chr4	99492792	0.0227547	chr2	223475169	0.022905
chr2	208701952	0.0039389	chr6	88098893	0.00378843
chr17	71052888	0.0711777	chr11	68504548	0.0713282
chr16	19790723	-0.0441383	chr3	99699690	-0.0442889
chr13	60884738	-0.148003	chr6	50818960	-0.148154
chr19	42862773	0.0154351	chr18	42332131	0.0152841
chr10	46015397	0.0281628	chr5	218230	0.0280117
chrX	13723626	0.00249933	chr11	59930933	0.0023481
chr3	63619657	-0.0690485	chr10	61277675	-0.0691999
chr2	172024406	0.039859	chr20	2584146	0.0397074
chr1	120711961	-0.0308552	chr14	87514535	-0.0307035
chr7	94087964	-0.126516	chrX	105165787	-0.126667
chr3	10431487	0.0596809	chr12	107435345	0.059529
chr5	66123019	-0.0352093	chr2	225100733	-0.0350574
chr2	154042833	-0.145683	chr5	63600939	-0.145835
chr2	171675824	0.039859	chr1	148125866	0.0400112
chr4	101596898	-0.117347	chr8	11339034	-0.117194
chrX	55667520	-0.0774527	chr6	132711622	-0.0772997
chr2	62956814	-0.0468862	chr1	169503012	-0.0470404
chr19	63169666	0.0666839	chr9	94807439	0.0665297
chr2	85302630	0.057469	chr1	166346434	0.0576235
chr20	25007433	0.0698837	chr11	60290848	0.0700383
chr14	34603102	0.0447773	chr2	37297261	0.0446222
chr4	122949774	-0.0335592	chr7	87360136	-0.0337143
chr1	241419842	-0.0553419	chr11	113072878	-0.0551868
chr7	17871783	-0.111234	chrX	139924984	-0.111079
chr7	18033468	-0.111234	chrX	139924984	-0.111079
chr9	95755579	0.0341037	chr17	19587115	0.0339485
chr1	68723905	-0.124019	chr18	29023023	-0.123863
chr6	138823573	-0.00981569	chr20	25714081	-0.00997156
chr3	171464689	0.014867	chr5	112619060	0.0150229
chr9	27254237	-0.142388	chr6	72184019	-0.142232
chr5	126899942	0.0319939	chr17	8976813	0.0321498
chr12	75786778	-0.0217898	chr3	152505946	-0.0219458
chr13	63212135	-0.148003	chr5	113793005	-0.148159
chr2	91330487	-0.108431	chr6	147658800	-0.108588
chr2	91493553	-0.108431	chr6	147658800	-0.108588
chr1	190883958	-0.0529746	chr1	48473923	-0.052818
chr20	21114940	-0.0389203	chr6	80277647	-0.0390773
chrX	70064919	0.0662878	chr1	231166917	0.0664449
chr2	105051882	0.047592	chr5	141338927	0.0477498
chr6	49553917	-0.125441	chr7	123369925	-0.125599
chr4	106918889	-0.0732125	chr17	28504169	-0.0730547
chr10	49296441	-0.00881974	chr5	140769185	-0.00866153
chr3	63408295	-0.0690485	chr5	33490304	-0.0688902
chrX	66770721	-0.123396	chr8	70827541	-0.123238
chr2	46000590	0.0450284	chr10	51247926	0.0451871
chr11	107434158	-0.00576804	chr8	17456506	-0.00592723
chr4	99492792	0.0227547	chr6	138580070	0.0225953
chr7	65016463	0.00208794	chr1	207915825	0.00224808
chr12	101356141	-0.0678295	chr16	76618721	-0.067669
chr2	215554783	-0.0967792	chr3	158772784	-0.0966187
chr12	15937116	-0.105084	chr3	170316098	-0.105245
chr3	50332755	0.0781217	chrX	41086031	0.0779609
chr1	143032494	-0.0308552	chr1	63788067	-0.030694
chr6	132214418	-0.0658039	chrX	21785083	-0.0656425
chr4	74577454	-0.0380956	chr12	100558333	-0.0379339
chr4	74826718	-0.0380956	chr12	100558333	-0.0379339
chr4	74938469	-0.0380956	chr12	100558333	-0.0379339
chr3	150573876	-0.0494468	chr7	27175665	-0.049285
chr11	69338523	-0.0438981	chr11	113156072	-0.0437361
chr2	15998383	-0.0805277	chr15	33317187	-0.0803654
chr12	75264375	-0.0217898	chr4	47671234	-0.0219529
chrX	11694995	-0.0783581	chr7	87683306	-0.0781949
chr10	120922770	0.0739374	chr8	75054248	0.0741007
chr10	120870407	0.0739374	chr8	75054248	0.0741007
chr15	19034364	-0.0604775	chr3	20189888	-0.060314
chr4	120701444	-0.0560854	chr4	47412795	-0.056249
chr2	231340270	0.0590219	chr19	47548181	0.0588581
chrX	154263803	0.0211184	chr14	91540076	0.0209545
chr6	109050191	0.019891	chr11	18693390	0.0200551
chr16	56369530	0.0420061	chr1	149894734	0.041842
chr15	89234350	0.0724082	chr11	56913058	0.072244
chr12	93964862	0.0102486	chr8	141174405	0.0100843
chr19	53474570	0.0824612	chr1	2510435	0.0826257
chr20	23459218	-0.0428764	chr6	29633525	-0.043041
chr11	103411680	-0.137793	chr7	80127684	-0.137959
chr19	10746667	0.0716456	chr9	115211096	0.0714797
chr5	175932162	0.0855907	chr15	61627289	0.0854244
chr10	44942494	0.0281628	chr2	113391085	0.0283294
chr15	89220290	0.0724082	chr11	46773039	0.0722414
chr1	219122194	-0.0956106	chrX	30177633	-0.0957775
chrX	54168960	-0.00617712	chr12	105019598	-0.00601009
chr11	60751076	0.0867039	chrX	53470698	0.086871
chr7	138420314	0.0469772	chr20	25447745	0.0471444
chr12	29405128	-0.0250121	chr14	100493291	-0.0251794
chr12	48127214	0.0698634	chr16	30678648	0.0696961
chr3	4687277	0.00763362	chr4	56135292	0.00746626
chr5	122502191	-0.0573704	chrX	68655439	-0.0572029
chr3	54932266	-0.0984037	chr3	70055561	-0.0982359
chr1	190883958	-0.0529746	chr2	20817303	-0.0531427
chr2	206735262	-0.039389	chr3	154036979	-0.0395572
chr15	35075260	-0.121612	chr18	68358799	-0.121444
chr3	172604154	-0.0580521	chr21	31049447	-0.0582204
chr3	42175011	-0.00713323	chr14	60253277	-0.00730205
chr6	169855978	-0.0259017	chr3	103056802	-0.0260706
chr6	153118109	-0.118694	chr21	30642691	-0.118524
chr16	17287960	-0.0780509	chr11	4747254	-0.0778805
chrX	73297415	0.00779857	chr8	41623510	0.00796926
chr18	21041049	-0.0520934	chr11	43746732	-0.0519227
chrX	43445682	-0.086582	chr9	117074331	-0.086753
chr6	17583858	-0.0528944	chr6	17714212	-0.0527234
chrX	66783126	-0.123396	chr1	235668118	-0.123225
chrX	102451784	0.00627687	chr20	36208696	0.00610535
chr1	23601995	0.0766166	chr1	154975632	0.076444
chr3	157530326	-0.0397954	chr4	152313996	-0.0396227
chr3	157748433	-0.0397954	chr4	152313996	-0.0396227
chr1	23012164	0.0497423	chr1	53470973	0.0495691
chr1	66321815	-0.0801889	chr2	228274579	-0.0800154
chr11	113301646	-0.0433907	chr2	63703174	-0.0432164
chr2	206734884	-0.039389	chr21	31175290	-0.0395634
chr15	41927156	0.0508777	chr15	81632572	0.050703
chr7	132268765	0.00103202	chr9	137663265	0.000856988
chrX	84188595	-0.115141	chr3	117325488	-0.114966
chr12	2846837	0.0205138	chr10	112335910	0.0203386
chr7	95402712	-0.0815944	chr21	30892970	-0.0814191
chr7	136278125	-0.137087	chr3	28356903	-0.137262
chr7	136278417	-0.137087	chr3	28356903	-0.137262
chr18	69928773	-0.0513623	chr11	123108890	-0.051538
chr4	86879077	-0.0790269	chr5	102632300	-0.0788512
chr5	79895195	0.0486936	chr12	12129781	0.0485177
chr8	120926357	-0.0672059	chr20	18742702	-0.067382
chr10	17469471	0.0184969	chr2	114075419	0.0183208
chr21	28030996	-0.104919	chr13	100685472	-0.104743
chrX	106031583	-0.0276182	chr2	114398322	-0.0277946
chr10	84180982	-0.141269	chr2	18620968	-0.141092
chr10	84182169	-0.141269	chr2	18620968	-0.141092
chr2	206689041	-0.039389	chr16	23024160	-0.0392122
chr10	105128263	0.0758666	chr2	175170050	0.0760436
chr4	53186072	-0.0536753	chr12	5474142	-0.0538523
chr8	9798350	-0.0227665	chr8	57188575	-0.0229436
chr6	144337182	-0.0170724	chr2	108282165	-0.0172497
chr8	97232965	-0.0370339	chr11	31449135	-0.0372114
chr10	94262626	0.0541835	chr6	30106854	0.0540059
chr10	97014045	-0.0155086	chr19	20911631	-0.0156863
chr7	124303474	-0.151649	chr10	60642385	-0.151471
chrX	11045229	-0.0783581	chr12	117994509	-0.078536
chr21	38814698	0.0377463	chr13	44436498	0.0375684
chr18	70155745	-0.0513623	chr15	26135336	-0.0515404
chr1	94112627	0.0198854	chr7	36925524	0.0197072
chr5	76292745	-0.00102573	chr2	114209636	-0.000847415
chr6	70503067	-0.0886537	chr4	68639846	-0.0888329
chr2	196968901	0.0239456	chr5	140998758	0.0241249
chr1	67037769	-0.0428338	chr5	175031747	-0.0426544
chr18	5227376	-0.140124	chr6	72170010	-0.140304
chr2	148451495	-0.108755	chr11	123496037	-0.108935
chr15	22697354	-0.02077	chr6	7841395	-0.0209501
chr11	113359837	-0.0433907	chr1	246045189	-0.0432104
chr8	10136524	-0.0227665	chr15	28712238	-0.0229473
chr19	9866732	0.0716456	chr5	176794374	0.071464
chr19	11151105	0.0716456	chr5	176794374	0.071464
chr15	26570491	-0.0359699	chr3	190448210	-0.0357881
chr4	80985536	-0.0960236	chr12	18782850	-0.0962058
chr1	87576965	-0.0490622	chr10	64236383	-0.0492445
chr1	68723905	-0.124019	chr1	71305944	-0.123836
chr1	75644895	-0.0852651	chr7	77820600	-0.0854479
chr1	241419842	-0.0553419	chr7	55130225	-0.0551591
chr1	148345047	0.0687017	chr20	39218673	0.0685186
chr2	197380749	0.0239456	chr7	149845986	0.0237621
chr2	110651579	0.0493201	chr17	18165707	0.0495039
chr8	90996269	-0.0952278	chr4	166405988	-0.0950437
chr4	170828514	-0.0184622	chr14	100562153	-0.0186469
chrX	16669177	-0.014996	chr8	7133828	-0.015181
chr12	44906291	-0.00828222	chr2	176667345	-0.00809675
chr9	17309477	-0.120203	chr2	138464341	-0.120017
chr15	74695428	0.0386692	chr6	86316141	0.0388558
chr3	63894724	-0.0690485	chr2	36534341	-0.0688618
chrX	154187937	0.0211184	chr10	91342524	0.0209314
chr1	181808841	0.0068249	chr3	101736564	0.00701215
chr5	127019413	0.0319939	chr1	148071042	0.0321815
chrX	11045229	-0.0783581	chr16	76780573	-0.0785466
chr12	23602636	-0.0896416	chr7	86435555	-0.0894527
chr1	229144921	0.0140542	chr12	53705032	0.0142433
chr5	137349121	0.0622072	chr7	150123931	0.0620179
chr6	153357855	-0.118694	chr7	95057303	-0.118505
chr9	89775348	-0.00192054	chr5	140817717	-0.00173045
chr1	61510807	-0.0704848	chr5	148187369	-0.0706753
chr5	79846759	0.0486936	chr10	48392019	0.0485027
chr12	45045575	-0.00828222	chr5	158682214	-0.00847325
chr16	51084317	-0.133747	chr5	11491031	-0.133938
chr3	172461938	-0.0580521	chr7	134210361	-0.0582432
chr3	172461938	-0.0580521	chr7	134210361	-0.0582432
chr1	63062514	-0.0206586	chr20	1071833	-0.0204674
chr1	168392679	-0.0634166	chr7	112306803	-0.0632251
chr1	143032000	-0.0308552	chr20	2053862	-0.0306637
chr10	46005096	0.0281628	chr1	158094900	0.0279713
chr3	106965188	-0.107002	chr12	81336776	-0.106811
chr2	179014059	-0.0115439	chr3	115437643	-0.0113522
chr3	157541533	-0.0397954	chr11	5980405	-0.0396037
chr11	27656097	-0.113662	chr7	79952550	-0.113854
chrX	11045229	-0.0783581	chr16	75009656	-0.0781656
chr19	42286856	0.0154351	chr1	225987624	0.0156277
chr20	56890538	0.0172906	chr1	39087766	0.0170979
chr8	24238098	-0.130145	chr21	18630573	-0.129952
chr11	5109973	-0.118245	chr11	123799512	-0.118052
chr6	131970311	-0.0658039	chr5	5283427	-0.0656104
chr9	14187896	-0.108573	chr18	26850414	-0.108767
chr9	87867908	0.0167575	chr9	79084961	0.0165631
chrX	26067577	-0.141349	chr1	119280445	-0.141544
chr2	60858244	0.0403221	chr19	59449530	0.0405176
chrX	117843387	0.0258148	chr19	46571769	0.0260104
chr17	27206718	0.0458924	chr7	26175825	0.0460882
chr9	3889946	-0.0864705	chr11	4799706	-0.0862746
chr14	57018338	-0.0367172	chr7	86820124	-0.0365213
chr5	95032123	0.0392072	chr6	32906056	0.0390104
chr11	60422617	0.0867039	chr1	54914271	0.0869009
chr4	123407285	-0.0335592	chr7	127010404	-0.0333619
chr19	8397043	0.0796219	chr11	63065677	0.0798194
chr6	170506965	-0.0259017	chrX	109864736	-0.0260996
chr16	71512162	-0.0556781	chr13	32616744	-0.0558762
chr10	120807427	0.0739374	chr17	25676341	0.0741355
chr5	146651678	-0.127985	chr16	32800131	-0.127787
chr2	63126480	-0.0468862	chr20	14259451	-0.0470848
chr6	4841053	-0.0143535	chr8	124873467	-0.0141543
chr2	62956814	-0.0468862	chr20	14259456	-0.0470856
chr7	28011840	-0.00458843	chr5	140796308	-0.00478797
chr6	152582843	-0.118694	chr7	86221647	-0.118895
chr3	37130988	0.044329	chr9	90798236	0.0445298
chrX	83551841	-0.115141	chr3	190964836	-0.115342
chr6	65480837	-0.150909	chr4	70005038	-0.150708
chr4	186856317	-0.045675	chr1	119855276	-0.0458763
chr10	121081154	0.0739374	chr2	240727932	0.0741392
chr1	199232297	0.0475623	chr1	114131285	0.0473604
chr4	4455285	0.0234791	chr17	18360296	0.0236811
chr3	7318010	-0.131807	chr7	18588442	-0.131605
chr2	46562637	0.0450284	chr9	90802963	0.0452306
chr19	10487043	0.0716456	chr11	32076450	0.0714427
chrX	110212499	-0.0611735	chr3	20194834	-0.0609704
chrX	110212499	-0.0611735	chr3	20194834	-0.0609704
chrX	149398742	0.0536082	chr6	33013594	0.0538117
chr7	140356689	0	chr16	79137198	-0.000203624
chr3	159527928	-0.0827744	chr3	159919051	-0.0829785
chr10	126752750	0.0250529	chr2	122004990	0.0248479
chr6	46676943	-0.0542845	chr4	185119686	-0.0544897
chr15	19392968	-0.0604775	chr6	133178175	-0.0606828
chr1	165710486	0.0648318	chr3	33623797	0.0646257
chr2	136139477	0.0542322	chr11	61821721	0.0540257
chr1	194652829	-0.143632	chr8	32631659	-0.143425
chrX	146805004	-0.0415729	chr18	72913744	-0.0413651
chr1	158983463	0.0835281	chr6	37533073	0.083737
chr6	143211164	-0.0170724	chr20	768639	-0.0172815
chr20	20481338	-0.0389203	chr8	11878373	-0.0387107
chr3	135182920	0.0335435	chr4	88330968	0.0337536
chr1	198821866	0.0475623	chr11	36605031	0.0473519
chr4	122823099	-0.0335592	chr10	51647692	-0.0333488
chr19	50588090	0.0824612	chr12	112320354	0.0826718
chr9	21131387	0.0437767	chr11	17737624	0.043566
chr8	91956951	-0.0952278	chr6	168456842	-0.0950171
chr12	86960733	-0.123515	chr7	48433013	-0.123304
chr17	20006001	-0.00562	chr4	57225770	-0.00540888
chr13	109220550	-0.119685	chr10	128151782	-0.119474
chr17	6860179	0.074684	chr12	1719307	0.0744725
chr4	100169397	0.0227547	chr12	12960074	0.0229666
chrX	146820767	-0.0415729	chr17	64793544	-0.0413608
chr17	70986193	0.0711777	chr8	146048045	0.0709655
chr1	40881425	0.0520251	chr6	135957150	0.0518126
chr3	159789296	-0.0827744	chr1	77204049	-0.0825614
chr18	11807353	-0.00272382	chr7	39575766	-0.00251052
chr2	46422695	0.0450284	chr7	26213562	0.0452419
chr4	134291887	-0.139083	chr10	60734127	-0.139297
chr13	38945192	-0.124077	chr7	126485426	-0.124291
chr8	67226052	0.0255514	chr3	43109151	0.0253375
chr11	19895590	-0.0409723	chr4	147528580	-0.0411862
chr16	7513046	-0.139694	chr1	194912474	-0.139908
chr5	125822259	0.0319939	chr5	157182310	0.0317797
chr8	104397251	0.0135011	chr5	118860986	0.0137155
chr5	94982388	0.0392072	chr19	21386947	0.0389925
chr6	4776084	-0.0143535	chr8	29256821	-0.0141387
chr9	140240225	-0.0184265	chr14	93540594	-0.0186417
chr1	67107159	-0.0428338	chr5	9825682	-0.0426185
chr13	35736604	-0.0970507	chrX	67652318	-0.097266
chr13	77062603	0.00129303	chr10	7853661	0.0010772
chr20	33534926	0.0766415	chr2	74581051	0.0768574
chr19	50587442	0.0824612	chr2	74540301	0.0826771
chr8	7302049	-0.0344808	chr8	98357121	-0.0346973
chr3	150527827	-0.0494468	chr21	31107163	-0.0496637
chr6	17395932	-0.0528944	chr10	101111461	-0.0526775
chr2	208735125	0.0039389	chr2	149355861	0.00415587
chr6	102289116	-0.131386	chr6	82515656	-0.131169
chr3	180921754	0.0218482	chr12	11816823	0.0216306
chr10	97126223	-0.0155086	chr8	66751284	-0.015289
chr2	10034552	0.0616916	chr14	90501834	0.0619111
chr4	99492792	0.0227547	chr10	69661124	0.022535
chr4	81789912	-0.0960236	chr2	49138985	-0.0962434
chr11	22602309	-0.108248	chr4	68784486	-0.108027
chr2	144926420	-0.0613032	chr12	129507498	-0.0615237
chrX	106355323	-0.0276182	chr12	63889012	-0.0278391
chr5	122166175	-0.0573704	chr12	91344173	-0.0571494
chr5	108331347	-0.0629022	chr12	129214611	-0.0626811
chr10	124237722	-0.00673172	chr11	34433615	-0.00650993
chr1	153022749	0.0814869	chr9	94906828	0.0812647
chr10	74481863	0.0425759	chr8	20152520	0.0427982
chr4	4455284	0.0234791	chr8	101281372	0.0237017
chr9	71019395	-0.0340268	chr3	140730163	-0.033804
chr8	42138739	0.0560298	chr16	55258816	0.0558069
chr16	56371785	0.0420061	chr11	14296674	0.0417827
chr7	141319471	0.0522847	chr15	73996811	0.0525083
chr9	87449019	0.0167575	chr3	180392098	0.0169811
chr9	102979045	-0.0812869	chr4	155727538	-0.0815105
chr1	76163926	-0.0852651	chr2	107807483	-0.0850413
chrX	11225128	-0.0783581	chr5	64074993	-0.0781335
chr1	191046410	-0.0529746	chr1	240536758	-0.0531993
chr4	146187289	-0.0189358	chr8	55216980	-0.0187111
chr13	47983208	0.0465441	chr17	58922310	0.0463194
chr2	87569116	-0.0108177	chr2	207527483	-0.0110425
chr10	46005096	0.0281628	chr9	35034105	0.0283877
chr2	177820071	0.0288054	chr16	86040157	0.0285806
chr2	58183861	-0.137249	chr18	48718405	-0.137474
chr7	135004730	0.0161278	chr9	15200520	0.0159023
chr9	103456069	-0.0812869	chr21	30895384	-0.0810612
chr17	20079326	-0.00562	chr2	190632185	-0.00539395
chr16	85133813	-0.0326565	chr6	154427807	-0.0324301
chr20	56347073	0.0172906	chr8	104266903	0.0170642
chr10	94814727	0.0193857	chr9	107299520	0.0196124
chrX	43705417	-0.086582	chr8	55534528	-0.0868094
chr1	112226638	0.0551972	chr15	29648727	0.0554249
chr1	110101156	0.0551972	chrX	48924285	0.0549694
chr1	62809771	-0.0206586	chr10	15901353	-0.0204306
chrX	14786277	-0.0599839	chr13	95016479	-0.0597556
chr1	76093364	-0.0852651	chr8	16899375	-0.0854938
chr7	122920714	-0.103101	chr3	115906294	-0.10333
chr4	87327849	-0.0790269	chr12	29686991	-0.079256
chr14	70547863	0.028065	chr3	58481936	0.0278358
chr1	190813631	-0.0529746	chr11	48327025	-0.0532042
chr12	75373714	-0.0217898	chr21	25702944	-0.0220199
chr5	122393650	-0.0573704	chr1	65666556	-0.05714
chrX	55495993	-0.0774527	chr11	43559564	-0.0776842
chr4	101596898	-0.117347	chr6	125396286	-0.117579
chr5	171558421	0.0301297	chr8	30115235	0.029898
chr6	111140489	0.019891	chr12	7758387	0.0201246
chr4	146990197	-0.0189358	chr14	100561864	-0.0187013
chrX	150638742	-0.108029	chr2	211209205	-0.107794
chr18	75084827	0.0535927	chr3	151817340	0.0533575
chr1	60270334	-0.0964792	chr2	49138985	-0.0962434
chr7	2030531	0.085016	chr17	70869568	0.085252
chr7	1073784	0.085016	chr17	70869568	0.085252
chr2	63360314	-0.0468862	chr1	151036566	-0.0466499
chrX	102395678	0.00627687	chrX	18820673	0.00604023
chr12	93905441	0.0102486	chr2	87046429	0.0100118
chr12	29323069	-0.0250121	chr5	90707601	-0.0247751
chr1	178270584	0.0392832	chr7	71799207	0.0395205
chr21	34987973	0.0455214	chr9	94664133	0.0452837
chr1	41952677	0.0520251	chr14	19888758	0.0517872
chr1	41952677	0.0520251	chr14	19888758	0.0517872
chr9	76922576	-0.0191396	chr8	19445246	-0.0193784
chr1	184198507	-0.0665428	chr6	116679889	-0.0663031
chr10	74966370	0.0425759	chr3	18403051	0.0428156
chr5	60129615	-0.0737235	chr2	33805712	-0.0739633
chr20	21114940	-0.0389203	chr3	53883711	-0.0386804
chr5	147187894	-0.127985	chr12	98277882	-0.128226
chr4	106562179	-0.0732125	chr10	4691476	-0.0734536
chr13	35909714	-0.0970507	chr21	30785899	-0.097293
chr12	38048378	-0.122915	chr4	157052648	-0.122672
chr3	116873932	-0.0805703	chr4	103072888	-0.0803274
chr11	19210634	-0.0409723	chr3	103170926	-0.0412154
chr13	29727175	0.0642432	chr12	131893013	0.0644873
chr11	113531124	-0.0433907	chrX	99844969	-0.0431464
chr10	96219127	-0.0155086	chr2	20351279	-0.0152641
chr6	4944774	-0.0143535	chr7	92959396	-0.0141087
chr9	118722233	-0.113471	chr11	4968117	-0.113226
chrX	14825413	-0.0599839	chr2	161985342	-0.0602296
chr17	11770367	-0.0883601	chr10	38437782	-0.0886065
chr3	171183064	0.014867	chr6	26342807	0.0151135
chr13	95377788	-0.132299	chr12	21097102	-0.13205
chr21	21562794	-0.146628	chr16	32594360	-0.146877
chr10	96459589	-0.0155086	chrX	119906755	-0.0152593
chr11	43306369	-0.0870019	chr7	34782732	-0.0872521
chr11	60520057	0.0867039	chr1	11028657	0.0864536
chr1	199139374	0.0475623	chr8	22484038	0.047312
chr19	42047708	0.0154351	chr16	80657999	0.0156861
chr17	27233572	0.0458924	chr8	102450648	0.0461439
chr12	129864932	-0.0258384	chr14	100525255	-0.0255864
chrX	14558597	-0.0599839	chr8	133040247	-0.0597319
chr12	79626479	-0.150306	chr4	69101170	-0.150053
chr4	81334977	-0.0960236	chr21	30796170	-0.0957703
chr9	140178045	-0.0184265	chr4	38455815	-0.0181728
chr2	130455243	-0.0535582	chr2	102648419	-0.0533042
chr8	121502046	-0.0672059	chr12	99221862	-0.0674618
chr3	95296432	-0.144829	chr3	87373245	-0.145084
chr8	25335582	-0.0586367	chr1	246151412	-0.0583806
chr3	157874928	-0.0397954	chr5	140300064	-0.0395393
chr8	144425729	0.0856639	chr14	64626627	0.0859205
chr7	143457605	-0.06791	chr4	124932179	-0.0681667
chr9	103283362	-0.0812869	chr1	34436228	-0.0810301
chr6	136809525	-0.0267955	chr4	184604413	-0.0265386
chr10	94224459	0.0541835	chr15	61372589	0.0539265
chr8	25335582	-0.0586367	chr18	14329972	-0.0583791
chr7	138411905	0.0469772	chr6	13585941	0.0472352
chrX	83264804	-0.115141	chr9	70586606	-0.114883
chr12	74032583	-0.0819985	chr13	78541785	-0.0822566
chr3	41236444	-0.0748989	chr3	122368019	-0.0751574
chr9	76810411	-0.0191396	chr10	24580520	-0.0193981
chr14	56772158	-0.0367172	chr4	57565978	-0.036458
chr9	118722233	-0.113471	chr7	15655097	-0.113212
chr2	179013994	-0.0115439	chr11	6186157	-0.0112843
chr16	46706283	-0.0258686	chr9	73692928	-0.0256088
chr9	84827500	-0.0659826	chr14	36057267	-0.0662424
chr11	27656097	-0.113662	chr19	24137462	-0.113922
chr1	109970091	0.0551972	chr16	8824933	0.0549367
chr1	66877884	-0.0428338	chr3	19923340	-0.0425733
chr3	180451811	0.0218482	chr8	103414208	0.0215869
chr9	91233201	0.0830634	chr2	1670982	0.0828014
chr8	24308607	-0.130145	chr7	94974634	-0.129883
chr6	152742097	-0.118694	chr8	13010211	-0.118957
chr4	186779355	-0.045675	chr18	54116693	-0.045412
chr5	76449155	-0.00102573	chr10	34792016	-0.000762164
chr1	7833199	-0.0149193	chr7	26648731	-0.014654
chr3	62084816	-0.0302531	chr1	184681908	-0.029987
chr18	11842918	-0.00272382	chr12	13138097	-0.0024577
chrX	55265391	-0.0774527	chr7	87679848	-0.0777189
chr5	122928027	-0.0573704	chr4	68400750	-0.0571038
chr1	158321910	0.0835281	chr15	64393131	0.0837956
chrX	146805004	-0.0415729	chr1	150999141	-0.0413051
chr2	215607953	-0.0967792	chr21	30791172	-0.0965113
chr20	54642755	0.0808753	chr10	117914121	0.0811437
chr12	101367046	-0.0678295	chr7	143378895	-0.067561
chr6	46065105	-0.0542845	chr11	101279539	-0.0545539
chr6	97767265	-0.0709352	chrX	68753252	-0.0706657
chr5	137349121	0.0622072	chr5	175764104	0.061937
chr11	5231792	-0.102164	chrX	116959604	-0.102436
chr1	198892768	0.0475623	chr17	10300467	0.04729
chr6	143563425	-0.0170724	chr1	239793935	-0.0173449
chr4	87106648	-0.0790269	chr20	26037364	-0.0792998
chr5	53429265	-0.0848482	chr16	33114080	-0.0845751
chr4	80547463	-0.0960236	chr2	165122087	-0.0957502
chr11	5220579	-0.102164	chr8	18569889	-0.10189
chr12	2846837	0.0205138	chr8	75352805	0.0202396
chr4	120441035	-0.0560854	chr12	42423753	-0.0563605
chr5	76158742	-0.00102573	chr2	75611654	-0.000750575
chr14	57938784	0.0122577	chr3	135731905	0.0125329
chr11	60454848	0.0867039	chr11	536218	0.0869792
chr3	55485577	-0.0984037	chr8	56389417	-0.0986799
chr6	138860117	-0.00981569	chr20	46776013	-0.010093
chr1	99185713	-0.109163	chr9	86547443	-0.109441
chr1	182222537	0.0068249	chrX	69564785	0.00710296
chr10	103907770	0.0758666	chr1	10699273	0.0761448
chr15	26570870	-0.0359699	chr12	101014297	-0.0356913
chr20	8437421	-0.134634	chr7	80105555	-0.134913
chr18	75292962	0.0535927	chr2	54335366	0.0533131
chrX	102451738	0.00627687	chr10	105968584	0.00599727
chr9	103057188	-0.0812869	chr8	57459329	-0.081007
chr11	19714285	-0.0409723	chr4	10059366	-0.0412524
chr2	171593654	0.039859	chr17	15967776	0.0395787
chr2	166335804	-0.110495	chr3	115944227	-0.110775
chr15	94679804	-0.104057	chr7	47413500	-0.103776
chr12	67572235	0.00534937	chr6	52639534	0.00563083
chr4	120702213	-0.0560854	chr6	133146820	-0.0563671
chr1	158475551	0.0835281	chr5	177773692	0.0838102
chr6	139309202	-0.00981569	chr8	17878191	-0.0100988
chr6	108664284	0.019891	chr1	157268937	0.0201745
chr5	125932899	0.0319939	chr6	30000877	0.0322774
chrX	55304733	-0.0774527	chr1	48623648	-0.0777364
chr10	65001553	-0.0505675	chr4	113789126	-0.0502837
chr1	112226638	0.0551972	chr19	62707221	0.055482
chr3	4767076	0.00763362	chr1	163765334	0.00734806
chr1	67004022	-0.0428338	chrX	18467658	-0.0425481
chr1	158865110	0.0835281	chr15	64392988	0.0838145
chr1	49516663	-0.120797	chrX	101296377	-0.120511
chr1	169340111	-0.0634166	chr6	148810149	-0.0637033
chr6	110019930	0.019891	chr8	133642417	0.0201788
chr5	146782008	-0.127985	chrX	146171196	-0.127697
chr3	180624317	0.0218482	chr2	169470376	0.0215598
chr3	180447672	0.0218482	chr2	169470376	0.0215598
chr1	63062514	-0.0206586	chr4	170901431	-0.0203694
chr3	4687277	0.00763362	chr1	220775146	0.00734377
chr13	77062603	0.00129303	chr2	36988047	0.00100284
chr4	142825632	-0.102871	chr5	41213758	-0.102581
chr7	29077225	-0.00458843	chr14	62784605	-0.00429675
chr1	23982385	0.0766166	chr2	241923034	0.0763245
chr5	76217197	-0.00102573	chr7	149668018	-0.000733135
chr3	63977715	-0.0690485	chr4	42229514	-0.0687557
chr9	20817131	0.0437767	chr1	163982455	0.0434831
chr2	208717332	0.0039389	chrX	13586698	0.00423288
chr1	93592401	0.0198854	chr7	36926366	0.0195913
chr9	83440917	-0.127052	chr3	154694075	-0.126757
chr9	89584634	-0.00192054	chr11	85401944	-0.00221575
chr3	150397751	-0.0494468	chr10	114152037	-0.0497427
chr5	66330769	-0.0352093	chr18	33238502	-0.0355055
chr12	87013522	-0.123515	chr8	70827651	-0.123218
chr8	92403407	-0.126269	chr1	161575262	-0.125972
chr1	74609615	-0.120839	chr5	161234009	-0.121136
chr11	5204074	-0.114592	chr8	11424223	-0.114294
chr13	47900013	0.0465441	chr2	170175798	0.0462462
chr6	46032861	-0.0542845	chr7	38822696	-0.0545825
chr6	114381533	-0.130315	chr10	60100880	-0.130613
chr7	14499399	-0.124159	chr3	28297197	-0.124458
chr21	21067041	-0.146628	chr6	49862144	-0.146927
chr6	136636188	-0.0267955	chr11	124372911	-0.026496
chr6	4070814	-0.0143535	chrX	148433821	-0.0140538
chr3	64562388	-0.112482	chrX	21442595	-0.112782
chr6	114381533	-0.130315	chr8	62751446	-0.130615
chr1	181569181	0.0068249	chr19	62342829	0.00712553
chr10	46015397	0.0281628	chr19	40272280	0.0278614
chr18	70689261	-0.0513623	chr1	157771956	-0.0516641
chrX	117779055	0.0258148	chr11	116136511	0.0261165
chr7	77056306	-0.0215225	chr12	100955438	-0.021825
chr12	86922627	-0.123515	chr18	29022703	-0.123817
chr18	53384019	0.0327877	chr19	59379699	0.0324845
chrX	117609025	0.0258148	chr10	43212188	0.0261182
chr6	49522970	-0.125441	chr18	7977086	-0.125138
chr4	75534653	-0.088194	chrX	30234938	-0.0878901
chr21	17834169	-0.0762948	chr2	8007202	-0.076599
chr3	39288260	0.0190219	chr14	90214599	0.0193268
chr6	76426528	-0.10291	chr2	56365787	-0.102605
chr1	204643614	0.0784356	chr15	83121744	0.0787417
chrX	14786277	-0.0599839	chr4	10198210	-0.0596776
chr17	6861701	0.074684	chr2	217020700	0.0743771
chr12	76940060	-0.115418	chr4	52635282	-0.115725
chr4	87030861	-0.0790269	chr5	110474934	-0.079334
chr10	74481863	0.0425759	chr10	118202436	0.042883
chr5	126170670	0.0319939	chr10	75565426	0.0316853
chr6	169846254	-0.0259017	chr16	23118621	-0.0262107
chr12	101355167	-0.0678295	chr10	25717729	-0.0675201
chrX	13651478	0.00249933	chr16	20965120	0.00280893
chr8	24308607	-0.130145	chr1	107402110	-0.129835
chr2	208190012	0.0039389	chr2	230842431	0.0042491
chr18	11776140	-0.00272382	chr12	10690481	-0.00241241
chrX	44925795	-0.086582	chr8	52639624	-0.0862704
chr7	140356840	0	chrX	122628339	0.00031199
chr12	89871603	-0.1312	chrX	146148012	-0.130888
chr12	89902261	-0.1312	chrX	146148015	-0.130888
chr7	41709694	-0.0755736	chr3	99466307	-0.0752599
chr15	26792159	-0.0359699	chr1	160942861	-0.0356561
chr9	14645251	-0.108573	chr13	18482586	-0.108888
chr15	19825923	-0.0604775	chr2	158370912	-0.0607927
chr11	60395665	0.0867039	chr11	62322857	0.0863882
chr4	106836282	-0.0732125	chr2	236802990	-0.0728965
chr2	87569116	-0.0108177	chr20	44419027	-0.0111349
chr10	32839272	0.0175928	chr2	12787378	0.01791
chr7	122029881	-0.141991	chr13	37052850	-0.142308
chr5	111107026	-0.0310448	chr4	68206779	-0.031363
chr10	52729380	-0.130071	chr1	162941547	-0.129753
chr7	12618240	-0.124159	chr1	71310447	-0.124479
chr12	16018517	-0.105084	chr14	62412703	-0.105405
chr14	57818222	0.0122577	chr6	29904806	0.0125799
chr8	144529966	0.0856639	chr9	125169561	0.0859861
chr19	42344148	0.0154351	chr7	16469815	0.0157589
chr10	64647991	-0.0505675	chr4	113788822	-0.0502434
chr15	26303693	-0.0359699	chr5	93930963	-0.0362949
chr1	110101156	0.0551972	chr16	16265029	0.0555231
chr18	53384019	0.0327877	chr11	8904664	0.0324618
chr12	13814983	-0.0891832	chr10	52275886	-0.0888573
chr5	59838758	-0.0737235	chr4	107321996	-0.0740496
chr1	61510807	-0.0704848	chr8	97975786	-0.0701583
chr15	26304072	-0.0359699	chr4	174693870	-0.0362973
chr17	12560654	-0.0883601	chr4	70839132	-0.0886879
chr1	74988187	-0.120839	chr4	68878559	-0.120511
chr17	15632316	0.0245704	chr12	12946545	0.0248988
chr13	76400905	0.00129303	chr8	125067445	0.000964532
chr7	62448234	-0.104397	chr5	124054606	-0.104726
chr16	85147416	-0.0326565	chr6	154428451	-0.0323271
chr6	168697639	-0.116558	chrX	107698620	-0.116227
chrX	96284285	-0.103426	chr9	26989417	-0.103757
chr2	148451495	-0.108755	chr4	177263733	-0.109087
chr2	208338971	0.0039389	chr7	135074510	0.00360631
chrX	110288430	-0.0611735	chr11	108801579	-0.0615064
chr10	97186340	-0.0155086	chr6	17982171	-0.015842
chr9	78563467	-0.0191396	chr1	209146180	-0.0194739
chr17	6860179	0.074684	chr19	50092551	0.0743491
chr14	56938121	-0.0367172	chr7	143152368	-0.0363823
chr6	84087163	-0.0998348	chr1	239296270	-0.10017
chr11	60468482	0.0867039	chr12	47336765	0.086368
chr6	168697639	-0.116558	chr11	5418853	-0.116895
chr8	97634135	-0.0370339	chr11	124451922	-0.0373709
chr3	61888948	-0.0302531	chr7	116318174	-0.0299155
chr1	191336701	-0.0529746	chr12	64550040	-0.0526364
chr1	169202915	-0.0634166	chr9	70862056	-0.063078
chr1	75647025	-0.0852651	chr8	85628144	-0.0856058
chr7	29360557	-0.00458843	chr15	53461298	-0.00492966
chr9	118722233	-0.113471	chr2	227915632	-0.11313
chr13	97439240	-0.0420604	chr1	157824762	-0.0424021
chr10	64243949	-0.0505675	chr10	123287415	-0.0509094
chr2	115977304	-0.149181	chr13	38496127	-0.148838
chr10	18189227	0.0184969	chr9	114851406	0.0181534
chr4	129983029	-0.0670731	chr5	174863173	-0.0667293
chr10	103985578	0.0758666	chr12	1611560	0.0762106
chr2	63435697	-0.0468862	chr21	31123576	-0.0472304
chr4	149401244	-0.0861905	chr12	21420624	-0.0858463
chr6	105671153	0	chr3	188463506	0.000344316
chrX	154263880	0.0211184	chr13	51569058	0.0214627
chr1	76028913	-0.0852651	chr2	199940272	-0.08561
chr6	97093147	-0.0709352	chr17	50397315	-0.07059
chr8	67226052	0.0255514	chr19	56050879	0.0252059
chr9	17208543	-0.120203	chr11	30211269	-0.119858
chr10	17685671	0.0184969	chr16	45899657	0.0181508
chr9	76610030	-0.0191396	chr2	149190318	-0.0194861
chr4	120394675	-0.0560854	chr2	230417536	-0.0564322
chr7	14514865	-0.124159	chr11	123601065	-0.124506
chr1	61510584	-0.0704848	chr14	94038653	-0.0701375
chrX	105969304	-0.0276182	chr14	100512603	-0.0279659
chr2	144565714	-0.0613032	chr3	145183614	-0.061651
chr15	63014624	0.0845375	chr16	73830077	0.0841895
chr20	58072889	0.0309293	chr17	25353383	0.0312775
chr18	53281721	0.0327877	chr1	38257027	0.0324389
chr1	154141013	0.0814869	chr8	22229142	0.0811378
chr10	46015397	0.0281628	chr5	139926735	0.0278111
chr1	62516048	-0.0206586	chrX	119940800	-0.0203067
chr1	62682313	-0.0206586	chrX	119940800	-0.0203067
chrX	43568733	-0.086582	chr5	58763000	-0.0869363
chr3	21602658	-0.128693	chr15	93814702	-0.129048
chr3	150788107	-0.0494468	chr11	8471036	-0.0490918
chr5	147259379	-0.127985	chr2	189334893	-0.12834
chr15	19190003	-0.0604775	chr13	109678404	-0.0608328
chr1	142492178	-0.0308552	chr7	130747536	-0.0304987
chr7	31703958	-0.1179	chr14	44044675	-0.118257
chr3	159301570	-0.0827744	chr1	246352383	-0.0824163
chr8	144521174	0.0856639	chr12	131742219	0.0860229
chr7	143646626	-0.06791	chr1	246220654	-0.0682694
chr2	208190151	0.0039389	chr10	97428517	0.00357909
chr8	10622060	-0.0227665	chr13	102311260	-0.0224044
chr10	64243949	-0.0505675	chr3	20113714	-0.0502054
chr11	27329004	-0.113662	chr12	100101136	-0.114024
chr3	150947094	-0.0494468	chr20	1915052	-0.0490844
chr7	109387013	-0.100639	chrX	151313580	-0.100277
chr13	76657986	0.00129303	chr15	68966271	0.000929759
chr17	15804445	0.0245704	chr2	32610770	0.0249345
chr12	89972332	-0.1312	chr11	123757978	-0.130835
chr6	137231079	-0.0267955	chr8	41477493	-0.0264302
chr6	123789411	-0.137316	chr12	86701707	-0.137682
chr7	15387316	-0.124159	chr1	195020189	-0.124525
chr13	76469356	0.00129303	chr18	11996165	0.000926642
chr1	75982287	-0.0852651	chr4	70858439	-0.0848987
chrX	150883029	-0.108029	chr11	100893687	-0.107662
chr2	15421694	-0.0805277	chr9	38585861	-0.0801608
chrX	102395678	0.00627687	chr10	26589369	0.0059099
chr17	65682524	-0.104086	chrX	79165417	-0.104453
chr7	70526122	-0.0987233	chr18	26918163	-0.0990916
chr6	130442852	-0.0658039	chr15	28456945	-0.0654352
chr3	172461938	-0.0580521	chrX	99733992	-0.0584211
chr4	106353899	-0.0732125	chr20	14952993	-0.0735827
chrX	7215077	-0.108045	chr19	24083155	-0.107675
chr4	74922239	-0.0380956	chr7	117660983	-0.0377246
chr5	135652980	-0.111553	chr17	28936078	-0.111924
chr2	15668948	-0.0805277	chr10	59708963	-0.0801548
chrX	14831356	-0.0599839	chr7	27100644	-0.0596107
chr12	129864932	-0.0258384	chrX	69328169	-0.0254644
chr2	166596156	-0.110495	chr11	5320861	-0.11087
chr12	75373714	-0.0217898	chr1	170680520	-0.0221658
chr2	67484491	-0.0959642	chr11	123406007	-0.0955874
chrX	13722109	0.00249933	chr1	100125197	0.00287633
chr10	120781531	0.0739374	chr15	39794666	0.0743155
chr10	120809577	0.0739374	chr15	39794666	0.0743155
chr5	135652980	-0.111553	chr2	227943692	-0.111931
chr5	147046672	-0.127985	chr21	30576322	-0.128364
chr18	65443282	-0.0932095	chr2	132676825	-0.0928297
chr15	65754290	0.02912	chr11	125016186	0.0295003
chr6	153339624	-0.118694	chr11	7803627	-0.119077
chr6	169855978	-0.0259017	chr7	16775281	-0.0262849
chr17	65627965	-0.104086	chr4	111760866	-0.10447
chr6	102289116	-0.131386	chr18	29496968	-0.130999
chr13	31636106	-0.0129566	chr12	100706085	-0.0133439
chr5	126312822	0.0319939	chr5	145507634	0.0316066
chr3	106673418	-0.107002	chr4	85635935	-0.10739
chr7	27600356	-0.00458843	chr16	25165589	-0.0049769
chr3	121406425	0.00532006	chr15	62233851	0.00493092
chr1	159244691	0.0835281	chr19	47075154	0.0839182
chr10	73926504	0.0425759	chr5	68692237	0.0429674
chr5	76650723	-0.00102573	chr6	15492369	-0.00063422
chr11	60442718	0.0867039	chr7	150922205	0.0863117
chrX	50462585	-0.0772337	chr4	70899499	-0.0768402
chr1	93739540	0.0198854	chr19	40345046	0.0194906
chr1	93739540	0.0198854	chr19	40345069	0.0194879
chr1	116182896	-0.00297904	chr13	76355423	-0.0033766
chrX	106220244	-0.0276182	chr11	122950233	-0.0280161
chr12	99879527	-0.119699	chr8	72351877	-0.119301
chr13	39176264	-0.124077	chr1	71310447	-0.124479
chr4	74681465	-0.0380956	chr5	140289827	-0.0376924
chr15	67073022	0.02912	chr10	35532976	0.0295241
chr7	77056016	-0.0215225	chrX	49482976	-0.0219278
chr10	53073115	-0.130071	chr8	62744288	-0.129665
chr10	53127306	-0.130071	chr8	62744288	-0.129665
chr4	74681362	-0.0380956	chr7	35248937	-0.0376892
chr6	105723513	0	chr20	5872829	0.000408711
chrX	110482346	-0.0611735	chr8	86759462	-0.0615834
chr16	19547243	-0.0441383	chr17	29712938	-0.0445512
chr1	59377632	0.0269942	chr2	8987739	0.0274075
chrX	79885114	-0.115141	chr16	34570877	-0.114726
chr6	137037614	-0.0267955	chr6	71260229	-0.0263772
chr5	126421616	0.0319939	chr15	73489877	0.0315741
chr15	27840823	-0.110193	chr4	52590430	-0.109773
chr10	74481863	0.0425759	chr2	101993027	0.0429965
chr5	76057487	-0.00102573	chr7	111702552	-0.000605042
chr18	70264713	-0.0513623	chr4	149043140	-0.0517844
chr12	7887213	0.007685	chr17	18484016	0.00726285
chr18	66127765	-0.0932095	chr9	26915418	-0.0927866
chr18	70558738	-0.0513623	chr16	49363404	-0.0509388
chr14	18639153	-0.134321	chrX	146119991	-0.134745
chrX	13723626	0.00249933	chr5	140850310	0.00292432
chr11	27666599	-0.113662	chrX	101412613	-0.114088
chr11	27665960	-0.113662	chrX	101412611	-0.114089
chr9	20706145	0.0437767	chr10	47883302	0.0433493
chr8	24308607	-0.130145	chr13	93267673	-0.129715
chr7	140175657	0	chrX	10125342	-0.000430007
chrX	110301895	-0.0611735	chr16	54359168	-0.0616043
chrX	7026596	-0.108045	chr11	4933048	-0.107614
chrX	150877746	-0.108029	chr11	5486417	-0.107595
chr14	71025251	0.028065	chr19	9351141	0.0276313
chr4	120439219	-0.0560854	chr1	85630117	-0.0565196
chr1	159117269	0.0835281	chr16	73831728	0.0839623
chr1	158432603	0.0835281	chr16	73831728	0.0839623
chr7	57244562	-0.104397	chr9	86578523	-0.104833
chr17	13983082	-0.0381674	chr3	152648177	-0.0377308
chr3	40476334	-0.0237774	chr3	132157184	-0.0233404
chr11	43404569	-0.0870019	chrX	68875125	-0.08744
chr4	106562179	-0.0732125	chr5	135225243	-0.0727741
chr3	40548713	-0.0237774	chr8	33534500	-0.0242169
chr9	2094482	-0.0680606	chr1	98058553	-0.0685005
chr6	131314169	-0.0658039	chr2	165908797	-0.0653635
chr15	63055860	0.0845375	chrX	152378057	0.0840963
chr7	136278341	-0.137087	chr6	72143419	-0.136644
chrX	74920672	-0.0712536	chr21	30040945	-0.0716982
chr11	43306369	-0.0870019	chr12	78076249	-0.0874467
chr12	15616077	-0.105084	chr5	173437059	-0.105529
chr5	111107099	-0.0310448	chr7	97329583	-0.0314903
chr2	139011546	-0.146371	chr16	32593952	-0.146817
chr3	41236444	-0.0748989	chr4	151308794	-0.0744505
chr10	45459651	0.0281628	chr17	18329904	0.0277142
chr3	40051561	-0.0237774	chr14	100487984	-0.0233286
chr11	27655404	-0.113662	chr13	18554358	-0.113213
chr10	64573902	-0.0505675	chr4	113787880	-0.0501184
chr8	9636640	-0.0227665	chrX	102079370	-0.022317
chrX	80299976	-0.115141	chr11	4977262	-0.11469
chr5	111106952	-0.0310448	chr6	45273437	-0.0314962
chr11	27570449	-0.113662	chr4	166098636	-0.114114
chr2	208306824	0.0039389	chr5	140854241	0.00348572
chr7	143402712	-0.06791	chr16	20344069	-0.0683648
chr8	144583188	0.0856639	chr14	64625289	0.0861188
chr8	144642865	0.0856639	chr14	64625289	0.0861188
chr3	133679904	-0.0756302	chr10	86173323	-0.0751752
chr2	208496393	0.0039389	chr6	26264930	0.00439468
chr7	136278125	-0.137087	chr12	33451818	-0.13663
chr15	27840823	-0.110193	chr20	6702827	-0.109736
chr7	136278360	-0.137087	chr1	194935444	-0.136628
chr15	63055860	0.0845375	chr7	50482454	0.0840788
chr15	63179073	0.0845375	chr7	50482454	0.0840788
chr5	147454212	-0.127985	chr3	191043952	-0.127524
chr6	83745585	-0.0998348	chr4	147967056	-0.099374
chr11	27397497	-0.113662	chr3	190956944	-0.114126
chr5	135652980	-0.111553	chr4	166526891	-0.111088
chr3	77504603	-0.141843	chr13	37052850	-0.142308
chr11	131498923	-0.131083	chr8	62751446	-0.130615
chr3	63946317	-0.0690485	chrX	101743245	-0.0685807
chr16	46792456	-0.0258686	chr20	44526523	-0.0254001
chr4	186597677	-0.045675	chr1	151026451	-0.0452054
chr9	118496401	-0.113471	chr4	166541301	-0.113
chr15	65754290	0.02912	chr11	77667279	0.0295913
chr3	40548713	-0.0237774	chr12	14579961	-0.0242493
chrX	106769611	-0.0276182	chr1	99908351	-0.0280925
chr1	143433241	-0.0308552	chr7	16805027	-0.030379
chr16	19457454	-0.0441383	chr12	11352957	-0.0446163
chr1	99185713	-0.109163	chr12	99517218	-0.109643
chr7	136620860	-0.137087	chr10	60146039	-0.136606
chr4	191233462	-0.124657	chr18	7977086	-0.125138
chr18	11807353	-0.00272382	chr5	61852250	-0.00320512
chr2	144926420	-0.0613032	chr16	20388426	-0.0617886
chr1	120732949	-0.0308552	chr3	114212613	-0.0303691
chr4	191110160	-0.124657	chr5	167134080	-0.125143
chr1	218836306	-0.0956106	chr1	78754145	-0.0951234
chr1	219040512	-0.0956106	chr1	78754145	-0.0951234
chr6	105574757	0	chr2	62583984	-0.000488215
chr8	107592873	-0.121623	chrX	85149989	-0.122112
chr10	64245349	-0.0505675	chr6	46795701	-0.0500769
chr11	87517163	-0.135481	chr4	94969633	-0.135973
chr1	98949234	-0.109163	chr19	35647986	-0.109657
chr4	106335384	-0.0732125	chr10	131846256	-0.0737076
chr1	62441824	-0.0206586	chr19	38400003	-0.0201628
chr2	148451904	-0.108755	chr5	110114519	-0.109251
chr1	62682517	-0.0206586	chr20	6027841	-0.0201621
chr17	12583339	-0.0883601	chr10	52275886	-0.0888573
chr1	117790725	-0.0308552	chr4	119457617	-0.0303576
chr2	58183896	-0.137249	chr7	80126148	-0.137747
chr12	38265699	-0.122915	chr3	167005666	-0.122416
chr5	66521116	-0.0352093	chr2	16652414	-0.0357093
chr10	53114760	-0.130071	chr3	98745645	-0.12957
chrX	105891726	-0.0276182	chr12	92681972	-0.0281211
chr12	15616077	-0.105084	chr4	156923904	-0.105587
chr4	139343825	-0.109201	chr19	22737735	-0.109705
chr1	58918256	0.0269942	chr7	141110916	0.0274978
chr3	132586831	-0.0756302	chr1	246268663	-0.0751258
chr10	74481863	0.0425759	chr20	36487324	0.0430805
chr2	16001357	-0.0805277	chr2	107842625	-0.0800225
chr2	144594291	-0.0613032	chr7	63311558	-0.06181
chrX	13946361	0.00249933	chr6	5129912	0.00300852
chr12	73219654	-0.143927	chr12	18499180	-0.143416
chr13	31979088	-0.0129566	chr8	66765007	-0.0134679
chr11	27570449	-0.113662	chr4	156988603	-0.114173
chr4	44008130	-0.15164	chr8	110420449	-0.151127
chr6	4070878	-0.0143535	chr7	134532993	-0.0138367
chr9	87867605	0.0167575	chr3	39513467	0.0162403
chr1	169385414	-0.0634166	chr5	86661698	-0.0639352
chr1	225408319	-0.00431842	chr14	60568894	-0.00379773
chr4	102325630	-0.117347	chr11	56224898	-0.116826
chr2	193336343	-0.151808	chr7	18731437	-0.151287
chr13	31886587	-0.0129566	chr4	110860643	-0.0134794
chr7	143423600	-0.06791	chr3	189758520	-0.0684337
chr2	62957329	-0.0468862	chr11	113129377	-0.0474104
chr1	191308682	-0.0529746	chr11	35714217	-0.0524484
chr5	122747832	-0.0573704	chr12	91342028	-0.0568431
chr8	144713996	0.0856639	chr11	62055429	0.0861928
chr14	70934842	0.028065	chr11	71430390	0.0275347
chr4	106732756	-0.0732125	chr4	12946579	-0.0726803
chr3	121159724	0.00532006	chr8	124730733	0.00478715
chr1	191337045	-0.0529746	chr12	11040784	-0.0524409
chr3	40500169	-0.0237774	chr3	115503673	-0.0243113
chrX	79575034	-0.115141	chr2	157994114	-0.114605
chr1	168513571	-0.0634166	chr18	27171720	-0.0628799
chr4	147323474	-0.0189358	chr2	37738538	-0.0183987
chr9	87629175	0.0167575	chr12	127859093	0.0162189
chr1	61941495	-0.0206586	chr12	97862902	-0.0201196
chr4	191233465	-0.124657	chr7	34989598	-0.125196
chr3	132680699	-0.0756302	chr12	125508131	-0.075091
chr3	89385774	-0.144829	chr8	110368925	-0.144289
chrX	13680077	0.00249933	chr8	118144913	0.00304196
chr3	121159724	0.00532006	chr6	56679058	0.00477692
chr11	106228750	-0.072613	chrX	49847277	-0.0720695
chr16	84929871	-0.0326565	chr6	87856742	-0.0321119
chr5	135495789	-0.111553	chr11	5329783	-0.112098
chr3	150810731	-0.0494468	chr6	29120450	-0.0499934
chr5	128963138	-0.0979812	chr4	184061931	-0.0985284
chr11	27580633	-0.113662	chr12	21229695	-0.113114
chr19	42116682	0.0154351	chr21	38573178	0.0159858
chr11	27334183	-0.113662	chr10	42300867	-0.114213
chrX	79532562	-0.115141	chr4	73174583	-0.114587
chr4	76135834	-0.088194	chr5	135314560	-0.087639
chr5	59821182	-0.0737235	chr9	112758030	-0.0742798
chr12	90025518	-0.1312	chrX	146149790	-0.130643
chr6	97144189	-0.0709352	chr10	21167724	-0.0703775
chr1	168778742	-0.0634166	chr5	86662005	-0.063979
chr10	131587809	-0.0516309	chr6	133116496	-0.0521934
chr5	76379390	-0.00102573	chr10	127254967	-0.000462727
chr4	74932932	-0.0380956	chr11	86339225	-0.0375322
chrX	106355323	-0.0276182	chr7	127040299	-0.028184
chrX	14558597	-0.0599839	chr1	167618111	-0.0594176
chr5	111107357	-0.0310448	chrX	54969281	-0.0316124
chr7	28568750	-0.00458843	chr17	15295856	-0.00401846
chr5	52815006	-0.0848482	chr1	56775433	-0.0842776
chr6	73151359	-0.143645	chr5	113828611	-0.143074
chr2	208306824	0.0039389	chr2	190327900	0.00336682
chr5	111107296	-0.0310448	chr13	19125693	-0.0316179
chr3	21422701	-0.128693	chr7	94979113	-0.129266
chr8	91152148	-0.0952278	chr1	195229358	-0.0946527
chr3	40528367	-0.0237774	chr9	137529214	-0.0243543
chr5	122747832	-0.0573704	chr1	169434729	-0.0567922
chr1	191311577	-0.0529746	chr6	71531318	-0.0523952
chr1	61508290	-0.0704848	chr8	12640570	-0.0699042
chr5	111106953	-0.0310448	chr7	26772039	-0.0316259
chr5	135555903	-0.111553	chr8	87140387	-0.112134
chr5	76650723	-0.00102573	chr5	140826725	-0.00044397
[truncated: 501 more rows]

## Sheet: Table 3
CTR - chromosome	CTR - location	CTR - average ToR	TTR - chromosome	TTR - location	TTR - average ToR
chr1	167785104	-0.0608001	chr8	92403407	-0.0608002
chr4	74251366	0.0134646	chr14	100460945	0.0134651
chr7	80127625	0.0236009	chr20	19973851	0.0236015
chr8	27566976	0.0326388	chr1	161409108	0.0326398
chr17	68377064	0.0238371	chr2	72970408	0.0238384
chr13	59365821	-0.0569003	chrX	21584949	-0.0568989
chr13	78835012	-0.0043128	chr14	93824376	-0.00431119
chr12	25558864	0.0313987	chr1	35092892	0.0313969
chr19	21496598	-0.101761	chr14	98250776	-0.101763
chrX	141945551	-0.11551	chr18	31083693	-0.115512
chr9	126845185	0.0566674	chr17	4586774	0.0566699
chrX	106874390	0.0178649	chr2	87834415	0.0178623
chr5	52126870	0.0350788	chr7	150383910	0.0350758
chrX	16066453	0.031529	chr6	41922219	0.0315257
chr15	67073022	0.0416736	chr14	23877074	0.0416703
chr16	87028023	0.0580812	chr17	7403991	0.0580846
chr16	83652120	0.0580812	chr17	7403991	0.0580846
chr7	20182171	-0.0420503	chr12	118360067	-0.0420537
chr10	49296441	0.0215663	chr16	54085531	0.0215628
chr18	5881143	-0.0739355	chr4	156988603	-0.0739391
chr10	18326500	-0.0599416	chr12	14880596	-0.0599455
chr9	123607263	0.0474179	chr11	819788	0.0474139
chr9	2628139	-0.0370093	chr19	62362787	-0.0370132
chr4	20949404	-0.0856817	chr2	210668988	-0.0856857
chr6	22038623	-0.057416	chr9	1043949	-0.0574119
chr9	93089972	0.028108	chr5	151233429	0.0281039
chr4	25986961	0.0369251	chr6	72143419	0.0369293
chr11	119454	0.0622824	chr19	41334637	0.0622867
chr11	128789237	-0.0416875	chr8	82602970	-0.0416921
chr1	153027957	0.0588011	chr6	33512634	0.0588057
chr17	60971674	0.0314476	chr1	158122654	0.0314426
chr1	214853318	-0.105715	chr8	72351877	-0.10572
chrX	146505	0.016051	chrX	100535021	0.0160564
chr10	6301178	0.0472483	chr5	145156933	0.0472429
chr14	54520124	0.0321349	chr4	129225729	0.0321294
chr17	54798856	0.0302181	chr4	88178203	0.0302126
chr1	67119515	0.0277912	chr14	94982755	0.0277856
chr8	109866734	-0.0946668	chr11	31294322	-0.0946611
chr5	17226834	0.040724	chr7	107504634	0.0407182
chr14	95075942	0.0391905	chr17	7522016	0.0391966
chrX	83264804	-0.0766436	chrX	101027883	-0.0766375
chr5	67627828	0.0317692	chr19	60365836	0.031763
chr8	74658438	0.00631577	chrX	129049472	0.00630951
chr13	106968171	-0.0644238	chr10	18770157	-0.0644175
chr7	28568750	0.0248952	chr14	23693104	0.0249016
chr1	89392166	-0.0524047	chr2	80161532	-0.0524111
chr1	87576965	-0.0524047	chr2	80161532	-0.0524111
chr19	63169666	-0.0234907	chr1	156419600	-0.0234972
chr7	132268765	0.00411876	chr8	128544171	0.0041123
chr3	62597583	-0.0426142	chr16	20576069	-0.0426211
chr1	8370692	0.0417108	chr14	30594596	0.0417177
chr1	165102326	-0.0826881	chr6	51824243	-0.0826804
chrX	106769611	0.0178649	chr8	94817652	0.0178571
chr6	112195249	0.0304226	chr7	75986408	0.0304306
chr6	109050713	0.0171456	chr20	5049433	0.0171374
chr6	34576430	0.0582789	chr15	32363523	0.0582871
chr1	89253042	-0.0524047	chr7	132703924	-0.0524129
chr4	140486755	0.00592753	chr3	153583071	0.00593584
chr20	22511371	-0.0643273	chr7	126808796	-0.0643185
chr9	125824486	0.0566674	chr1	155107780	0.0566587
chr9	126845185	0.0566674	chr1	155107780	0.0566587
chr10	111821507	0.0366467	chr14	35074505	0.0366555
chr16	45110630	-0.0143645	chr11	7647149	-0.0143556
chr18	45789301	-0.0411827	chr11	4367102	-0.0411918
chr10	75488899	0.0431326	chr2	223475169	0.0431233
chr13	26095460	0.00599908	chr11	4094591	0.0060085
chr3	110239731	-0.0896444	chr3	98745645	-0.089635
chr7	136620860	0.0391301	chr7	107086838	0.0391204
chr19	59247455	-0.0029337	chr18	75323535	-0.00294343
chr3	66303181	0.0365265	chr20	39572565	0.0365364
chr16	60436136	-0.128163	chr1	180293899	-0.128173
chr12	4581403	-0.00613894	chr1	180837276	-0.00612829
chr2	85095924	0.0406101	chr2	122235744	0.0405987
chr16	55564296	0.0522698	chr11	791821	0.052258
chr13	83351936	-0.0730466	chr11	60024149	-0.0730346
chr2	199936766	-0.0784926	chr11	4924435	-0.0785047
chr17	9454085	-0.0577634	chr1	245792772	-0.0577755
chr10	230500	0.0191768	chr16	8750130	0.0191646
chr8	109546670	-0.0946668	chr3	194678975	-0.094679
chr15	58938285	0.0397184	chr15	86952387	0.0397059
chr2	43494048	0.027616	chr8	146047805	0.0276029
chrX	148474004	0.0337511	chr3	51696820	0.0337379
chr9	101742687	0.00214537	chr1	110687147	0.00215881
chr2	135061421	-0.0374381	chr6	24794257	-0.0374246
chr12	10022368	-0.00708536	chr3	44580185	-0.00709899
chr12	7531179	0.0078132	chr6	41785235	0.00779938
chr15	92735309	-0.0901602	chr8	54313788	-0.0901741
chrX	150322404	-0.0750025	chr7	64285536	-0.0749886
chrX	66770721	-0.0829601	chr14	36057003	-0.0829742
chr8	95002864	0.0387736	chr3	12525414	0.038788
chr5	83495124	-0.113378	chr19	42116682	-0.113364
chr7	136953537	0.0391301	chr2	198074698	0.0391446
chr5	173437059	-0.0371024	chr1	245663500	-0.0370877
chr5	130525853	0.000507051	chr7	158265765	0.000491717
chr7	28011840	0.0248952	chr8	48941759	0.0249106
chr3	199213227	0.0372733	chr1	234250429	0.0372891
chr3	19923340	-0.111916	chr9	105920086	-0.111933
chr9	123759866	0.0474179	chr3	9733551	0.047434
chr7	14499399	-0.0849343	chr11	4892997	-0.0849505
chr8	107786654	-0.0103201	chr14	100598174	-0.0103037
chr5	169904836	-0.0476288	chr4	95389624	-0.0476122
chr8	42521375	0.0356113	chr2	105324430	0.0355946
chr2	36534341	0.0457433	chr5	145454104	0.0457263
chr5	122166175	-0.021177	chr20	25708490	-0.02116
chr13	112895478	0.0525682	chrX	109354908	0.0525856
chr9	97010484	-0.0137934	chr19	58917276	-0.013776
chr11	104325718	-0.0684792	chrX	72010465	-0.0684966
chr1	50658771	-0.011906	chr7	97679854	-0.0119237
chr4	38772247	0.0323986	chr6	33360070	0.0323808
chr2	85302630	0.0406101	chr3	52483346	0.0405922
chr5	175891666	0.0403772	chrX	14831356	0.0403951
chr11	60865018	0.059283	chr19	15429910	0.0593009
chr5	167134080	0.0279038	chr20	17908762	0.027922
chr3	199213227	0.0372733	chrX	100422306	0.037255
chr8	129042092	0.0291069	chr9	98450387	0.0291253
chr11	60876867	0.059283	chrX	23651513	0.0592645
chr20	57734579	-0.0509116	chr7	97454650	-0.0509301
chr13	77203424	-0.0792476	chr6	99465446	-0.0792663
chr17	9257256	-0.0577634	chr8	24388309	-0.0577443
chr2	232959351	0.00455055	chr21	41736429	0.00453135
chr7	4733028	-0.0150315	chr5	6704587	-0.0150122
chrX	63361514	-0.0911347	chr14	19474144	-0.0911542
chr8	21944327	0.0548148	chr6	33489479	0.0547951
chr3	42854873	0.0300492	chr5	111106374	0.0300291
chrX	130243123	-0.0589104	chrX	52560351	-0.0589307
chr19	49155414	0.0107074	chr18	72913744	0.0106869
chr13	45479605	-0.00954825	chr5	92982204	-0.00952757
chr15	56579916	0.0409214	chr15	32254878	0.0409003
chr7	110539964	-0.0680679	chr4	20416384	-0.0680468
chrX	35729076	-0.102318	chr1	103965722	-0.102297
chr3	106965188	0.0139483	chr17	23751571	0.0139697
chr7	78202568	-0.0351605	chr1	156492616	-0.0351822
chrX	29199770	-0.0741058	chr6	26125629	-0.074084
chr12	14996023	-0.055865	chr1	145102031	-0.0558432
chr10	227811	0.0191768	chr14	63756767	0.0191986
chr16	73277772	0.0546762	chr7	2792376	0.0546982
chr8	82820773	-0.0783374	chr3	28297197	-0.0783151
chr10	62364974	0.0098557	chr16	31394404	0.00983298
chr1	178270584	0.0263456	chr18	53178939	0.0263684
chr18	61633811	-0.136239	chr3	193475955	-0.136263
chr16	73277772	0.0546762	chr11	14456802	0.0546525
chr13	112895478	0.0525682	chr6	33476484	0.0525443
chr19	50062779	0.0596672	chr4	154412486	0.0596433
chr19	528409	0.0647472	chr12	115457161	0.0647232
chr1	236116445	-0.0985539	chr11	4826528	-0.0985786
chr3	54932266	0.0392379	chr2	47626196	0.0392131
chr9	330062	-0.0141506	chr10	24707252	-0.0141759
chr5	158257433	0.0187176	chr2	187301895	0.0186922
chr8	59147249	-0.0645592	chr4	41735794	-0.0645847
chrX	69181815	-0.0240449	chr8	74366925	-0.0240709
chr12	40793427	-0.0409287	chr1	156528687	-0.0409547
chr11	69661230	0.0116579	chr7	64785639	0.0116318
chr3	43510693	0.0300492	chr14	63819262	0.0300231
chr14	64625289	0.0569449	chr5	179074890	0.0569187
chr3	19358580	-0.111916	chr18	31104607	-0.11189
chr12	7531179	0.0078132	chr15	55791619	0.00778646
chr7	5500939	0.0621759	chr11	19714285	0.0621487
chr18	48718405	-0.119653	chr1	246179252	-0.119625
chr1	226547841	0.0339655	chr11	56941086	0.0339928
chr5	7666268	-0.0897757	chr1	195187268	-0.0897483
chr11	16199541	-0.0956398	chr1	172794603	-0.0956123
chr12	40877745	-0.0409287	chr11	5614581	-0.0409008
chr8	70827541	-0.0416598	chr6	32932761	-0.0416313
chr8	119581386	0.0328015	chr16	57080645	0.0328301
chr10	18670221	-0.0599416	chr4	71286967	-0.0599704
chr1	8567668	0.0417108	chr1	151677611	0.0416819
chr5	2802025	-0.114259	chr6	102289116	-0.11423
chr11	129213029	0.0505461	chrX	23605000	0.0505167
chr2	18602455	0.0124842	chr20	20043133	0.012514
chr13	111771967	-0.0854952	chr2	170981410	-0.0855257
chr1	152675552	0.0588011	chr7	93880144	0.0587706
chr3	69409978	-0.0309972	chr5	147240208	-0.0310279
chr6	53493944	-0.0262533	chr5	118523852	-0.0262224
chrX	65742402	-0.0829601	chr14	36057267	-0.0829285
chr2	169180239	-0.0515008	chr1	180635124	-0.0515324
chr2	108735534	0.0365064	chr19	49004283	0.0364747
chr18	26132898	-0.11946	chr13	72240943	-0.119429
chr10	129754977	-0.0889639	chr1	245987859	-0.088996
chr1	75647025	-0.11531	chrX	85096031	-0.115278
chr11	94195361	0.0368453	chr3	142464774	0.0368776
chr12	18499180	-0.0383405	chr11	112770036	-0.0383732
chr4	123407285	0.0216801	chr1	112859162	0.0216469
chr14	64495456	0.0569449	chr17	7049014	0.0569783
chr2	134926045	-0.0374381	chr3	25647635	-0.0374046
chr2	232722344	0.00455055	chr3	132586831	0.00458425
chr7	126272776	-0.11078	chr12	96481770	-0.110814
chr10	108618846	-0.102737	chr6	146595449	-0.102771
chr17	70281173	0.0547131	chr17	7424841	0.0547479
chr2	166850346	-0.0293552	chrX	119923790	-0.0293202
chr11	129253497	0.0505461	chr19	60474483	0.0505812
chr2	84986792	0.0406101	chr1	196140711	0.0406455
chr1	167486101	-0.0608001	chr4	75914689	-0.0608359
chr2	54335366	0.040493	chr14	74986984	0.0405289
chr7	19708397	-0.0420503	chr14	33476603	-0.0420135
chr8	101793905	0.0452274	chr7	75900766	0.0452642
chr10	75488899	0.0431326	chr9	128907157	0.0430957
chrX	35882984	-0.102318	chr1	246071337	-0.102355
chr9	18682525	0.0312684	chr12	108485822	0.0313055
chr1	195412866	-0.0573006	chr19	42450217	-0.0572634
chr11	16162780	-0.0956398	chr12	81336776	-0.0956027
chr5	64872050	0.0462424	chr1	111867806	0.0462796
chr7	95402712	-0.106243	chr19	42084815	-0.106206
chr5	64907006	0.0462424	chr17	70250009	0.046205
chrX	69199910	-0.0240449	chr17	31851218	-0.0240071
chr8	101221043	-0.00433029	chr1	97006475	-0.00436808
chr8	119037011	0.0328015	chr6	82515656	0.032763
chr3	71401628	0.00719859	chr5	180159785	0.00723729
chr9	86578523	-0.095154	chr11	59701898	-0.0951153
chr8	95002904	0.0387736	chr11	60669898	0.0388124
chr15	27424983	-0.0393797	chr11	123757978	-0.0394186
chr8	16899375	-0.0246505	chr12	132086177	-0.0246895
chr12	41064123	-0.0409287	chr1	156072793	-0.0408896
chr6	52430747	0.0288271	chr11	63118502	0.028788
chr18	75578142	0.0130684	chr6	151084592	0.0131076
chr4	151780687	-0.0269476	chr7	142470253	-0.0269083
chr20	5901564	-0.00406691	chr9	92665094	-0.00410623
chr21	16833320	-0.104988	chrX	101296489	-0.104949
chr1	57007511	-0.00154462	chr1	144762489	-0.00150513
chr1	199232297	0.0500769	chr19	55707811	0.0500374
chr1	241308954	-0.05649	chr7	151989351	-0.0565298
chr8	104128442	0.0380103	chr19	48995186	0.0380504
chr20	5236850	-0.00406691	chr9	92665089	-0.0041071
chr7	138420314	0.0285022	chr1	232581233	0.0284615
chr15	26135336	-0.0393797	chr10	11578397	-0.0393387
chr20	40693388	-0.0921478	chr11	20605354	-0.0921889
chr4	48335605	0.0213603	chr14	93649809	0.0213187
chr18	46027212	-0.0411827	chr4	191233462	-0.041225
chr9	95054854	-0.0276395	chrX	100767131	-0.0275972
chr10	65001553	0.0098557	chr6	166969302	0.0098133
chr8	119487120	0.0328015	chr8	103414208	0.032844
chr16	79295426	0.00618943	chrX	99733992	0.00623191
chr15	76549213	0.038649	chrX	71440988	0.0386064
chr5	57788618	-0.011494	chr3	39406821	-0.0115367
chr16	80750299	0.00618943	chr9	114918471	0.00614656
chr19	13328265	0.0707418	chr11	14299335	0.0706985
chr6	35707018	0.0582789	chr3	51838762	0.058323
chr12	54428131	0.0559709	chr5	43272396	0.0560152
chr11	114715003	-0.0812971	chr14	56339638	-0.0812525
chr13	59386922	-0.0569003	chr6	118540457	-0.0568555
chr5	122290929	-0.021177	chr5	6669254	-0.0211321
chr7	84525995	-0.00433552	chr12	68461349	-0.00438083
chr11	17342669	0.00439163	chr20	17284426	0.00434631
chr12	101115055	-0.0206931	chr4	104229352	-0.0207387
chr5	148187369	0.0459131	chr15	86991463	0.0459594
chr3	41236444	-0.0499451	chr16	10457611	-0.0499915
chr1	15032519	-0.010113	chr6	83132265	-0.0101598
chr13	23096525	0.0289627	chr1	47520402	0.0289159
chr8	134151323	0.0371685	chr14	23763656	0.0371216
chr13	35736604	-0.0357196	chr3	189752284	-0.0356718
chr7	103158334	-0.0507702	chrX	134385712	-0.0507223
chr2	18620968	0.0124842	chr15	98830285	0.0125335
chr17	22991507	-0.00242586	chr1	241895667	-0.00237642
chr2	138439880	-0.0838301	chr15	22893948	-0.0837806
chr2	203689404	0.0229643	chr12	64833529	0.0229148
chr19	47176398	0.0511576	chr20	17576625	0.0511079
chr9	79680511	-0.0346334	chr9	22439656	-0.0346832
chr1	215060469	-0.105715	chr12	81273273	-0.105765
chr11	69657677	0.0116579	chr20	44607806	0.0117085
chr2	108619260	0.0365064	chr5	145507634	0.0364546
chr4	55971973	-0.00672935	chr9	76810411	-0.00667733
chr10	104889488	0.0536041	chr3	188928624	0.0536563
chr8	129029321	0.0291069	chr7	107029328	0.0291594
chr7	111702552	-0.0680679	chr14	21203607	-0.0680152
chr11	89175931	-0.11643	chr15	21963582	-0.116377
chr5	157182310	0.0187176	chr6	33281491	0.0187705
chr12	101076757	-0.0206931	chr12	99221862	-0.0207466
chr16	52054456	-0.0421706	chr7	154427210	-0.0421167
chr6	109050191	0.0171456	chr4	129138908	0.0170916
chr9	81454087	-0.0534959	chr3	74523722	-0.0534417
chr3	17028343	-0.0278478	chr6	116429000	-0.0277933
chr11	107510783	0.0114388	chr7	27135787	0.0113842
chr1	89224479	-0.0524047	chr5	5105290	-0.0523498
chr10	18730142	-0.0599416	chr12	11105695	-0.0599967
chrX	76597486	-0.0341845	chr1	76026203	-0.0341289
chr5	171293821	0.0506892	chr5	114896498	0.0507449
chr11	5226870	-0.00550416	chr1	211211029	-0.00556027
chrX	147639864	-0.103503	chr10	100596223	-0.10356
chr6	87743426	-0.0584297	chr20	23615969	-0.058486
chr5	67626706	0.0317692	chr8	37724345	0.0317122
chrX	74426037	-0.101067	chr11	59861974	-0.101124
chr5	89733322	-0.0883249	chr12	71149242	-0.0883821
chr10	118456384	-0.0539745	chr2	222823310	-0.0540321
chr9	124825038	0.00142254	chr11	6773023	0.00148074
chr3	148595643	-0.0494519	chr3	53865242	-0.0493935
chr13	23095477	0.0289627	chr14	57954554	0.0289034
chr7	83543874	-0.00433552	chr9	99353563	-0.00439496
chr5	174802025	-0.0371024	chr7	50544945	-0.0371618
chr13	45551267	-0.00954825	chr11	14863229	-0.00948866
chr16	45499652	-0.0143645	chr7	31085751	-0.0143043
chr2	171940858	0.0334731	chr19	63682008	0.0335338
chr4	125828996	-0.0516797	chr7	26772039	-0.0516188
chr1	75644895	-0.11531	chr17	11246784	-0.115249
chr1	74350374	-0.11531	chr17	11246784	-0.115249
chrX	69286470	-0.0240449	chr11	6920042	-0.0239837
chr2	182169863	-0.0161759	chr10	45311824	-0.0162372
chrX	132179202	-0.0925735	chr17	10674330	-0.0925119
chr5	174087344	-0.0371024	chr1	99525080	-0.0371651
chr6	45273437	-0.0132971	chr2	96882467	-0.0133599
chr13	93909889	-0.0236643	chr8	57290299	-0.0237275
chr2	225100733	0.0127952	chr11	60520057	0.0128592
chr15	99352411	0.0534377	chr16	27424093	0.0535018
chr20	61876811	0.0485782	chr20	54502201	0.0486428
chr16	30416745	0.0438208	chr19	14540888	0.0438854
chr8	116620151	-0.092126	chr5	147568745	-0.0920612
chr2	148361951	-0.10734	chr6	64065828	-0.107275
chr2	61059961	0.0307245	chr13	49364031	0.0307897
chrX	137595291	-0.0836058	chr11	59962739	-0.0836711
chr1	105303458	-0.128871	chr5	63292668	-0.128936
chr11	104406257	-0.0684792	chr8	39463674	-0.0685447
chr20	13442809	-0.0501725	chr20	23564434	-0.0502387
chr18	35313421	-0.115655	chr2	179756129	-0.115588
chr11	16162780	-0.0956398	chr17	21750061	-0.095572
chr7	95402712	-0.106243	chr8	55698563	-0.106312
chr5	125822259	0.0065414	chr8	6579857	0.00647266
chr1	41952677	0.0533456	chr1	113056806	0.0532765
chr18	5160463	-0.103972	chr10	124613873	-0.103903
chr9	2628139	-0.0370093	chr4	103084498	-0.0369398
chr10	108618846	-0.102737	chr4	71040460	-0.102667
chr11	57791574	-0.0429364	chr14	80568330	-0.0430067
chr4	85958145	-0.0472549	chr1	157771956	-0.0473254
chr19	900420	0.0647472	chr7	39575766	0.064676
chr4	126545277	-0.0516797	chr6	76763418	-0.0517512
chr17	34083099	0.0529841	chr20	36511493	0.0529126
chr8	80712858	-0.0206013	chr2	53809102	-0.0205298
chr12	101356141	-0.0206931	chr20	23380261	-0.0207649
chr21	43297234	0.0501445	chr3	44911097	0.0502167
chr8	17091409	-0.0246505	chr5	74484169	-0.0245774
chr2	119319223	-0.0361866	chr7	141542500	-0.0362597
chrX	106355323	0.0178649	chr8	101621682	0.0177912
chr21	40723561	-0.082458	chr1	246752046	-0.0825318
chr17	22899004	-0.00242586	chr5	40769632	-0.00235195
chr4	166579239	-0.10671	chr7	54237009	-0.106636
chr12	93144993	0.0171924	chr20	31431652	0.0172666
chr1	15057465	-0.010113	chr4	503154	-0.0100386
chrX	115218119	-0.0940079	chr6	29472911	-0.0940825
chr6	152742097	-0.03046	chr5	66330769	-0.0303853
chr8	90855771	-0.000526312	chr6	132971596	-0.000601621
chr12	9110479	-0.0719436	chr14	36120252	-0.0720192
chr19	55574788	0.0596672	chr3	9804616	0.0597428
chr5	136600901	0.00993787	chr9	114687018	0.0100137
chr1	176522377	0.0263456	chr3	126502045	0.0262696
chrX	118014359	0.0196346	chr16	26986853	0.0197106
chr3	56912431	0.0322861	chr2	127668847	0.0322098
chr2	171675824	0.0334731	chr3	157891150	0.0335496
chr21	43357740	0.0501445	chr1	196901858	0.0502212
chr5	107484168	-0.0454336	chr9	974348	-0.0453566
chr6	65480837	-0.133287	chr13	72190217	-0.133365
chr16	22043572	0.0260034	chr14	23967075	0.0260816
chr14	31250261	-0.00468159	chr8	128497830	-0.00460317
chr5	44382697	-0.119507	chr13	72240943	-0.119429
chr3	109061403	-0.0200382	chr19	58881577	-0.0199592
chr5	37367171	0.0306635	chr6	29976597	0.0305842
chrX	74426037	-0.101067	chr12	84058622	-0.101147
chr4	186445196	-0.0553847	chr12	70943555	-0.0554653
chr6	26989778	-0.0448105	chr3	53840443	-0.0447295
chr4	147967056	-0.0747974	chr3	68964004	-0.0748786
chr11	69729036	0.0116579	chr9	139778169	0.0115764
chr19	2077275	0.0647472	chr21	32874369	0.0648289
chrX	115494226	-0.0940079	chr5	87944364	-0.0940901
chr21	43393446	0.0501445	chr20	30961732	0.0502267
chr2	88171257	-0.0359775	chr4	71425967	-0.0358949
chr4	104795248	-0.116569	chr1	195020189	-0.116486
chr11	17282254	0.00439163	chr9	88078296	0.00430843
chr4	77749352	0.016855	chr2	183662248	0.0167714
chr3	75560175	-0.105099	chr7	86425823	-0.105014
chr4	183721651	0.00312144	chr2	206734884	0.00320716
chr2	141655603	-0.111181	chr6	167667365	-0.111095
chr9	95430210	-0.0276395	chr9	106407251	-0.0275531
chr16	6856237	-0.114396	chr4	165337961	-0.114483
chr5	19766512	-0.126355	chrX	34059071	-0.126441
chr12	51630937	0.0658139	chr1	179280509	0.0659009
chr12	81828630	-0.0915302	chr7	26542117	-0.0914424
chr6	16638511	0.0426429	chr8	32168561	0.0427313
chr7	79952550	0.0236009	chr4	103972845	0.0236896
chr3	81757590	-0.06536	chr15	19269027	-0.0652702
chr7	79644368	0.0236009	chr4	103972830	0.0236922
chr13	89681484	-0.0858595	chr16	20344069	-0.0857678
chr9	615403	-0.0141506	chr2	170175798	-0.0140587
chr14	26072982	-0.12601	chr4	44333763	-0.126102
chr13	90359030	-0.0858595	chr6	26029890	-0.0857667
chr3	62287398	-0.0426142	chr12	99007883	-0.0427076
chr7	30154991	0.00344907	chr3	52698333	0.0033554
chr6	39185330	-0.053319	chr11	5925626	-0.0534134
chr9	140057	-0.0141506	chr4	104191861	-0.0142451
chr4	146847102	0.00253746	chr8	146193070	0.00244229
chr20	6702827	-0.0897491	chr20	22339135	-0.0898443
chr7	80105555	0.0236009	chr8	26422756	0.0236968
chr14	54520124	0.0321349	chr6	37533073	0.032039
chr5	246547	0.0184032	chr8	117852011	0.018307
chr9	85683798	-0.0146809	chrX	15185271	-0.0147784
chr14	38664583	-0.0117182	chr19	63264767	-0.0118157
chr12	33451818	-0.108365	chr10	124588672	-0.108267
chrX	115507522	-0.0940079	chr1	103914539	-0.0941059
chr1	164850437	-0.0826881	chr4	96498948	-0.0827863
chr6	30411042	0.0604663	chr19	14445726	0.0603679
chrX	129318372	-0.0336631	chr15	77369918	-0.0337619
chr4	144779645	-0.0669891	chr21	17897490	-0.067088
chr8	143742139	0.0714528	chr8	42278554	0.0713534
chr1	243258782	0.0267044	chr14	23702938	0.0266049
chr13	73382108	-0.0173919	chr8	93069706	-0.0174916
chr17	3607977	0.0449834	chr1	196933964	0.0450832
chr16	11274799	0.0576961	chr3	12763100	0.0577962
chr8	113881445	-0.140355	chr15	19870383	-0.140254
chr19	13328266	0.0707418	chr11	57130252	0.0706403
chr2	88206159	-0.0359775	chr7	137964540	-0.0358745
chr16	84929871	0.0580812	chr10	33246872	0.0579775
chr16	87973003	0.0580812	chr10	33246872	0.0579775
chr8	144173239	0.0714528	chr8	103637722	0.0715577
chr2	14693939	-0.0889919	chrX	52399953	-0.0890971
chr2	180433844	-0.0161759	chr12	105585248	-0.0160704
chrX	110212499	-0.101293	chr7	37157761	-0.101399
chr12	131081790	0.0616666	chr17	4798139	0.0615607
chr18	5227376	-0.103972	chr11	4799706	-0.104078
chr14	57018338	-0.0817979	chr1	245942217	-0.0816917
chr17	14080386	-0.0399475	chr15	33317187	-0.0398412
chr1	167647016	-0.0608001	chr1	151036566	-0.0609068
chr8	107592873	-0.0103201	chr5	140825098	-0.010427
chr18	63329873	-0.0159111	chr8	59570282	-0.0158033
chr4	87374303	-0.0117056	chr3	40548713	-0.0115974
chr7	138411905	0.0285022	chr17	6870389	0.0283923
chr21	28312476	-0.00506607	chr1	115081627	-0.0049554
chr16	7513046	-0.114396	chr1	246636473	-0.114285
chr4	152856523	-0.0269476	chr15	56063223	-0.0270586
chr17	58918438	0.0492518	chr5	111216714	0.0491406
chr7	19752196	-0.0420503	chr10	131305608	-0.041939
chr11	60840368	0.059283	chr2	189678868	0.0591708
chr19	46135207	0.0511576	chr1	2510435	0.0512704
chr8	102017390	0.0452274	chr4	184197039	0.0453413
chr17	18267796	0.0142723	chr4	81127649	0.0143866
chr10	18670153	-0.0599416	chr15	23043625	-0.0598273
chr1	230659100	-0.0181573	chr19	58892641	-0.0180429
chr2	154042833	-0.134049	chr1	246268663	-0.133934
chr1	191424137	-0.00755203	chr2	152530686	-0.00766685
chr8	102016757	0.0452274	chr10	12178085	0.0451125
chr1	56775433	-0.00154462	chr4	129030648	-0.00165958
chr1	241419842	-0.05649	chr1	164390631	-0.0566051
chr14	38664583	-0.0117182	chr4	184844589	-0.0118333
chr2	211190823	-0.111305	chr6	49778644	-0.111421
chr12	40999177	-0.0409287	chr10	17927156	-0.0408126
chr19	49275800	0.0107074	chr20	24883213	0.0105912
chr5	31295273	0.0254121	chrX	64660299	0.0255289
chr4	15632893	0.00113509	chr14	57794912	0.00125264
chr11	63344632	0.0589422	chr13	40903808	0.0590601
chr9	35652309	0.0606864	chr7	107212031	0.0608045
chr3	117914950	-0.0802505	chr11	59615393	-0.0801322
chr4	77326488	0.016855	chr3	4767076	0.0167363
chr6	30411235	0.0604663	chr19	40911190	0.0603468
chr17	29607371	-0.0154627	chr11	5467021	-0.0153427
chr4	134291887	-0.118494	chr10	117270800	-0.118373
chr5	64646889	0.0462424	chr1	120184106	0.0461211
chr1	216551600	0.000539361	chr9	91143806	0.000661384
chr3	60461124	-0.0634964	chr5	140543572	-0.0633743
chr5	75951029	0.011164	chr16	70290038	0.0112862
chr12	14970487	-0.055865	chr17	31648899	-0.0559874
chr5	59060152	-0.0852475	chr13	93267673	-0.0853699
chr1	157268937	-0.0820695	chr14	19514041	-0.0821932
chr10	29875095	0.0425081	chr3	10411209	0.042384
chr2	118438892	-0.0361866	chr7	142347402	-0.0363115
chr3	62597583	-0.0426142	chr10	16557357	-0.0424883
chr3	121624180	0.0297316	chr1	111765191	0.0298578
chr8	133386312	-0.0509347	chr2	157075685	-0.0510629
chr10	90178331	0.0349293	chr8	134129970	0.0348005
chr3	88187313	-0.0760924	chr6	122820421	-0.0759635
chr3	77504603	-0.0746759	chr1	119430090	-0.0745466
chr4	146990197	0.00253746	chr3	159915280	0.00240811
chr17	64419077	-0.00184335	chr20	18093948	-0.00171398
chr3	75797617	-0.105099	chrX	101296377	-0.10497
chr20	23914601	-0.0725371	chr3	99112504	-0.0726672
chr1	89110399	-0.0524047	chr8	79767693	-0.0522744
chr8	139394847	-0.0932103	chrX	72141176	-0.0930798
chrX	72947278	-0.0219233	chr20	25714081	-0.0220548
chr18	41572286	0.0515286	chr20	25139849	0.0516616
chr1	163514915	-0.0378634	chr17	69802299	-0.037997
chr4	145031042	-0.0669891	chr7	143696040	-0.0668544
chr5	148382418	0.0459131	chr1	6196361	0.0460478
chr6	39606006	-0.053319	chr6	24703269	-0.0531842
chr18	32861182	-0.0497816	chr8	133642417	-0.0496461
chr13	60884738	-0.119225	chr1	246617996	-0.119362
chr3	69997914	-0.0309972	chr4	37326522	-0.0311341
chrX	68299743	-0.0195549	chr12	47025679	-0.0196927
chrX	69328169	-0.0240449	chr9	103057188	-0.0239066
chr3	20189888	-0.111916	chr9	118983235	-0.112055
chr2	211191692	-0.111305	chr7	86388694	-0.111445
chr6	99967245	-0.0462558	chr1	245721663	-0.0463957
chr1	241419842	-0.05649	chr11	107085654	-0.0563501
chr1	176646248	0.0263456	chr12	97552440	0.0264874
chr6	105894930	0.0211007	chr4	81165593	0.0209587
chr2	50213773	-0.125284	chrX	85149989	-0.125426
chr5	218230	0.0184032	chr19	63770189	0.0182604
chr1	71310447	-0.052647	chr2	230540760	-0.05279
chr6	78229253	-0.109077	chr21	31049447	-0.108933
chr1	50939023	-0.011906	chr13	76488361	-0.0120497
chr8	136348348	-0.107376	chrX	101282816	-0.10752
chr3	75892832	-0.105099	chr8	72354621	-0.105245
chr12	127538156	-0.0665476	chr15	23002542	-0.0664019
chr12	9135698	-0.0719436	chr15	22967003	-0.0720893
chr2	6014035	-0.104244	chr10	37508146	-0.10439
chr13	99760013	-0.0391914	chr21	42682161	-0.0390454
chr2	118297574	-0.0361866	chr8	70651641	-0.0363332
chr11	131488045	0.00521094	chr21	43007809	0.005064
chr11	131498924	0.00521094	chr21	43007809	0.005064
chr1	88998518	-0.0524047	chr7	158572018	-0.0525529
chr19	45743366	0.0511576	chr16	55217805	0.0513061
chr12	105882807	-0.044095	chr6	71260229	-0.0439459
chr16	25833679	-0.0925262	chr14	44044675	-0.0923744
chr12	73219654	-0.116638	chr1	195020189	-0.116486
chr2	168665563	-0.0515008	chr1	70413474	-0.0513488
chr6	20264781	-0.0325188	chr7	107926590	-0.0323667
chr7	90427244	-0.00567982	chr2	121967673	-0.00583255
chr17	22991507	-0.00242586	chr5	154314995	-0.00227303
chr8	82895724	-0.0783374	chr6	29537143	-0.0781845
chr4	125828997	-0.0516797	chr1	91206531	-0.0518327
chr12	9966670	-0.00708536	chr18	52438984	-0.00723908
chr2	185341898	-0.10779	chr7	50138066	-0.107635
chr7	4789857	-0.0150315	chr5	140801438	-0.0148768
chr4	85993098	-0.0472549	chr1	18442196	-0.0470985
chr9	72506790	-0.0506299	chrX	71914632	-0.050473
chr3	199213227	0.0372733	chr19	60398557	0.0374304
chr3	42757313	0.0300492	chr7	148774186	0.0298895
chr12	57576366	0.00349818	chr6	29867808	0.00365795
chr12	51631031	0.0658139	chr17	7105232	0.065975
chr12	67315780	0.0158232	chr6	116679889	0.0156619
chr4	166405988	-0.10671	chr17	28936078	-0.106871
chr7	80298196	0.0236009	chr9	19368244	0.0234395
chr2	32702	-0.0684375	chr11	4523473	-0.068276
chr4	90031737	-0.00744904	chr4	159289417	-0.00728747
chr10	28234543	-0.0228711	chr17	3160889	-0.023033
chr10	117914775	-0.0539745	chr1	246856577	-0.0538121
chr21	18550289	-0.122921	chr12	20907915	-0.122758
chr11	60800849	0.059283	chr17	4807550	0.0594469
chr6	152582843	-0.03046	chr6	105348574	-0.0306241
chr18	11886056	0.0471989	chr7	36233519	0.0470339
chr2	128326255	0.0229974	chr16	56712897	0.0231628
chr16	7513046	-0.114396	chr6	102289116	-0.11423
chr12	10022368	-0.00708536	chr21	33321739	-0.00725102
chr12	4647602	-0.00613894	chr14	60512727	-0.00597222
chr13	112895478	0.0525682	chr3	126349234	0.0527372
chr12	4726083	-0.00613894	chr7	142591142	-0.00596971
chr7	80126148	0.0236009	chr18	45271683	0.0234313
chr10	120075195	-0.0435553	chr6	25785197	-0.0433847
chr6	49522970	-0.067211	chr6	26164312	-0.0673839
chrX	147639864	-0.103503	chr7	86435555	-0.103328
chr16	52500627	-0.0421706	chr10	26587648	-0.0423464
chr17	14167724	-0.0399475	chr14	80587010	-0.0397713
chr12	4609770	-0.00613894	chr9	92652340	-0.00631529
chr12	9222468	-0.0719436	chrX	76056136	-0.0721203
chr17	22991507	-0.00242586	chr14	20558933	-0.00224385
chr15	28456945	-0.00105725	chr10	32839272	-0.00124046
chr4	189256411	-0.0660356	chr15	82306719	-0.0658524
chr5	35680589	0.00204424	chr15	42750800	0.00186099
chr20	23753858	-0.0725371	chr1	145207491	-0.0727203
chr10	118349578	-0.0539745	chr6	154436990	-0.0541583
chr1	235668118	-0.0985539	chr7	149613463	-0.0983696
chr1	116367420	-0.0110449	chr6	150749589	-0.01086
chr2	134825619	-0.0374381	chr19	20071390	-0.0376262
chr2	15421694	-0.0889919	chr11	59930933	-0.0891801
chr19	23723685	-0.101761	chr7	122920714	-0.101571
chr1	2039231	0.0683452	chr8	19445246	0.0681551
chr16	11277416	0.0576961	chr19	12682557	0.057504
chr4	146780313	0.00253746	chr3	171125909	0.00273068
chr17	34127490	0.0529841	chr19	15092181	0.0527903
chr8	145223182	0.0714528	chr1	3467168	0.0712577
chr12	112816401	-0.00404085	chr5	147925163	-0.00384468
chr3	62597583	-0.0426142	chr12	105749876	-0.0424163
chrX	106355323	0.0178649	chr16	31346889	0.0180628
chr11	131498923	0.00521094	chr9	91118685	0.00501247
chr9	41943737	-0.0506299	chr20	22964685	-0.0504308
chr5	160777861	-0.117189	chr3	99370704	-0.117389
chr2	200043395	-0.0784926	chr6	49589682	-0.0786921
chr14	36464246	-0.0610287	chr7	36925838	-0.0612285
chr21	28030996	-0.00506607	chr11	62720786	-0.00526596
chr13	77062603	-0.0792476	chr7	123050758	-0.079047
chr15	28456945	-0.00105725	chr12	54132734	-0.000856055
chr11	114715003	-0.0812971	chr16	20388426	-0.0810936
chr20	22511871	-0.0643273	chr7	37880624	-0.0641238
chr6	19947245	-0.0325188	chr6	46241198	-0.032315
chrX	142428601	-0.11551	chr13	52512581	-0.115306
chr14	37749487	-0.0117182	chr7	143378895	-0.0119233
chr8	143742139	0.0714528	chr1	166162969	0.0716589
chrX	131988569	-0.0925735	chr19	61778388	-0.0927816
chr18	62372248	-0.136239	chr12	98277882	-0.13645
chr10	18189227	-0.0599416	chr3	78940188	-0.0597305
chr12	14928094	-0.055865	chr1	151066739	-0.0560781
chr19	13019097	0.0707418	chr5	137806616	0.0709581
chr1	153022749	0.0588011	chr10	33250368	0.058583
chr4	189158556	-0.0660356	chr15	23006198	-0.0658168
chr7	112205368	-0.0680679	chr11	31449135	-0.0678467
chr1	117425743	-0.0110449	chr6	32716284	-0.0108236
chr12	112816401	-0.00404085	chr9	118358331	-0.00381864
chr6	99967245	-0.0462558	chr6	6567074	-0.046478
chr8	109306641	-0.0946668	chr20	16664333	-0.0948893
chr13	38450529	-0.0636447	chrX	71983481	-0.0634217
chr2	5754609	-0.104244	chrX	68753252	-0.104468
chr4	159373369	0.00548119	chr5	154272569	0.00570614
chr2	199940272	-0.0784926	chr16	58346072	-0.0787182
chr10	120075195	-0.0435553	chrX	114151628	-0.0437822
chr12	15021643	-0.055865	chr6	154428451	-0.0556373
chr7	87075692	-0.0883317	chr15	22864075	-0.0885613
chr16	69720291	-0.0290938	chrX	119921359	-0.028863
chr12	67315780	0.0158232	chr1	211078861	0.015591
chr6	136386464	-0.000497984	chr19	63316194	-0.000265012
chr14	38664583	-0.0117182	chr2	99058887	-0.0119513
chr6	136809525	-0.000497984	chr1	227740008	-0.000257539
chr20	23806476	-0.0725371	chr11	5798624	-0.072778
chr11	16165789	-0.0956398	chr1	235079554	-0.0953986
chr2	138446998	-0.0838301	chr14	69783247	-0.0840713
chr2	164236561	-0.1007	chr12	20768570	-0.100458
chrX	134513173	0.0343897	chr17	18138503	0.0346341
chr11	104384641	-0.0684792	chr1	157676679	-0.068725
chrX	72973266	-0.0219233	chr14	19781278	-0.0221707
chr7	121536208	-0.122834	chr6	8598260	-0.122585
chr19	53474570	0.0596672	chr17	7067381	0.0599176
chr18	33238502	-0.0497816	chr7	143596012	-0.0495291
chr11	83577909	-0.0972011	chr1	195139110	-0.0974552
chr9	86650805	-0.095154	chr19	62028581	-0.0948994
chr7	44769158	0.0750571	chr17	7990495	0.0748019
chr2	118573293	-0.0361866	chr12	116089325	-0.0364442
chr2	50556163	-0.125284	chrX	7841292	-0.125023
chr17	64525549	-0.00184335	chr16	56878927	-0.00210844
chr12	51581186	0.0658139	chr17	17942012	0.0660792
chr14	105815662	-0.109575	chr1	195061713	-0.109841
chr8	139832539	-0.0932103	chr3	131820223	-0.0929421
chr1	154141013	0.0588011	chr2	70041814	0.0585323
chr19	20526552	-0.101761	chr4	158714918	-0.101492
chr19	35161859	-0.0261884	chrX	100758205	-0.0259185
chr19	12828512	0.0707418	chr3	130733524	0.0710146
chr5	106887492	-0.0454336	chr13	96440289	-0.0457114
chr13	45288132	-0.00954825	chr18	59773096	-0.00982888
chr20	40693388	-0.0921478	chr7	122976756	-0.0918645
chr5	41237695	-0.0800076	chr15	22915750	-0.0802915
chr16	11256657	0.0576961	chr10	693562	0.0574091
chr5	82547203	-0.0477375	chr6	80790002	-0.0480257
chr9	85583364	-0.0146809	chr13	110696628	-0.0149694
chr10	42348627	-0.0858732	chr4	98991232	-0.0861622
chr5	125822259	0.0065414	chr3	121964427	0.00683166
chr2	180548937	-0.0161759	chr14	59077420	-0.0164662
chr10	38523941	-0.0858732	chr15	22879053	-0.0861643
chr19	8397043	0.0379269	chr1	196159518	0.0376357
chr6	20556020	-0.0325188	chr11	123799512	-0.0322247
chr1	230036412	-0.0181573	chr12	9880107	-0.0178597
chr6	100028439	-0.0462558	chr11	32676482	-0.046554
chr11	104331669	-0.0684792	chr15	22987696	-0.0687778
chr6	5461699	-0.0193627	chr10	124205513	-0.0190632
chr17	14148784	-0.0399475	chr19	8886769	-0.040248
chr1	117790725	-0.0110449	chr17	69947212	-0.0107428
chr19	59377232	-0.0029337	chr5	147927623	-0.00323581
chr19	13328266	0.0707418	chr11	127865640	0.0710441
chr19	13328266	0.0707418	chr11	127865640	0.0710441
chr11	92349016	-0.0283014	chrX	101702413	-0.0286054
chr1	62809771	-0.02277	chr5	179988294	-0.0224658
chr6	152742371	-0.03046	chr12	99086315	-0.0301558
chr8	16976818	-0.0246505	chrX	151748242	-0.0249547
chr8	40131062	0.00413289	chr16	24227807	0.00382664
chr13	38496127	-0.0636447	chr8	57518952	-0.0633314
chr6	83884475	-0.0368373	chr2	48756121	-0.0365236
chrX	63332035	-0.0911347	chr1	11729	-0.0908209
chr2	232953717	0.00455055	chr8	26531474	0.00486629
chr19	20615413	-0.101761	chr1	246683209	-0.101445
chrX	68299713	-0.0195549	chr5	179514568	-0.0192358
chr3	148596811	-0.0494519	chrX	151619685	-0.0491328
chr3	148589699	-0.0494519	chrX	151619685	-0.0491328
chr7	126268346	-0.11078	chr1	246125984	-0.111101
chr3	75762651	-0.105099	chr3	141453162	-0.10542
chr7	33373941	0.0147817	chr1	39152054	0.0151037
chr11	188509	0.0622824	chr5	137758399	0.0626066
chr7	38822696	-0.0578511	chr4	157079609	-0.0581764
chr5	82547203	-0.0477375	chrX	72680241	-0.0480639
chr4	146187289	-0.0669891	chr10	123287898	-0.0673216
chrX	98842376	-0.131756	chr8	111052272	-0.131423
chr16	11269938	0.0576961	chr11	762355	0.0573616
chr3	170315384	-0.0711424	chr15	22975018	-0.0708067
chrX	117843387	0.0196346	chr15	100004844	0.0199739
chr14	36911743	-0.0610287	chrX	52547381	-0.06137
chrX	117779055	0.0196346	chr19	15656935	0.0199791
chr6	97587284	-0.123172	chr1	104098318	-0.123517
chr14	36464246	-0.0610287	chrX	52547353	-0.0613752
chr21	33714385	0.0552489	chr4	184256257	0.0555982
chr15	53461298	0.00797394	chr11	63000354	0.00832417
chr8	106643132	-0.0103201	chr19	37628749	-0.0106748
chr3	319873	-0.125113	chr3	99592682	-0.124757
chr7	38822696	-0.0578511	chr11	123496037	-0.0582078
chr13	53784146	-0.14521	chrX	8098646	-0.144851
chr10	117914121	-0.0539745	chr9	38585861	-0.0543352
chr3	148596261	-0.0494519	chr6	55788265	-0.0490902
chr5	82547203	-0.0477375	chr7	141474135	-0.0481008
chrX	104298065	-0.112483	chr11	56224898	-0.112847
chr5	41511526	-0.0800076	chr19	34392991	-0.0803754
chr11	104384641	-0.0684792	chrX	100986473	-0.0688494
chr13	77062603	-0.0792476	chr8	75433531	-0.0796184
chr4	35833195	-0.145278	chr1	246525022	-0.144906
chr13	37828542	-0.0636447	chr8	57518608	-0.0632718
chr7	33373941	0.0147817	chr2	175694197	0.0151549
chr13	77062603	-0.0792476	chr8	75433549	-0.0796215
chr7	117660983	-0.120447	chr8	73812659	-0.120073
chrX	123631392	-0.128477	chr10	21167724	-0.128855
chr13	21159927	-0.0487096	chr12	4268972	-0.0483286
chr12	67394869	0.0158232	chrX	49022141	0.0154414
chr12	40793427	-0.0409287	chr11	5612506	-0.0405414
chr6	99865883	-0.0462558	chr5	118996284	-0.0466433
chr6	137037614	-0.000497984	chr1	166611434	-0.000110477
chr3	60461125	-0.0634964	chr7	123142792	-0.0631063
chr8	143954506	0.0714528	chr3	99965094	0.0710614
chr2	6042688	-0.104244	chr2	211151365	-0.104637
chr9	97282076	-0.0137934	chr9	91224978	-0.013398
chrX	117609025	0.0196346	chr7	142741280	0.020035
chr4	173584641	-0.136767	chr3	99484894	-0.137167
chr2	199943351	-0.0784926	chr21	16634339	-0.0788951
chrX	85632186	-0.146925	chr1	246352383	-0.147332
chr11	104384641	-0.0684792	chr1	194652829	-0.0688899
chr4	30544328	-0.118746	chr7	3791381	-0.118335
chr3	148613533	-0.0494519	chr5	179686613	-0.0490349
chr3	148589699	-0.0494519	chr13	27094807	-0.0490306
chr15	90354041	-0.0620837	chr18	42797549	-0.0616618
chr12	67307351	0.0158232	chr14	23638251	0.0154008
chr12	84208929	-0.102352	chr7	132994708	-0.102778
chrX	146893210	-0.103503	chr9	25667621	-0.103073
chr14	36206642	-0.0610287	chr1	156656811	-0.0614589
chr17	13983082	-0.0399475	chr10	12671664	-0.0403778
chr10	23769759	-0.0882793	chr3	28352236	-0.0878482
chr13	97936399	0.0205755	chr17	3430682	0.0201429
chr16	77247558	-0.0868347	chr15	22877572	-0.0864013
chr1	61510807	-0.0623646	chr6	64448377	-0.062803
chr9	33309615	0.0606864	chr7	55129020	0.0611273
chr12	112813742	-0.00404085	chr14	100559462	-0.00359858
chr2	104456441	-0.130341	chr1	246248981	-0.130784
chr5	130525849	0.000507051	chr5	90732103	6.18621e-05
chr5	82395845	-0.0477375	chr1	108577856	-0.0481828
chr13	38259220	-0.0636447	chr7	82458932	-0.063199
chr5	85621568	-0.113378	chr3	68406802	-0.112931
chrX	63468372	-0.0911347	chr7	119939290	-0.0906825
chr19	529015	0.0647472	chr9	93899339	0.0642929
chr3	88187313	-0.0760924	chr19	42344148	-0.0756351
chr8	113911375	-0.140355	chr3	35761013	-0.13989
chr19	59377232	-0.0029337	chr18	176111	-0.00339942
chr7	11077905	-0.121712	chr8	63695118	-0.122178
chr2	138464341	-0.0838301	chr3	192058189	-0.0843033
chr19	1832246	0.0647472	chr12	107727640	0.0642733
chr13	18325326	-0.0999828	chr12	20768570	-0.100458
chr1	236125169	-0.0985539	chr21	31107163	-0.0980782
chr2	15998383	-0.0998737	chrX	113855961	-0.099389
chr3	3154653	-0.125113	chr12	14476421	-0.124627
chr1	229394617	-0.0181573	chr8	6719224	-0.0176664
chrX	130035717	-0.0589104	chr4	218080	-0.0594149
chr8	144173239	0.0714528	chr10	134110259	0.0719574
chrX	147639864	-0.103503	chr1	102138046	-0.102997
chr2	120823021	0.0744409	chr7	39616911	0.0739173
chr19	529015	0.0647472	chr12	64575422	0.0642205
chr2	77600152	-0.131968	chrX	96284285	-0.131437
chr14	56408477	-0.0817979	chr19	9123587	-0.0812661
chr15	25125571	-0.125558	chrX	7841292	-0.125023
chr6	5947932	-0.0193627	chr2	161985342	-0.0188247
chr6	94096240	-0.13519	chrX	107864323	-0.134651
chr13	38450529	-0.0636447	chr3	61888948	-0.0631061
chr4	189301617	-0.0660356	chr17	28504169	-0.0654932
chr1	2066354	0.0683452	chr7	75770680	0.0677958
chr2	124944333	-0.128874	chr15	84929766	-0.129427
chr5	82396725	-0.0477375	chr11	20351942	-0.0482967
chr3	7318010	-0.120932	chr11	56188204	-0.120371
chr19	35161859	-0.0261884	chr11	6086064	-0.0256247
chr18	61634145	-0.136239	chr15	19884312	-0.136806
chr1	74609615	-0.11531	chr12	99879527	-0.114739
chr3	7318010	-0.120932	chr4	94969633	-0.120357
chr2	77215688	-0.131968	chr6	24245064	-0.132548
chr3	170316098	-0.0711424	chr12	101795872	-0.070556
chr4	44008130	-0.12684	chr1	246220654	-0.126251
chr6	45179048	-0.0132971	chr11	6854929	-0.0127058
chr4	117440351	-0.132939	chrX	107698620	-0.133541
chr21	18630573	-0.122921	chr1	104098398	-0.123529
chr1	61508290	-0.0623646	chr1	246823223	-0.0629761
chr6	45179490	-0.0132971	chr11	113959108	-0.0126762
chr9	138401280	0.0686373	chr2	120747820	0.0692735
chr9	138920837	0.0686373	chr17	4665536	0.0692745
chr19	13101534	0.0707418	chr7	150586078	0.0700923
chr19	2077274	0.0647472	chr4	154386822	0.0640884
chrX	123631392	-0.128477	chr15	19915291	-0.129138
chr19	35647986	-0.0261884	chr2	146024844	-0.0255255
chr3	170574119	-0.0711424	chr15	19002118	-0.0704788
chr2	181594876	-0.0161759	chr19	9585959	-0.0168449
chr3	170315537	-0.0711424	chrX	116953796	-0.0704723
chrX	83015554	-0.0766436	chrX	55134103	-0.0773199
chr5	82858563	-0.0477375	chr1	241607979	-0.0484161
chr19	35001230	-0.0261884	chr4	128892950	-0.0255096
chr13	63212135	-0.119225	chr2	147063061	-0.119907
chr1	236713124	-0.0985539	chr19	42047708	-0.0978717
chr19	3148724	0.0647472	chr19	14424422	0.0640579
chr1	117294353	-0.0110449	chr18	52966964	-0.0103467
chr2	182070288	-0.0161759	chr17	53957138	-0.016883
chr11	104384641	-0.0684792	chr6	26153847	-0.0691965
chr2	78035600	-0.131968	chr6	48049053	-0.132691
chr2	182169863	-0.0161759	chr1	111472919	-0.0169155
chr2	182169863	-0.0161759	chr4	144546300	-0.0169169
chr8	17139934	-0.0246505	chr5	140259086	-0.0254127
chr11	83929834	-0.0972011	chr19	62010825	-0.0979748
chr8	113911375	-0.140355	chr1	72081039	-0.139578
chr18	33238502	-0.0497816	chr1	99185713	-0.0490001
chr20	14952993	-0.0988556	chr4	116111428	-0.0980506
chr9	138148400	0.0686373	chr19	15371346	0.0694445
chrX	42521995	-0.0942628	chr17	50363689	-0.093454
chrX	104351140	-0.112483	chr12	98566811	-0.113294
chr2	120939388	0.0744409	chr17	4744494	0.0736095
chr9	97277193	-0.0137934	chr6	29800689	-0.0129546
chr2	181594991	-0.0161759	chr5	140210734	-0.0170379
chr12	51704294	0.0658139	chr16	27258176	0.0667052
chr11	104268617	-0.0684792	chrX	116959604	-0.0693799
chr1	229876317	-0.0181573	chr13	23706036	-0.0172483
chr9	97277302	-0.0137934	chr6	29801074	-0.0128593
chrX	132319800	-0.0925735	chr19	20382981	-0.0915954
chr11	183826	0.0622824	chr11	57083867	0.0632673
chr19	389789	0.0647472	chr14	105065791	0.0637421
chr2	121369018	0.0744409	chr17	4745366	0.0734137
chr9	28323915	-0.136206	chrX	96218905	-0.135169
chr11	104384641	-0.0684792	chr5	178130176	-0.0695269
chr19	276183	0.0647472	chr1	158266246	0.0636939
chr15	92735309	-0.0901602	chr7	29360557	-0.0912207
chr4	45776691	-0.140755	chr7	109387013	-0.141864
chr11	104384641	-0.0684792	chr8	74103096	-0.0697674
chr8	144711536	0.0714528	chr8	103926642	0.0727816
chrX	125126905	-0.128477	chr6	55337738	-0.127124
chr13	87126371	-0.143037	chr3	35734922	-0.144409
chr7	45058175	0.0750571	chr6	159133044	0.0766051
chrX	123631392	-0.128477	chr1	246579169	-0.130029
chr8	145307631	0.0714528	chr10	134324158	0.0732104
chr4	46016576	-0.140755	chr6	165828171	-0.142676
chr5	87563600	-0.114062	chr18	31104607	-0.11189
chr9	28853664	-0.136206	chr3	99466307	-0.133948
chr13	56614563	-0.14521	chrX	141119268	-0.14286
chr8	145211309	0.0714528	chr17	7154461	0.0738533
chr8	143919241	0.0714528	chr15	30996208	0.073897
chr10	84180982	-0.127151	chr14	41295009	-0.12466
chr13	56614563	-0.14521	chr6	165828171	-0.142676
chr7	44647682	0.0750571	chr19	15235554	0.0776232
chr9	28878916	-0.136206	chrX	107698620	-0.133541
chr8	143780557	0.0714528	chr7	150820987	0.0741351
chr8	113724943	-0.140355	chr1	246291076	-0.137521
chr8	145080692	0.0714528	chr17	7158042	0.0744264
chr8	144312067	0.0714528	chr3	9889569	0.0744571
chr8	143853129	0.0714528	chr16	24886194	0.0748402
chr8	143864155	0.0714528	chr16	24886194	0.0748402
chr13	68355615	-0.140422	chr1	246554024	-0.136938
chr8	145166286	0.0714528	chr8	19405144	0.075101
chrX	85632186	-0.146925	chr3	35699251	-0.150587
chr13	69376676	-0.140422	chr13	95915453	-0.136616
chr8	144521174	0.0714528	chr3	10220995	0.07533
chr8	145079170	0.0714528	chr20	72822	0.0754158
chr8	3810009	-0.118046	chr3	99351386	-0.114043
chr8	145090497	0.0714528	chr5	39360273	0.0754661
chrX	85689444	-0.146925	chr1	246375542	-0.151038
chr13	56614563	-0.14521	chr3	99555870	-0.14946
chrX	86735538	-0.146925	chr15	19825923	-0.151258
chr7	44990968	0.0750571	chr17	7270634	0.0794261
chr4	105622354	-0.116569	chr11	29991702	-0.112141
chr8	144729877	0.0714528	chr13	49103178	0.0759708
chr4	66043062	-0.145887	chr3	35699251	-0.150587
chr4	11024360	-0.118464	chr1	104035988	-0.113542
chrX	78313753	-0.122469	chr12	21097102	-0.117541
chrX	78506121	-0.122469	chr7	8599614	-0.117525
chr10	55731799	-0.127345	chr1	246195760	-0.122267
chr8	144742014	0.0714528	chr3	52275588	0.076577
chr4	35991705	-0.145278	chr3	35699908	-0.150474
chr8	144851921	0.0714528	chr17	7286194	0.076936
chr8	144368430	0.0714528	chr3	51946724	0.0770225
chr7	45044453	0.0750571	chr2	232033360	0.0806478
chr13	56614563	-0.14521	chr1	246503258	-0.150886
chr8	145166286	0.0714528	chr2	20351279	0.0772336
chr8	144722788	0.0714528	chr1	1409236	0.0772524
chr8	144957307	0.0714528	chr12	47541557	0.0773299
chr12	23602636	-0.121259	chr17	11246784	-0.115249
chr7	44663919	0.0750571	chr17	7200241	0.0811797
chrX	86735311	-0.146925	chrX	8055054	-0.15305
chr8	144713996	0.0714528	chr2	127977705	0.0776969
chr8	144798279	0.0714528	chr7	39671964	0.0777954
chr8	144844076	0.0714528	chrX	109220334	0.0778953
chr7	49853243	-0.119048	chr6	123031146	-0.112462
chr7	44991568	0.0750571	chr1	115656220	0.0818906
chr8	143852528	0.0714528	chr19	41262737	0.0784357
chr8	145074994	0.0714528	chr1	6400224	0.0786727
chr15	52400245	-0.1187	chr6	49778644	-0.111421
chr10	55740961	-0.127345	chr6	55201202	-0.119997
chr7	45110539	0.0750571	chr17	17838883	0.0825833
chr8	144408367	0.0714528	chr20	45381778	0.0792017
chr8	145092105	0.0714528	chr17	8018730	0.0793204
chr7	45044231	0.0750571	chr3	9942038	0.083545
chr7	45044452	0.0750571	chr3	52232678	0.0840092
chr6	62750941	-0.135616	chr1	246592029	-0.126496
chr8	143754937	0.0714528	chr12	64472545	0.0806843
chr9	8514096	-0.134234	chrX	7841139	-0.124995
chrX	78506121	-0.122469	chr4	44411147	-0.112699
chr7	44765529	0.0750571	chr17	7236173	0.0849411
chr7	44843631	0.0750571	chr5	137888257	0.0850987
chr7	53071477	-0.127667	chr3	168909838	-0.117493
chr6	94508221	-0.13519	chr4	91064939	-0.125001
chr9	8514096	-0.134234	chr1	104098398	-0.123529
chr4	66043062	-0.145887	chr1	246410432	-0.156622
chr4	62333098	-0.145887	chr4	165094378	-0.156672
chr8	145266134	0.0714528	chr1	1094289	0.0824249
chr8	144199574	0.0714528	chr1	6425513	0.0827198
chr7	44846994	0.0750571	chr1	1352200	0.0863801
chr8	145206524	0.0714528	chr17	7247580	0.0831155
chr13	56614563	-0.14521	chrX	107698620	-0.133541
chr8	144752422	0.0714528	chr17	17834359	0.0833073
chr8	143829792	0.0714528	chr6	36940682	0.0833713
chr8	143845503	0.0714528	chr19	41044769	0.0834834
chr4	42658736	-0.12684	chr7	143972023	-0.114656
chr8	144977030	0.0714528	chr20	20823	0.0837374
chr8	144742014	0.0714528	chrX	53319876	0.0839152
chr8	143820097	0.0714528	chr4	54824595	0.084286
chr8	144449214	0.0714528	chr17	8051691	0.0845953
chr8	143780557	0.0714528	chr1	1108023	0.0846228
chr7	45111098	0.0750571	chr9	136415195	0.0885003
chr8	144529966	0.0714528	chr1	1111162	0.0851251
chrX	87892661	-0.12722	chr1	104035999	-0.113544
chr4	46016246	-0.140755	chr13	72214186	-0.12678
chr8	144475664	0.0714528	chr3	51995430	0.0854587
chr7	44663919	0.0750571	chr8	42138739	0.0893768
chr4	64892276	-0.145887	chr1	246469321	-0.16021
chr4	92005049	-0.130877	chr18	31078071	-0.116486
chr8	143810487	0.0714528	chr20	30514736	0.0859098
chr5	19766512	-0.126355	chrX	7771243	-0.111849
chr14	26060864	-0.12601	chr6	49778644	-0.111421
chr8	144311769	0.0714528	chr1	6447800	0.0862864
chr8	144957307	0.0714528	chr19	41227615	0.0863242
chr13	56621133	-0.14521	chr1	246433462	-0.160307
chr8	144742014	0.0714528	chr8	67580678	0.0866495
chr8	144844076	0.0714528	chr3	52215269	0.0870245
chr7	45112157	0.0750571	chrX	53476489	0.0908498
chr2	79107735	-0.131968	chrX	72263622	-0.116109
chr8	145182863	0.0714528	chr3	9965652	0.087635
chr8	143954506	0.0714528	chr7	150688128	0.0877679
chr9	8514096	-0.134234	chr6	167712277	-0.117736
chr9	9453485	-0.134234	chr3	168909856	-0.11749
chr8	145075703	0.0714528	chr1	6461543	0.0884858
chr8	144583188	0.0714528	chr17	17657922	0.0886355
chr9	8514096	-0.134234	chr4	44386322	-0.116999
chr2	79107736	-0.131968	chr7	143972023	-0.114656
chr8	145137892	0.0714528	chr12	47603803	0.0890366
chr8	144742014	0.0714528	chr19	41077187	0.0890984
chr7	44846994	0.0750571	chr1	1158887	0.0927627
chr8	144768403	0.0714528	chr8	42138739	0.0893768
chr8	145307631	0.0714528	chr1	1137972	0.0894156
chr7	45112033	0.0750571	chr1	6520620	0.0931083
chr7	45112033	0.0750571	chr20	30693266	0.0931902
chr7	45112033	0.0750571	chr19	41194422	0.0937795
chr8	144642865	0.0714528	chrX	23994918	0.090447
chr9	8514096	-0.134234	chr1	246151412	-0.11517
chr8	144742014	0.0714528	chr8	42167872	0.0905241
chr8	144977030	0.0714528	chr1	1326030	0.0905682
chr8	144992046	0.0714528	chr19	41086117	0.0906451
chr8	145073527	0.0714528	chrX	53476489	0.0908498
chr8	145015661	0.0714528	chr7	150723598	0.0910034
chr7	45044452	0.0750571	chr1	1299699	0.094782
chr8	144311918	0.0714528	chr1	1321056	0.0913642
chr8	145076101	0.0714528	chr3	9992079	0.0922123
chr9	23748084	-0.133239	chr11	100455659	-0.112117
chr7	44886951	0.0750571	chr8	67525435	0.0962179
chr8	144760066	0.0714528	chr12	47717199	0.0927518
chr7	44586819	0.0750571	chr17	17752028	0.096483
chr8	144741747	0.0714528	chr15	32487761	0.0928947
chr8	143849700	0.0714528	chr17	8103927	0.0929548
chr8	144844076	0.0714528	chr16	24797749	0.0929741
chr4	35992905	-0.145278	chr1	104098409	-0.123531
chr8	143992619	0.0714528	chr12	47626889	0.0933785
chr7	44846994	0.0750571	chr12	47690590	0.0970102
chr7	44806003	0.0750571	chrX	53442069	0.0973233
chr8	144861560	0.0714528	chr19	41194421	0.0937797
chr9	7788145	-0.134234	chr6	49778644	-0.111421
chr8	145232898	0.0714528	chr1	1169830	0.094514
chr3	86032294	-0.140666	chr3	168909867	-0.117488
chr8	145137892	0.0714528	chr1	1299827	0.0947615
chr8	144742014	0.0714528	chr1	1299708	0.0947806
chr8	143780557	0.0714528	chr19	41188677	0.0950698
chr7	44846994	0.0750571	chr3	52072659	0.0988351
chr7	45090790	0.0750571	chr12	47677277	0.0991407
chr8	145127965	0.0714528	chr17	8187000	0.0956103
chr7	44977007	0.0750571	chr3	10080863	0.0996016
chr13	69595616	-0.140422	chr21	31012840	-0.115818
chr8	143760011	0.0714528	chr17	17752028	0.096483
chr8	144425729	0.0714528	chrX	23851794	0.0969319
chr8	143852681	0.0714528	chr1	165992795	0.0969773
chr8	145239911	0.0714528	chr12	47690590	0.0970102
chr8	144805070	0.0714528	chr19	41123899	0.0971891
chr13	56621133	-0.14521	chr7	88262161	-0.171235
chr8	145228326	0.0714528	chr17	8133422	0.097675
chr8	144967157	0.0714528	chr1	1280856	0.0977975
chr8	144882996	0.0714528	chr17	8135351	0.0979837
chr8	144873558	0.0714528	chr3	10025440	0.0979906
chr3	85648545	-0.140666	chr1	194935444	-0.114118
chr13	71124715	-0.140422	chr1	104036079	-0.113556
chr13	71124715	-0.140422	chr1	104035999	-0.113544
chr13	71124715	-0.140422	chr6	123031146	-0.112462
chr8	144153002	0.0714528	chr12	47660582	0.0997152
chr8	144976862	0.0714528	chr6	37035389	0.0997751
chr8	145091391	0.0714528	chr17	8160434	0.0998617
chr13	72087355	-0.140422	chr9	105919941	-0.111958
chr3	85648545	-0.140666	chr9	105919941	-0.111958
chr13	56621133	-0.14521	chr6	102289116	-0.11423
chr13	56621133	-0.14521	chr4	70976634	-0.113722
chr13	56627706	-0.14521	chr11	56224898	-0.112847
chr13	56627706	-0.14521	chr6	49778644	-0.111421
chr13	56627706	-0.14521	chr3	99334702	-0.111153
chr13	56621133	-0.14521	chr7	88515485	-0.18421

## Sheet: Table 4
cCTR - chromosome	cCTR - location	cCTR - average ToR	cTTR - chromosome	cTTR - location	cTTR - average ToR
chr5	117494135	0.0391601	chr16	8407415	0.0391598
chr5	8879294	0.00350059	chr5	92806692	0.00350126
chr18	24003984	0.0352672	chr10	121268236	0.0352679
chr3	129437221	0.0277356	chr2	36127061	0.0277345
chr5	150873351	0.043425	chr10	122165099	0.0434262
chr3	62186436	-0.0863922	chr1	50775846	-0.0863939
chr2	150838461	0.0257828	chr14	26517755	0.0257848
chr8	63825202	0.0160363	chr15	33766792	0.0160343
chr2	44396253	0.00291397	chr17	82851665	0.00291127
chr3	40971022	0.037736	chr6	121418792	0.0377333
chrX	137561990	0.035733	chr5	103592123	0.0357359
chr10	69137932	0.00275304	chr3	142226984	0.00275003
chr5	21258715	0.0430497	chr6	124229669	0.0430531
chrX	157060031	-0.0213244	chr9	82630041	-0.0213279
chr16	16063452	0.01949	chr14	78640666	0.0194935
chr12	5939785	-0.0947356	chr6	109499344	-0.0947394
chr18	11939331	0.0283287	chr5	103577186	0.0283249
chr2	121771932	0.0444693	chr5	89845821	0.0444731
chr2	4377558	0.0294073	chr12	78556738	0.0294114
chr11	67549422	0.0296913	chr5	103583186	0.0296873
chr18	24895259	0.0195541	chr6	100961847	0.0195496
chr6	33030518	0.0164134	chr10	90968247	0.0164179
chr7	133202867	0.0374094	chr5	109020345	0.0374046
chr9	48995704	0.0122697	chr5	103485467	0.0122748
chr9	83033961	0.011351	chr16	97523895	0.0113562
chr9	117203635	-0.0365793	chr2	85305559	-0.036573
chr17	7079744	0.0377582	chr6	124202586	0.0377519
chr5	62934522	-0.0749587	chr10	65579681	-0.0749523
chr11	33769819	0.0385862	chr11	73133292	0.0385796
chr17	12007835	0.0414061	chr4	128039457	0.0413994
chr12	73731744	0.0401805	chr17	88418951	0.0401875
chr5	97064593	0.0207749	chrX	102564202	0.0207674
chr6	97670814	-0.000932804	chr17	88611537	-0.000940449
chr11	65162658	-0.0168674	chr13	25349389	-0.0168753
chr12	52514306	0.0461802	chr5	103692270	0.0461883
chr5	74712064	0.0200992	chr14	50165189	0.0201074
chr6	128133132	0.0370022	chrX	157926663	0.0370108
chr6	7987573	-0.0100098	chr14	18561107	-0.0100185
chr1	64339313	0.0352307	chr5	103591451	0.0352395
chr2	51676363	-0.00324651	chr13	107754842	-0.00323743
chr10	69084297	0.00275304	chr15	27116912	0.00276227
chr8	131877787	0.00810224	chr5	109134657	0.00809266
chr5	74659899	0.0200992	chr2	37090444	0.0200896
chr2	146501341	0.00392693	chr5	109153353	0.00391718
chr2	174416251	0.0200495	chr16	10128236	0.0200596
chr3	68585610	0.0277467	chr12	60205282	0.0277574
chr9	69290289	0.0245643	chr10	122676688	0.0245752
chr10	8425760	0.0152394	chr12	113990443	0.0152504
chr8	80547853	0.0160175	chr5	101344303	0.0160285
chr2	117345902	0.00915743	chr17	82882302	0.00916852
chr8	27269647	0.0434807	chr17	71721379	0.043492
chr13	74726714	0.0314011	chr4	127995555	0.0314124
chr2	146469047	0.00392693	chr1	132398537	0.00391532
chr17	51750994	-0.0777323	chr2	139058868	-0.0777205
chr1	120588583	0.0297251	chr5	103583409	0.0297379
chr5	8862767	0.00350059	chrX	152788602	0.0035138
chr6	52230393	0.0390453	chr5	103596585	0.0390319
chrX	22972429	-0.00540543	chr16	12736786	-0.00541925
chr3	100740617	0.0336503	chr12	98908557	0.0336364
chr16	97749567	0.0347031	chr5	103637624	0.034689
chr4	15562560	-0.0505031	chr7	137848763	-0.0504888
chr11	67090727	0.0119807	chr3	117140009	0.011995
chrX	135860173	0.0284967	chr14	78598289	0.0284821
chr1	66350505	-0.0408425	chr6	107580140	-0.0408572
chrX	138313004	0.0211507	chr12	25775761	0.0211359
chr10	69182024	0.00275304	chr7	128871429	0.00273811
chr4	32422507	0.0379554	chr5	109019695	0.0379708
chr11	68363780	0.0590323	chr3	32889075	0.0590477
chr7	129838739	0.0291558	chr5	103580777	0.0291403
chr18	46643087	0.0305451	chr7	17811768	0.0305607
chr5	147788069	0.0300504	chr11	74138446	0.0300339
chr7	105457292	0.0142855	chr2	85057055	0.0142689
chr10	88293004	0.0146791	chr12	52253139	0.0146625
chr9	102430838	0.0455491	chr18	83007551	0.0455318
chr5	3128212	0.0212917	chr8	110869003	0.0212743
chr4	70143401	-0.0488189	chr6	56255139	-0.0488364
chr7	115987385	0.0331941	chr6	122318522	0.0331766
chr9	12202921	-0.104639	chr16	62244373	-0.104657
chr10	114688660	0.0371028	chr5	109020695	0.0371208
chr3	145993161	0.0359803	chr16	96320080	0.0359621
chr2	44463175	0.00291397	chr10	122790312	0.00289568
chr18	46611940	0.0305451	chr8	84030871	0.0305266
chr18	6025915	0.0399006	chr4	86025414	0.0398818
chr9	98861985	0.0275776	chr10	95520471	0.0275588
chr17	3062778	0.0283471	chr9	74660759	0.0283659
chr10	83020848	0.0210476	chr10	114584928	0.0210666
chr9	53207856	0.0436179	chr8	88530631	0.0435986
chr2	45884414	-0.0700716	chr5	54823446	-0.070091
chr1	55398791	0.0252333	chr15	89524337	0.025253
chr9	69241747	0.0245643	chr5	109041163	0.0245446
chr5	110268568	0.0459734	chr3	32955768	0.0459932
chr18	39259570	0.0457686	chr2	179680431	0.0457888
chr9	69311450	0.0245643	chr16	11900516	0.0245847
chr7	112684222	0.0311078	chr5	103585830	0.0310873
chr9	48662379	0.0122697	chr12	113994246	0.0122903
chr16	34885259	0.0447666	chr16	96277139	0.0447455
chr4	95065999	0.0034734	chr10	121434763	0.00349448
chrX	154874329	0.0399774	chr5	103597836	0.039956
chr13	37123087	0.0234895	chr11	89271234	0.0235114
chr18	77388983	0.0218329	chr2	160007284	0.0218551
chr17	49407253	0.0293531	chr5	103581813	0.0293755
chr18	64010101	0.0253069	chr13	38762851	0.0253298
chr9	82954500	0.011351	chr10	121997112	0.0113742
chr10	5765132	0.0336065	chr5	109026453	0.0335829
chr1	190757055	0.0227542	chr8	84071397	0.0227306
chr14	63782565	0.0406922	chr5	108947789	0.0407158
chr1	121787703	0.0373508	chrX	102482872	0.0373271
chr16	34929344	0.0447666	chr5	103686996	0.0447425
chr18	25283337	0.00898965	chr8	23466447	0.00901417
chr1	190732534	0.0227542	chr14	50790060	0.0227788
chr16	97920941	0.0347031	chr13	8873245	0.0347278
chr8	80504333	0.0160175	chr14	7212026	0.0159927
chr6	127647033	0.0282942	chr2	117762247	0.0282693
chr4	32460165	0.0379554	chr18	83043835	0.0379809
chr6	34127524	0.0401212	chr5	103598094	0.0401466
chr8	63797603	0.0160363	chr16	8296348	0.0160621
chr16	26738392	-0.0898051	chr10	45987835	-0.0898311
chr14	61801327	0.0446798	chr5	108950569	0.0446535
chr9	82855294	0.011351	chr5	20157192	0.0113775
chr4	82729888	0.0332889	chr5	109026888	0.0333156
chr4	8612029	0.0259356	chr12	5218395	0.0259085
chr14	55454055	0.0478946	chr5	103698395	0.0478674
chrX	159193603	0.022354	chr7	35672286	0.0223817
chr16	26704860	-0.0898051	chr6	24921942	-0.0897774
chr1	55399183	0.0252333	chr5	109039997	0.025261
chr5	97174935	0.0207749	chr9	111311390	0.0208028
chr14	70329792	-0.0727159	chr18	41661863	-0.0726878
chr9	48514882	0.0122697	chr11	71156232	0.0122979
chr4	98014999	-0.0068523	chr12	66235737	-0.00688074
chr18	74068157	0.03538	chr13	120540817	0.0353515
chr8	3483931	0.0331152	chr7	90174926	0.0330858
chr14	58777442	0.00535192	chr3	120926226	0.00532231
chr13	34616873	0.0248425	chr6	31710123	0.0248727
chr3	68635955	0.0277467	chr5	89926103	0.0277775
chr8	94316120	0.0289924	chr15	31729627	0.0290232
chr11	31537847	0.0383527	chr13	33973476	0.0383214
chr13	44612750	0.0404723	chr5	109016859	0.040441
chrX	157157478	-0.0213244	chr13	107654960	-0.0212928
chr7	132078489	0.0504025	chr8	88495097	0.0504343
chr18	24078951	0.0352672	chr5	103639849	0.035299
chr11	33732192	0.0385862	chr5	103596025	0.0386183
chr18	25367998	0.00898965	chr8	110933030	0.00895738
chrX	32215644	-0.00540543	chr10	95693409	-0.00543789
chr3	8877425	0.0288763	chr6	22209183	0.0289088
chr9	48434434	0.0122697	chr5	109115808	0.0123023
chr7	139517257	0.0332311	chr8	77834963	0.0332642
chr12	102231718	0.0501675	chr16	8460509	0.0502014
chr15	7231566	0.0104919	chr12	34084715	0.0104579
chr18	5970202	0.0399006	chr9	77367497	0.039866
chrX	142218457	-0.100184	chr13	89702340	-0.100219
chr3	129475612	0.0277356	chr9	101156224	0.0277004
chr12	21478639	0.0334322	chr7	64092291	0.0333969
chr11	31493186	0.0383527	chr5	109019216	0.038388
chr9	59489018	0.0409411	chr5	25134653	0.0409765
chr9	48716118	0.0122697	chr9	78714413	0.0122332
chr2	44545149	0.00291397	chr1	195333783	0.00287741
chr10	114688467	0.0371028	chr5	109020664	0.0371398
chr6	51209383	0.0385225	chr18	50338245	0.0384848
chr1	62836491	0.00243568	chr12	75157487	0.00239794
chr7	124050139	-0.0694763	chr3	158470272	-0.0694383
chr6	34075352	0.0401212	chr16	5235663	0.0400829
chr5	116965962	0.0180687	chr14	28842717	0.0181073
chr2	162755005	0.0467286	chr5	103694100	0.04669
chr14	45662291	0.0395097	chr6	35387923	0.0394693
chr16	97775101	0.0347031	chr5	103637825	0.0347442
chr7	3072821	0.0415586	chr5	108948355	0.0415175
chr2	117488842	0.00915743	chr2	23174666	0.00911599
chr7	117945799	0.0462166	chr5	103692527	0.0462588
chr9	7798761	0.0320373	chr7	35626718	0.0319945
chr9	69862365	0.0458019	chr5	103691017	0.0458448
chr9	36672991	0.0279504	chr14	71527400	0.0279072
chr18	65798890	0.0318891	chr10	74333268	0.0318455
chr17	49452255	0.0293531	chr7	30821299	0.0293974
chr4	97888945	-0.0068523	chr13	73615550	-0.00689665
chr4	110783689	-0.0669951	chr7	50289536	-0.0669508
chr18	25333706	0.00898965	chr5	109130841	0.00894491
chr8	128742734	0.0176425	chr17	88524731	0.0175975
chr7	84157600	0.0138652	chr16	9039556	0.0139102
chr5	3085009	0.0212917	chr4	127950866	0.0212465
chr12	30144205	-0.0350043	chr17	82666244	-0.0349588
chr16	75443356	-0.0439202	chr8	79823562	-0.0439658
chrX	137620363	0.035733	chr18	60484434	0.0356873
chr4	95885587	-0.0757623	chr4	39866853	-0.0757166
chr6	134287966	0.0471357	chr5	103695893	0.0471815
chr12	41098273	0.0118274	chr7	138552520	0.0117803
chr7	59024924	-0.100026	chr3	23089044	-0.0999785
chr6	34173561	0.0401212	chr2	143585666	0.0401683
chr10	119870815	0.0307554	chr10	78133348	0.0307077
chr16	98090359	0.0347031	chr8	10545690	0.0346554
chr6	54823652	0.0360646	chr5	103592633	0.0361126
chrX	97359780	0.0449631	chr11	74217989	0.0449145
chr18	54959065	0.00184039	chr5	63917476	0.00188919
chr18	31865702	0.0438395	chr10	78064267	0.0438884
chr8	131830225	0.00810224	chr12	113999690	0.00805297
chr18	77202190	0.0218329	chr14	33883599	0.0217821
chr4	153304428	0.0368946	chr5	141331196	0.036946
chr17	49494217	0.0293531	chr5	103581487	0.0293015
chr14	58623117	0.00535192	chr9	13223232	0.00540366
chr6	32750434	0.0164134	chr15	88200915	0.0164657
chr7	105418519	0.0142855	chr2	159970029	0.014233
chr6	136794356	0.0221276	chr11	112746031	0.0220749
chr5	134600866	0.0566728	chr18	82954270	0.05662
chr1	180343683	0.0337343	chr5	103589485	0.0337872
chr2	147727705	-0.0411442	chr13	106404087	-0.0411972
chr6	97765754	-0.000932804	chr8	19214437	-0.000986151
chr10	119810131	0.0307554	chr10	114633196	0.0307012
chr9	36634943	0.0279504	chr3	79268106	0.0280046
chr15	33954981	0.0375899	chr5	109020195	0.0375352
chr18	24933338	0.0195541	chr5	109049195	0.0196095
chr7	82193817	0.0213901	chr10	122049897	0.0214456
chr1	171778364	0.0423359	chr7	35577961	0.0422801
chrX	163276598	-0.077063	chr16	88137422	-0.0770071
chr18	65893175	0.0318891	chr16	8372184	0.0318331
chr18	46502604	0.0305451	chr16	5284103	0.0306013
chr15	7397896	0.0104919	chr1	75664192	0.0104354
chr18	44380234	-0.0445392	chr17	57443707	-0.0445959
chr15	34007669	0.0375899	chr5	109020067	0.0376467
chr4	8659263	0.0259356	chr12	8158976	0.0258784
chr10	114688257	0.0371028	chr7	63654937	0.0371618
chr8	71280974	0.00548751	chr3	67784258	0.00554694
chr7	129969280	0.0291558	chr5	109033561	0.0292155
chr3	85075324	0.0297895	chr5	103583905	0.0298505
chr6	127574178	0.0282942	chr15	31185769	0.0282332
chr15	7571373	0.0104919	chr7	116530417	0.0105534
chr14	44112805	0.0367139	chr10	110179027	0.0367755
chr14	119578460	0.0278563	chr10	128658498	0.0277947
chr18	46554674	0.0305451	chr18	33971499	0.0304826
chrX	135758542	0.0284967	chr5	103578219	0.0285594
chr13	103459859	0.0139491	chr18	39646615	0.0140121
chr2	75770491	0.0388161	chr8	86077613	0.038753
chr6	38802096	0.0414177	chr8	23634556	0.0413534
chr6	33187227	0.0164134	chr18	82389134	0.0163485
chr2	52212009	-0.00324651	chr9	36319256	-0.00331141
chr18	77739995	0.036344	chr9	105649775	0.0364089
chr17	49534743	0.0293531	chr13	33923504	0.0292881
chr10	8819838	0.00100127	chr7	76076144	0.000935929
chr1	121759900	0.0373508	chr8	19029070	0.0372851
chr14	58738223	0.00535192	chr2	36236784	0.00528603
chr18	46690491	0.0305451	chr2	179605599	0.0304788
chr18	64055869	0.0253069	chr3	67452778	0.0253734
chr6	41219080	-0.0452038	chr18	49481502	-0.0452704
chr8	122508920	0.0576707	chr7	63762775	0.0577374
chr2	74124642	0.0113435	chr11	90317396	0.0112765
chr15	7608879	0.0104919	chr11	56972945	0.0105591
chr4	110585736	-0.0669951	chr2	85454584	-0.0670624
chr4	15711325	-0.0505031	chr7	90612668	-0.0504356
chr1	190642750	0.0227542	chr12	98855903	0.0226863
chr9	122258657	0.0440907	chr2	17772136	0.0440226
chr18	65946444	0.0318891	chr15	59844591	0.0318209
chr1	120177202	0.039598	chr13	120564686	0.0396663
chr10	18272414	0.0108481	chr12	113996187	0.0107795
chr4	9664851	-0.0140625	chr12	13634716	-0.0139922
chr8	3521731	0.0331152	chr5	103633884	0.0330445
chr9	59457552	0.0409411	chr13	8904478	0.0408703
chr8	63868653	0.0160363	chr1	55462696	0.0161071
chr15	33913311	0.0375899	chr17	71752488	0.0375185
chr9	111921404	-0.0517159	chr2	162167916	-0.0516445
chrX	135720624	0.0284967	chr11	57069211	0.0285682
chr8	16168478	-0.109127	chr15	69141440	-0.109056
chr16	15530860	0.0407511	chr8	75769696	0.0408229
chr5	52561450	0.0157621	chr9	97151468	0.0156902
chr5	147768476	0.0300504	chr5	103584329	0.0299785
chr10	82974512	0.0210476	chr4	120833778	0.0209755
chr13	102572989	0.00458011	chr3	68396360	0.00450794
chr15	11957001	0.0417907	chr8	77876994	0.0418634
chr14	63820325	0.0406922	chr9	73093203	0.0406188
chr6	97864766	-0.000932804	chr6	47111392	-0.000859187
chr8	12297600	0.0234085	chr18	50416339	0.0233334
chr4	84217048	0.00147847	chr5	109163936	0.00155362
chr9	14117694	0.0316018	chr5	103632033	0.0316772
chr5	53508615	0.0315098	chr11	93543510	0.0314341
chr16	97958980	0.0347031	chr9	35293535	0.0346272
chr2	21489568	-0.041003	chr3	76011717	-0.0409269
chr5	116417554	0.0393585	chr7	12116090	0.0392818
chr17	12044284	0.0414061	chr14	71590679	0.0413293
chr5	129331694	0.0359073	chr1	156572671	0.0358304
chr3	58092522	0.00813205	chr1	171514349	0.00820902
chr3	54697165	-0.010002	chr7	72921910	-0.00992499
chr5	53543821	0.0315098	chr5	109029953	0.0314324
chr16	63207813	-0.0819302	chr7	76483920	-0.0818516
chr12	109216677	0.0324834	chr18	50369586	0.0324042
chr5	77720696	0.0322194	chr5	103587470	0.0322987
chr2	78043923	-0.0663428	chr9	82389844	-0.0662632
chr14	66438549	9.78374e-05	chr10	92011611	0.000178455
chr13	102487792	0.00458011	chr14	118422055	0.00449918
chr3	62225547	-0.0863922	chr2	43160025	-0.0863104
chr2	174501480	0.0200495	chrX	38040614	0.0199672
chr1	120219113	0.039598	chr5	109017732	0.0396806
chr2	44363234	0.00291397	chr12	76016619	0.00299677
chr18	77279592	0.0218329	chr15	31154594	0.0217499
chrX	33174286	0.0410762	chr3	32573077	0.0411594
chr16	26769111	-0.0898051	chr10	114029058	-0.0898887
chr4	15682038	-0.0505031	chr10	106926287	-0.0505874
chr9	85527871	-0.0262198	chr1	51083695	-0.0261353
chr15	92564220	-0.0364082	chr2	162242802	-0.0363234
chr7	3109708	0.0415586	chr5	108948324	0.0414736
chr16	97987540	0.0347031	chr2	160070500	0.0347886
chr14	73744174	0.0409635	chr2	84119855	0.0410491
chr18	14338850	-0.0339117	chr4	40064355	-0.0338246
chr11	29259902	0.0308266	chr13	106005167	0.0309144
chr13	96329102	0.0337704	chr5	109026004	0.0338588
chr9	40465719	0.0472527	chr5	103696480	0.0473424
chr13	103413197	0.0139491	chr5	78633044	0.01404
chr6	138510234	-0.0875133	chr3	141766314	-0.0874219
chr18	74032652	0.03538	chr10	111258778	0.0354718
chr7	43703139	0.026262	chr16	8975982	0.0263542
chr2	44431145	0.00291397	chr1	65231810	0.00282167
chr7	129896809	0.0291558	chr5	103581253	0.0292483
chr18	65839778	0.0318891	chr2	84074627	0.0317958
chr11	66995666	0.0119807	chr6	35521855	0.0120739
chr12	109160595	0.0324834	chr11	22148772	0.0325767
chrX	165005791	0.0363039	chr18	82472067	0.0362104
chr10	119845420	0.0307554	chr3	33034096	0.0306612
chr16	16107219	0.01949	chr3	135058189	0.0193955
chr2	44583725	0.00291397	chr18	42034146	0.00281914
chr4	8922175	0.0259356	chr1	54500350	0.0260316
chr2	74160020	0.0113435	chr7	30916424	0.0112475
chr9	4839671	-0.0962664	chr10	100247307	-0.09617
chr7	43739832	0.026262	chr2	17684851	0.0261648
chr13	43202680	0.0478659	chr10	111194331	0.0477684
chr18	54998751	0.00184039	chr10	95655776	0.00174251
chr13	74686009	0.0314011	chr3	117043415	0.031303
chr4	110638200	-0.0669951	chr9	25590625	-0.0668969
chr5	93958568	0.0176621	chr10	115810931	0.0177606
chr18	63965857	0.0253069	chr9	111291049	0.0254061
chr15	92526895	-0.0364082	chr7	56436837	-0.0363089
chr3	41002433	0.037736	chr15	31687250	0.0378361
chr6	32916786	0.0164134	chr2	24069837	0.0163129
chr18	64903644	0.0328805	chrX	38520039	0.0327793
chr2	7559213	-0.0784438	chr12	13944146	-0.0783419
chr5	97119044	0.0207749	chr16	87638395	0.0206729
chr12	5988334	-0.0947356	chr1	50732708	-0.0948377
chrX	109810579	-0.0795467	chr17	89099788	-0.0794443
chr7	129919289	0.0291558	chr5	109033826	0.0290527
chr10	18348449	0.0108481	chr5	141456192	0.0109515
chrX	159382916	0.022354	chr17	72672156	0.022458
chr9	73974625	-0.0546715	chr12	39998402	-0.0545674
chr6	41016218	-0.0452038	chr10	33421758	-0.0453081
chr16	98137259	0.0347031	chr5	103638057	0.0348078
chrX	157198879	-0.0213244	chr8	18360824	-0.021219
chr13	21306857	0.00105666	chr9	113265376	0.00116218
chr2	108983642	-0.0370364	chr1	196334089	-0.0371423
chr5	117017359	0.0180687	chr10	78199033	0.018175
chr8	111558644	0.0242792	chr10	74293055	0.0241728
chr12	84029065	0.0443578	chr5	103685203	0.0442509
chr1	165801375	0.0383048	chr5	103595456	0.0381979
chr1	66638578	-0.0408425	chr2	111630529	-0.0407348
chr15	26615152	-0.0713499	chr2	111490038	-0.0714579
chr1	55399319	0.0252333	chr16	5312082	0.0251246
chr13	34650019	0.0248425	chr15	51692950	0.0247338
chr18	77248801	0.0218329	chr9	74627434	0.0217243
chrX	159276904	0.022354	chr12	113981457	0.0222446
chr8	131798614	0.00810224	chr4	10435324	0.00799243
chr16	97817595	0.0347031	chr5	103637274	0.0345931
chr18	65994498	0.0318891	chr7	73807883	0.0317786
chr1	55398556	0.0252333	chr4	144104640	0.0251222
chr18	24055945	0.0352672	chr5	103640140	0.0353788
chr13	96178817	0.0337704	chr10	117538410	0.0338824
chr2	117577419	0.00915743	chr7	73927031	0.0090451
chr2	147678304	-0.0411442	chr14	67728519	-0.0412565
chr10	8464998	0.0152394	chr8	32766628	0.015126
chr8	3578240	0.0331152	chr10	122632525	0.0330015
chr4	32508592	0.0379554	chr11	93578984	0.0380704
chr8	71166484	0.00548751	chr12	106571494	0.00560257
chr3	57858541	0.00813205	chr4	40261619	0.00801696
chr4	94993961	0.0034734	chr4	63200538	0.00335819
chr14	60595781	0.0301088	chr16	12918881	0.0302242
chr6	127599387	0.0282942	chr5	109035249	0.0281783
chrX	100751978	0.00727491	chr5	101385835	0.00739138
chr6	130220239	-0.092547	chr1	123733627	-0.092664
chr7	3192957	0.0415586	chr10	95447711	0.0414414
chr4	8898995	0.0259356	chr8	115113493	0.0260529
chr2	78013392	-0.0663428	chr9	15632305	-0.0664603
chr9	112048408	-0.0517159	chr8	79782663	-0.0518336
chr1	35880300	0.0477334	chr5	103697470	0.0476138
chr6	32835508	0.0164134	chr8	32608732	0.0165336
chrX	133323198	-0.0970413	chr2	43106977	-0.0971636
chr10	88339365	0.0146791	chr12	9391428	0.0148019
chr9	36725498	0.0279504	chr8	19073684	0.028074
chr18	65771104	0.0318891	chr10	125979953	0.0317646
chr3	103061798	0.0481421	chr5	145518620	0.0480172
chr11	67049725	0.0119807	chr7	17716648	0.012106
chr2	174368991	0.0200495	chr6	112366856	0.0199241
chr18	77772422	0.036344	chr11	21432046	0.0364698
chr6	97990820	-0.000932804	chr6	101063685	-0.000806635
chr7	105482213	0.0142855	chr4	10464397	0.0141591
chr10	12933338	0.0234116	chr7	128762409	0.0235392
chr12	41183560	0.0118274	chr9	105517685	0.011698
chr9	48926585	0.0122697	chr1	9437270	0.01214
chr9	112353246	-0.0771527	chr8	32129441	-0.0772832
chr12	31869194	0.042154	chr17	70495853	0.0420235
chr10	26232443	-0.026288	chr1	75837945	-0.0264192
chrX	135814906	0.0284967	chr13	73812077	0.0286289
chr13	34697397	0.0248425	chr3	32490401	0.0249763
chr18	66042961	0.0318891	chr16	19831066	0.0320232
chr13	21348788	0.00105666	chr11	43182066	0.00119142
chr4	95030293	0.0034734	chr13	3479030	0.00333851
chr14	119603612	0.0278563	chr2	143524828	0.0277213
chr13	83296191	-0.0568574	chr17	20606400	-0.0569929
chr1	62930007	0.00243568	chr10	78282244	0.00229828
chr2	45839755	-0.0700716	chr13	89868350	-0.0702099
chr7	112614542	0.0311078	chr5	103586045	0.0312461
chr14	68410296	0.0563119	chr7	63971464	0.0564508
chr9	54422693	0.0510553	chr3	51137074	0.050916
chr13	18389168	-0.0309528	chr11	9167114	-0.0308132
chr7	43495653	0.026262	chr13	8829485	0.0261217
chr2	52177895	-0.00324651	chr10	65954761	-0.00338681
chr6	97939778	-0.000932804	chr9	97239571	-0.000791768
chr1	66488378	-0.0408425	chr13	82484574	-0.0407012
chrX	159116205	0.022354	chr17	11842344	0.0224955
chr5	117115612	0.0180687	chr9	102191317	0.0182111
chr5	147717146	0.0300504	chr11	6947652	0.0299053
chr13	72068099	-0.0880071	chr1	32753714	-0.0878616
chr7	112655486	0.0311078	chr9	102261034	0.0312536
chr5	21286401	0.0430497	chrX	20206472	0.0429038
chr2	52308530	-0.00324651	chr10	107173635	-0.00339324
chr2	89121885	-0.0966675	chr1	144868894	-0.0965194
chr5	151519833	0.0203673	chr5	141410195	0.0205172
chr7	119538299	-0.0118115	chr4	35565166	-0.0116613
chr7	43429563	0.026262	chr17	82966735	0.026413
chr10	8367734	0.0152394	chr16	11947484	0.0153912
chr6	33216837	0.0164134	chr8	84103438	0.0165668
chr10	88493410	0.0146791	chr9	35392699	0.0148334
chr8	80576270	0.0160175	chr7	73891297	0.0158632
chr5	52669877	0.0157621	chr11	22058059	0.0156064
chr4	110544871	-0.0669951	chr3	75576665	-0.0671512
chr6	7859413	-0.0100098	chr2	7096196	-0.0101659
chr4	53025901	0.0478978	chr16	8866718	0.0477416
chr9	36783412	0.0279504	chr2	37129001	0.028108
chr18	44513419	-0.0445392	chr17	72179008	-0.0443805
chr10	12969460	0.0234116	chr12	52294237	0.0235713
chr4	84169071	0.00147847	chr18	60308942	0.0016392
chr2	146549603	0.00392693	chr5	52268688	0.00408799
chr14	102959694	-0.0676235	chr16	54967385	-0.0677847
chr6	41102487	-0.0452038	chr7	137820215	-0.0450419
chr7	43595536	0.026262	chr3	121034034	0.0264247
chr10	114689109	0.0371028	chr15	57496741	0.0372658
chr2	151151815	0.0257828	chr5	109039413	0.0256199
chr10	18196925	0.0108481	chr7	89248720	0.0106849
chr8	61502984	-0.0939164	chr16	84208062	-0.0940797
chr4	86714656	-0.006722	chr7	33529452	-0.00655792
chr2	46362777	-0.0785191	chr8	9956522	-0.0786833
chrX	101664232	-0.00802195	chr17	88643917	-0.0078554
chr2	46715214	-0.0933297	chr2	82817747	-0.0931628
chr1	190688872	0.0227542	chr12	9352381	0.0229222
chr5	62878296	-0.0749587	chr9	80522381	-0.0751268
chr8	69519932	-0.0675079	chr1	99142767	-0.0673398
chr4	8684055	0.0259356	chr6	100930743	0.0257669
chr2	12680973	-0.0109405	chr6	73304151	-0.0111094
chr3	124302087	-0.102143	chr1	123781188	-0.101974
chr6	32782473	0.0164134	chr9	13282987	0.0165824
chr15	7196948	0.0104919	chr10	74220464	0.0103224
chr18	63933085	0.0253069	chr11	48391120	0.0254768
chr14	58693409	0.00535192	chr4	144010630	0.00518182
chr9	82994354	0.011351	chr9	37481262	0.0115213
chr18	13898389	-0.0339117	chr17	69074555	-0.0337409
chr5	52718045	0.0157621	chr8	23500632	0.0155904
chr11	9679954	-0.0951891	chr1	32715401	-0.095361
chr6	33057273	0.0164134	chr5	25251937	0.0165859
chr9	98937536	0.0275776	chr11	99316022	0.0274047
chrX	133273172	-0.0970413	chr5	71780047	-0.0968683
chr12	6051635	-0.0947356	chr1	96576767	-0.0949109
chr2	45790587	-0.0700716	chr5	71908057	-0.070247
chr15	61254134	-0.0098533	chr8	32474826	-0.00967722
chr12	41163893	0.0118274	chr18	33874432	0.0116501
chr2	13171929	-0.00147139	chr9	13187454	-0.00128957
chr6	138535309	-0.0875133	chr18	88681187	-0.0876956
chr3	58188664	0.00813205	chr12	113999823	0.00794944
chr3	51194209	0.0461114	chr5	103691323	0.0459287
chr12	30283448	-0.0350043	chr10	6901035	-0.0351879
chr10	18322556	0.0108481	chr11	89337942	0.0110319
chrX	159251665	0.022354	chr7	73856310	0.0225387
chr6	32956343	0.0164134	chr6	133848940	0.0162257
chrX	101445259	-0.00802195	chr11	7137009	-0.00783319
chr5	52624712	0.0157621	chr15	89570888	0.0155721
chr6	40989710	-0.0452038	chr1	171242445	-0.0450137
chr2	12570460	-0.0109405	chr11	112568534	-0.0111307
chr16	75391278	-0.0439202	chr6	49960092	-0.0441118
chr12	41122344	0.0118274	chr16	5380997	0.0116352
chr5	52585234	0.0157621	chr10	125895070	0.0155689
chr1	62872641	0.00243568	chr8	115237267	0.00224239
chr2	151210086	0.0257828	chr10	92144785	0.0255881
chr11	47164265	-0.0808303	chr16	78632932	-0.0806354
chr9	48611807	0.0122697	chr18	60364740	0.0124649
chr10	88528345	0.0146791	chr1	55464240	0.0148746
chr1	190844064	0.0227542	chr8	106992120	0.0229512
chr5	97034332	0.0207749	chr18	67167261	0.020576
chr9	73879312	-0.0546715	chr6	49907161	-0.0544726
chr6	41070446	-0.0452038	chr17	4348003	-0.0454059
chr1	190801181	0.0227542	chr12	113980538	0.0229599
chr1	64087976	0.0125521	chr5	109113767	0.0127581
chr3	85144028	0.0297895	chr3	106172038	0.0299958
chr2	74250372	0.0113435	chr7	102576828	0.0111363
chr2	147578995	-0.0411442	chr9	12973306	-0.0413517
chr8	12256114	0.0234085	chr8	99027726	0.0232002
chr15	61104428	-0.0098533	chr11	56864946	-0.00964503
chr14	58659819	0.00535192	chr1	13807573	0.00514201
chr10	18459187	0.0108481	chr12	113996369	0.0106379
chr2	46739002	-0.0933297	chr7	54614075	-0.0935402
chr7	119197849	-0.0118115	chr12	75946426	-0.0116007
chr10	13012286	0.0234116	chr4	12085776	0.0236234
chr8	111612288	0.0242792	chr6	124132667	0.0240659
chr9	82896679	0.011351	chr12	113995174	0.011568
chr9	98750316	0.0275776	chr2	144386797	0.0273602
chr8	128613913	0.0176425	chr9	73192047	0.0174249
chr13	93505276	0.0178556	chr5	20185572	0.0180749
chr18	55053770	0.00184039	chr7	116574933	0.00205975
chr18	77333394	0.0218329	chr12	106492392	0.0220528
chr9	98912479	0.0275776	chr9	105601384	0.0273561
chr6	33143937	0.0164134	chr1	156474618	0.0166374
chrX	163316003	-0.077063	chr14	86455624	-0.0768377
chr6	41144363	-0.0452038	chr7	88956985	-0.0449783
chr2	178589866	-0.0523531	chr12	98496156	-0.0521274
chr18	76331397	0.0193782	chr5	109049942	0.0191505
chr6	97806401	-0.000932804	chr5	109901777	-0.00116252
chr2	44513453	0.00291397	chr14	18623161	0.00314371
chr2	51999111	-0.00324651	chr1	156374211	-0.00301637
chr2	123668745	-0.0724137	chr16	78589751	-0.0721831
chr7	83905077	0.0138652	chr1	174624909	0.0136336
chr8	131996998	0.00810224	chr5	54448563	0.00787045
chrX	23019695	-0.00540543	chr14	119151413	-0.00563853
chr8	71373585	0.00548751	chr4	127145118	0.0057209
chr13	96115247	0.0337704	chr18	37784102	0.0340042
chr3	129513102	0.0277356	chr1	171612904	0.0275003
chr6	32996944	0.0164134	chr7	15359030	0.0166494
chr2	44308966	0.00291397	chr18	23771069	0.00315026
chr10	18234449	0.0108481	chr9	52764857	0.0110854
chr10	88393047	0.0146791	chr18	67138095	0.0149173
chr6	7886332	-0.0100098	chr12	60384473	-0.0102507
chr13	102432970	0.00458011	chr18	49713128	0.00433695
chr12	35601100	-0.0472448	chr4	52412989	-0.0470006
chr9	77961925	0.0525238	chr3	32923659	0.0522782
chr10	88447226	0.0146791	chr2	17629917	0.0149257
chr16	98184854	0.0347031	chr5	103636772	0.0344555
chr4	15610642	-0.0505031	chr1	83119929	-0.0507513
chr18	64100942	0.0253069	chr14	18728828	0.0255567
chr4	110726960	-0.0669951	chr9	80480250	-0.067245
chr2	113295894	-0.027967	chr6	101198309	-0.0277163
chr2	178785408	-0.0523531	chr14	57808923	-0.0526037
chr2	60352354	0.027523	chr6	147235054	0.0272685
chr6	32877313	0.0164134	chr7	49877664	0.0166683
chr15	92610674	-0.0364082	chr7	55264900	-0.0361532
chr4	70646557	-0.0610468	chr11	42848014	-0.0613019
chr7	84064741	0.0138652	chr5	109109960	0.0136084
chr10	8791059	0.00100127	chr7	78500552	0.000743626
chr8	71217402	0.00548751	chr15	31077637	0.00574579
chr13	102506582	0.00458011	chr16	8242379	0.00483859
chr17	12075506	0.0414061	chr9	105675105	0.0411476
chr11	47126747	-0.0808303	chr15	28567286	-0.0805684
chr13	96135775	0.0337704	chr5	103589817	0.0340324
chr9	85606247	-0.0262198	chr2	85253669	-0.0259567
chr13	83348973	-0.0568574	chr2	82981204	-0.0571218
chr2	12504226	-0.0109405	chr9	113202099	-0.0106755
chr3	126507005	-0.0517901	chr6	121857758	-0.0520559
chr4	86962863	-0.006722	chr1	171439437	-0.00645431
chr18	76481502	0.0193782	chr7	102538168	0.0191094
chr3	57959558	0.00813205	chr8	106913667	0.00785919
chr10	88263821	0.0146791	chr8	34686264	0.0149531
chr1	62984012	0.00243568	chr8	23430823	0.00216116
chr7	119291889	-0.0118115	chr16	86915985	-0.0120871
chr4	69911509	-0.0488189	chr11	73715468	-0.0490955
chr8	128569574	0.0176425	chr1	54456072	0.0173645
chr18	44414618	-0.0445392	chr8	77456040	-0.0442604
chr8	89625748	0.0459132	chr12	5123543	0.0456342
chr13	102551440	0.00458011	chr10	91031755	0.00430058
chr2	109298551	-0.0370364	chr1	96282526	-0.0373159
chr8	12169592	0.0234085	chr18	60419701	0.0231281
chr6	130162402	-0.092547	chr16	62304806	-0.0928279
chr16	75269802	-0.0439202	chr2	101156446	-0.0442013
chr2	117391749	0.00915743	chr6	112323765	0.00943931
chrX	157113893	-0.0213244	chr3	117305276	-0.0210399
chr6	97707241	-0.000932804	chr5	54489525	-0.000648102
chr5	52514753	0.0157621	chr4	4009092	0.015477
chr9	48876939	0.0122697	chr11	19503037	0.012555
chr4	20284373	-0.0935722	chr2	138985075	-0.0938578
chr12	35736085	-0.0472448	chr5	78896873	-0.0469589
chr18	25253069	0.00898965	chr18	70989204	0.00870327
chr1	66533171	-0.0408425	chr3	159393395	-0.0405549
chr6	98049098	-0.000932804	chr7	102633954	-0.000645176
chr12	30457541	-0.0350043	chr6	35753420	-0.035292
chr1	190880944	0.0227542	chr14	77115677	0.0230426
chr4	8806608	0.0259356	chr7	92737933	0.026224
chr15	7513203	0.0104919	chr14	118395163	0.0102032
chrX	23052809	-0.00540543	chr18	73625703	-0.00511356
chrX	159089734	0.022354	chr8	85990834	0.0220593
chr10	88559871	0.0146791	chr3	38460693	0.0149752
chr10	92431523	0.0553927	chr10	78005525	0.0550964
chr14	66510794	9.78374e-05	chr11	73340580	-0.000199122
chr18	25404735	0.00898965	chr5	109131971	0.00869254
chr5	45674996	-0.020692	chr17	11615869	-0.0209916
chr5	46015603	-0.020692	chr10	34050092	-0.0203895
chr13	42113325	0.0090417	chr3	14581841	0.00934689
chr14	120466657	0.0543015	chrX	20154553	0.0539914
chr4	97938170	-0.0068523	chr1	61242944	-0.00716238
chrX	101318177	-0.00802195	chr7	47463578	-0.00833262
chr17	78746684	0.051332	chr13	8959261	0.0516444
chr9	73783767	-0.0546715	chr5	63647004	-0.0543588
chr3	126533256	-0.0517901	chr9	25511550	-0.0521038
chr7	43465107	0.026262	chr18	56455755	0.026576
chr4	110694468	-0.0669951	chr5	51928392	-0.0666807
chr18	44331312	-0.0445392	chr13	90008619	-0.0448539
chr12	29996529	-0.0350043	chr8	32343827	-0.0353191
chr2	109270761	-0.0370364	chr2	39444853	-0.037352
chr18	13939282	-0.0339117	chr5	89219487	-0.0335941
chr18	14087532	-0.0339117	chr9	101487272	-0.034231
chrX	23229856	-0.00540543	chr10	91080949	-0.00508566
chr10	8899600	0.00100127	chr15	31865924	0.000678624
chr6	7940108	-0.0100098	chr18	23701568	-0.010334
chr2	147791884	-0.0411442	chr3	154596070	-0.0414697
chr5	117063908	0.0180687	chr5	109051170	0.018396
chr13	96286551	0.0337704	chr5	103635467	0.0340977
chr10	14862635	-0.0648316	chr10	38339960	-0.064503
chr8	71333069	0.00548751	chr1	82830937	0.00581627
chr16	63166512	-0.0819302	chr18	88712618	-0.0815975
chr2	178824995	-0.0523531	chr12	69475291	-0.0526877
chr15	7154067	0.0104919	chr17	80899124	0.0101571
chr6	41171488	-0.0452038	chr12	65576328	-0.0455393
chr5	62978864	-0.0749587	chr16	84304029	-0.0752951
chr6	99126596	-0.000932804	chr4	105447710	-0.000594796
chr7	43547035	0.026262	chr2	132682054	0.0266031
chr7	3247389	0.0415586	chr6	31623122	0.0419023
chr2	12539487	-0.0109405	chr16	19613331	-0.0105964
chr13	51457208	0.0506861	chr8	78049707	0.0503401
chr4	69996300	-0.0488189	chr6	35821250	-0.0491664
chr2	52050920	-0.00324651	chr7	90367168	-0.00359405
chr3	137100362	-0.0253492	chrX	129045663	-0.0249998
chr4	8732595	0.0259356	chr8	34745171	0.0262851
chr15	26574918	-0.0713499	chr12	60670869	-0.070998
chr16	16140105	0.01949	chr9	35371134	0.0191379
chr4	9459496	-0.0140625	chr11	12348425	-0.0144162
chr4	9418795	-0.0140625	chr8	121058190	-0.0144163
chr1	172558100	0.0494185	chr7	63717318	0.0490642
chr10	14902936	-0.0648316	chr18	88797203	-0.0651867
chr18	44455886	-0.0445392	chr1	145132628	-0.0448959
chr7	43635140	0.026262	chr11	71079680	0.026619
chr2	174448578	0.0200495	chr10	74269564	0.0196907
chr4	8840756	0.0259356	chr3	135092712	0.0262962
chr12	35578822	-0.0472448	chr13	10059787	-0.0468836
chr9	48558882	0.0122697	chr10	128732501	0.012632
chr2	45747840	-0.0700716	chr6	133406196	-0.0704373
chr13	37141535	0.0234895	chr18	82420479	0.0238555
chr4	86819622	-0.006722	chr2	23959039	-0.00635548
chr4	97966560	-0.0068523	chr12	59600327	-0.00722271
chr2	5812964	0.0497374	chr17	65389341	0.0501112
chr13	96066781	0.0337704	chr5	103635645	0.0341465
chr13	42192366	0.0090417	chr9	74565689	0.0094186
chr5	63142762	-0.0749587	chr15	28542127	-0.0753363
chr3	57804088	0.00813205	chr15	59952130	0.00850981
chr10	26364442	-0.026288	chr8	32388033	-0.0266662
chr6	98879538	-0.000932804	chr5	25337996	-0.00131115
chr10	26082913	-0.026288	chr2	143258992	-0.0266666
chr5	131513269	-0.0305124	chr6	35728200	-0.0301333
chr18	14008773	-0.0339117	chr14	67761353	-0.0342921
chr7	119567126	-0.0118115	chr2	101313446	-0.0114293
chr4	86660540	-0.006722	chr11	43141810	-0.00633954
chr13	96041407	0.0337704	chr7	102465201	0.0341579
chr18	76386248	0.0193782	chr14	116956308	0.0189903
chr7	43835404	0.026262	chr6	135513212	0.0266499
chr18	76425599	0.0193782	chr3	106228265	0.0189899
chr7	43885348	0.026262	chr2	160030722	0.0266503
chr15	92500554	-0.0364082	chr4	109821586	-0.0360186
chrX	101412966	-0.00802195	chr3	65410763	-0.00841208
chr16	98043981	0.0347031	chr6	35413134	0.0343125
chr7	43387293	0.026262	chr17	88482317	0.0266553
chr2	51718277	-0.00324651	chrX	129154444	-0.00285067
chr8	111663083	0.0242792	chr16	19061781	0.0238788
chr3	58144190	0.00813205	chr7	92834856	0.00773106
chrX	159325594	0.022354	chr5	145640087	0.0227567
chr6	38072749	0.0532701	chr16	96233489	0.053674
chr2	51899777	-0.00324651	chr1	82875164	-0.00284076
chr3	137127402	-0.0253492	chr10	6851034	-0.0249431
chr18	25223621	0.00898965	chr8	19168106	0.00857945
chr1	66328024	-0.0408425	chr17	16482990	-0.040432
chr13	96229078	0.0337704	chr17	57033439	0.0341825
chr2	117544802	0.00915743	chrX	129215449	0.00957067
chr12	30182384	-0.0350043	chr13	81211196	-0.0354177
chrX	159416407	0.022354	chr12	113980784	0.0227685
chr12	35775063	-0.0472448	chr3	14294844	-0.0468301
chrX	23085265	-0.00540543	chr12	98718819	-0.00582195
chr9	48812962	0.0122697	chr12	75108000	0.0126894
chr18	13962641	-0.0339117	chr14	26801188	-0.034334
chr6	7827369	-0.0100098	chr11	66597377	-0.0104331
chr5	116457107	0.0393585	chr9	78576664	0.0389331
chr2	13052244	-0.00147139	chr11	11077859	-0.00189685
chr16	97880610	0.0347031	chr6	31662079	0.0342769
chr4	70061304	-0.0488189	chr6	101306015	-0.0492455
chr10	26054186	-0.026288	chr17	69115592	-0.0258611
chr8	23884253	0.0581927	chr3	32662278	0.0586197
chr7	83997476	0.0138652	chr12	25812777	0.013438
chr9	85664025	-0.0262198	chr4	63337966	-0.0257916
chr9	74141382	-0.0546715	chr13	3155722	-0.0551049
chr10	14943215	-0.0648316	chr15	28489523	-0.0643967
chrX	101591309	-0.00802195	chr4	63256247	-0.00845821
chr14	66494505	9.78374e-05	chr17	11723405	-0.000342842
chr2	147748278	-0.0411442	chr2	83051664	-0.0415859
chr10	8861595	0.00100127	chr7	33564023	0.000559244
chrX	101370247	-0.00802195	chr8	60940630	-0.00846427
chr16	97844934	0.0347031	chr14	50844177	0.0342575
chr6	97904822	-0.000932804	chr3	151652328	-0.000485762
chr7	124086808	-0.0694763	chr1	50864574	-0.0690262
chr7	84213944	0.0138652	chr2	94264629	0.0134148
chr16	75491929	-0.0439202	chr7	17430213	-0.0434668
chr4	70593100	-0.0610468	chr6	109336604	-0.0605913
chr5	129357096	0.0359073	chr10	62850423	0.0354494
chr3	58009572	0.00813205	chr1	4661215	0.00767264
chr12	30094684	-0.0350043	chr14	76839843	-0.0354644
chr9	48460958	0.0122697	chr4	86526542	0.0127299
chr8	112324206	0.0516887	chr11	74256669	0.0521506
chr15	61212015	-0.0098533	chr11	9052593	-0.009389
chr18	44686471	-0.0445392	chr12	98534884	-0.0440735
chrX	101212984	-0.00802195	chr4	152740142	-0.00848887
chr9	53244770	0.0436179	chr10	57725379	0.0431508
chr1	163322246	0.0350148	chr5	103637096	0.0345443
chr16	75299871	-0.0439202	chr3	117417362	-0.0434445
chr12	30236388	-0.0350043	chr6	121776724	-0.0354806
chr9	111991973	-0.0517159	chr16	5702210	-0.0512393
chr16	63242217	-0.0819302	chr4	52261545	-0.0814515
chr16	93208802	0.0491282	chr11	112888051	0.0486435
chr9	98660137	0.0275776	chr6	73113034	0.0270926
chr6	33100047	0.0164134	chr8	10453412	0.0169038
chr8	128668005	0.0176425	chr13	107867634	0.0171516
chr12	66967309	-0.111885	chr1	50643091	-0.112379
chr10	14839743	-0.0648316	chrX	161056109	-0.0653264
chr7	124000084	-0.0694763	chr17	89050791	-0.0689807
chr1	6333503	-0.0302983	chr1	42741518	-0.0298014
chr5	93997543	0.0176621	chr1	9462928	0.0171623
chr5	93884833	0.0176621	chr1	35613768	0.017155
chr9	111962287	-0.0517159	chr7	102879119	-0.0512072
chr1	66392817	-0.0408425	chr6	112119206	-0.0403332
chr7	43674356	0.026262	chr10	117575674	0.0267725
chr2	52256083	-0.00324651	chr18	83244396	-0.00375721
chr2	174519092	0.0200495	chr11	57020945	0.0195387
chr15	61162604	-0.0098533	chr14	76962996	-0.00934251
chr7	83960691	0.0138652	chr8	19145007	0.0133485
chr4	69883018	-0.0488189	chr7	76323776	-0.0493388
chr11	47280402	-0.0808303	chr16	84278454	-0.0803011
chr15	7363014	0.0104919	chr4	120883844	0.00996198
chr8	128529373	0.0176425	chr1	96004470	0.017111
chr8	12206170	0.0234085	chr11	19558212	0.022877
chrX	100643182	0.00727491	chr8	77705329	0.00674211
chr7	119252022	-0.0118115	chr18	25961700	-0.0123444
chr9	98791446	0.0275776	chrX	89650526	0.0270395
chr2	13118891	-0.00147139	chr9	111412211	-0.00201383
chr5	117277445	0.0180687	chr16	5345358	0.0186112
chr11	47200099	-0.0808303	chr1	123675944	-0.0813731
chr7	84114314	0.0138652	chr1	55466185	0.0133219
chr9	98828474	0.0275776	chr11	90233171	0.027033
chr4	70424743	-0.0610468	chr14	103705973	-0.0615961
chr2	13230176	-0.00147139	chr13	69828475	-0.00202085
chr3	119800391	-0.0737495	chr17	77762084	-0.0742999
chr10	18405133	0.0108481	chr7	78550624	0.0102974
chr15	7423850	0.0104919	chr10	122753394	0.00993966
chr15	7464573	0.0104919	chr12	8082323	0.00993743
chr15	7655853	0.0104919	chr11	112681134	0.00993415
chr2	51945050	-0.00324651	chr12	106616754	-0.00380979
chr9	73923231	-0.0546715	chr13	82564975	-0.0552351
chr8	71023948	0.00548751	chr8	10396997	0.0060512
chr5	117189861	0.0180687	chr3	14629286	0.0186338
chrX	109856000	-0.0795467	chr2	111450460	-0.080113
chr6	40798887	-0.0452038	chr1	132060729	-0.0457702
chr12	30043524	-0.0350043	chr13	107575941	-0.0355768
chr18	76301470	0.0193782	chr7	55535601	0.018805
chr13	119347934	-0.064022	chr10	114161525	-0.0634474
chr9	98705881	0.0275776	chr8	77804354	0.0270018
chr4	70092688	-0.0488189	chr8	115505723	-0.0494007
chrX	157239619	-0.0213244	chr7	129000604	-0.0219086
chr13	42062025	0.0090417	chr13	8745615	0.00962723
chr2	117431276	0.00915743	chr1	54417136	0.00974318
chrX	101635354	-0.00802195	chr10	65933546	-0.00743464
chr15	7268120	0.0104919	chr7	63512028	0.00989471
chr8	128696247	0.0176425	chr8	77755682	0.0170439
chr5	63030892	-0.0749587	chr1	50837332	-0.0743586
chr2	13086656	-0.00147139	chr11	112616933	-0.00207636
chr5	117136093	0.0180687	chr17	65225625	0.0186749
chr7	43792733	0.026262	chr3	151792081	0.0268696
chr4	86771671	-0.006722	chr2	111788849	-0.00611285
chr11	47227669	-0.0808303	chr9	94179869	-0.0814414
chr13	83265017	-0.0568574	chr18	49430262	-0.0562445
chr13	83559130	-0.0568574	chr1	55908159	-0.0562439
chr4	20317858	-0.0935722	chr5	86695735	-0.0929571
chr12	35468313	-0.0472448	chr3	31839602	-0.0478642
chr8	131949068	0.00810224	chr17	70346480	0.00748125
chr15	61052422	-0.0098533	chr10	63080710	-0.0092298
chr15	92649116	-0.0364082	chr2	170717304	-0.0357846
chr11	64445001	-0.0331255	chr14	86246600	-0.0325018
chr12	35691830	-0.0472448	chr18	41790384	-0.046621
chr5	93918988	0.0176621	chr13	120439474	0.0170321
chr9	98973581	0.0275776	chr1	4757637	0.0269462
chr2	117291366	0.00915743	chr9	36388109	0.00979072
chr2	52107730	-0.00324651	chr5	90072224	-0.00261012
chr7	84030763	0.0138652	chr18	85133191	0.0132254
chr7	119771245	-0.0118115	chr14	57320450	-0.0124638
chr1	35927984	0.0477334	chr11	99210851	0.0470797
chrX	163222897	-0.077063	chr12	60696377	-0.0764085
chr13	83396940	-0.0568574	chr1	123547348	-0.0562016
chr7	123955453	-0.0694763	chr3	22929848	-0.0688173
chr12	35539779	-0.0472448	chr3	22823076	-0.0479177
chrX	23141761	-0.00540543	chr7	138471198	-0.00472985
chr2	52151447	-0.00324651	chr14	76988521	-0.00392842
chr14	58812271	0.00535192	chr5	25302658	0.00603781
chr2	134074266	-0.0823332	chr10	65537386	-0.0830222
chr2	21745925	-0.041003	chr6	46909863	-0.0403066
chr9	83066107	0.011351	chr2	150056850	0.0106523
chr9	48854989	0.0122697	chr7	76016854	0.0129731
chr16	26819080	-0.0898051	chr13	10292020	-0.0905111
chrX	142262810	-0.100184	chr10	100272053	-0.100892
chr1	6282506	-0.0302983	chr10	114331149	-0.0295894
chr9	48754908	0.0122697	chr2	39198842	0.0129799
chr9	74105867	-0.0546715	chr13	10105048	-0.0553864
chr12	35652048	-0.0472448	chr17	77899244	-0.0479628
chrX	101545056	-0.00802195	chr2	179413900	-0.0087413
chr3	58056732	0.00813205	chr13	107813755	0.00741209
chr13	83623275	-0.0568574	chr9	92714089	-0.0575795
chr2	51813400	-0.00324651	chr12	65776180	-0.00397762
chr18	14192418	-0.0339117	chr3	139295951	-0.0331787
chr15	61295372	-0.0098533	chr14	39591576	-0.00911926
chr4	15648879	-0.0505031	chr7	50204885	-0.0497648
chr12	35514712	-0.0472448	chr14	49288492	-0.0465022
chr18	44881360	-0.0445392	chr10	129007897	-0.0437944
chr13	103091907	0.00458011	chr5	20125219	0.00383228
chr9	73828145	-0.0546715	chr3	157364015	-0.0554202
chr9	48964434	0.0122697	chr7	56178308	0.0130185
chr1	6369424	-0.0302983	chr5	72103782	-0.0295436
chr9	73713546	-0.0546715	chr12	36988489	-0.0554263
chr4	70027971	-0.0488189	chr8	4911592	-0.0480581
chr18	44844065	-0.0445392	chr12	36932476	-0.0437777
chr7	119149461	-0.0118115	chr3	33254974	-0.0125736
chr5	131469506	-0.0305124	chr2	83105379	-0.0297422
chr4	87060722	-0.006722	chr5	101457407	-0.00749289
chrX	101267838	-0.00802195	chr4	8299999	-0.00879635
chr4	69968614	-0.0488189	chr9	92671406	-0.0495945
chr7	124136645	-0.0694763	chr18	26215949	-0.0686885
chr2	178732869	-0.0523531	chr10	65702256	-0.0515649
chr10	14787742	-0.0648316	chr3	117528323	-0.0656243
chr11	64356003	-0.0331255	chr1	171307275	-0.0323238
chr8	131912965	0.00810224	chr9	80081786	0.0072983
chr5	63089212	-0.0749587	chr2	122828966	-0.0741525
chr2	51857400	-0.00324651	chr10	57486448	-0.00243732
chr6	40949625	-0.0452038	chr7	90589506	-0.0460163
chr13	83509991	-0.0568574	chr1	50922588	-0.0576705
chr13	83455914	-0.0568574	chr6	56218368	-0.056034
chr13	21506574	0.00105666	chr12	88827424	0.000230468
chr6	86131869	0.0585894	chr8	18921876	0.0594166
chr2	178683290	-0.0523531	chrX	154124919	-0.0531864
chr18	14284628	-0.0339117	chr12	98587771	-0.033075
chr4	70503173	-0.0610468	chr4	21433575	-0.0618842
chr10	25789371	-0.026288	chr7	56388741	-0.0271322
chr13	83426996	-0.0568574	chr17	77848506	-0.0577054
chr12	6012874	-0.0947356	chr4	39781185	-0.0938876
chr18	14384905	-0.0339117	chr14	57901056	-0.0330615
chr2	134207297	-0.0823332	chr16	54896033	-0.0831892
chr13	118850651	-0.064022	chr17	20574284	-0.0631597
chr18	44763185	-0.0445392	chr7	102842571	-0.0436696
chr7	119347388	-0.0118115	chr18	46217491	-0.0126857
chr2	178660475	-0.0523531	chr10	73887379	-0.0532304
chr1	63508225	0.00243568	chr3	38529349	0.00153644
chr2	178619810	-0.0523531	chr11	9287065	-0.0532532
chr16	75343491	-0.0439202	chr10	115292283	-0.0430112
chr13	93503903	0.0178556	chr12	29043894	0.0187665
chrX	101134900	-0.00802195	chr4	127214205	-0.0089331
chrX	22920017	-0.00540543	chr14	18587156	-0.00449328
chr5	117231570	0.0180687	chr3	38440229	0.0189809
chr2	51762056	-0.00324651	chr3	32341506	-0.0041685
chr4	8769744	0.0259356	chr7	90207565	0.0268583
chr17	24689858	0.0552187	chr8	18763017	0.0561512
chr9	73665202	-0.0546715	chr14	78985898	-0.0537334
chr8	71131851	0.00548751	chr7	11487272	0.00642894
chr8	71259210	0.00548751	chr3	117167786	0.0064427
chrX	23182257	-0.00540543	chr15	89667155	-0.00444777
chr2	109052518	-0.0370364	chr10	38478822	-0.038008
chr2	12829589	-0.0109405	chr18	73592157	-0.0119174
chr1	66738392	-0.0408425	chr6	56301021	-0.0398554
chr3	55303229	-0.010002	chr2	132865890	-0.0110083
chr2	22022959	-0.041003	chr3	75715407	-0.0399938
chr10	26400140	-0.026288	chr11	40785554	-0.0272986
chr9	73637447	-0.0546715	chr3	141938794	-0.0536605
chr6	40850361	-0.0452038	chr12	75391248	-0.0462155
chr13	106808613	-0.0785852	chr12	39882904	-0.0796037
chr4	70468481	-0.0610468	chr9	25564799	-0.0620654
chr13	83217920	-0.0568574	chr11	47995693	-0.0558338
chr5	99300053	-0.0404876	chr6	49983838	-0.0394637
chr2	162796653	0.0467286	chr5	103690479	0.0456973
chr13	119063892	-0.064022	chr13	107424345	-0.0629804
chr13	93505598	0.0178556	chr18	85105220	0.0188985
chr7	119486780	-0.0118115	chr8	121050119	-0.0128637
chr9	117488161	-0.0365793	chr12	106769267	-0.0355267
chr4	9489439	-0.0140625	chr13	57761378	-0.0130086
chr18	44631647	-0.0445392	chr12	11677144	-0.0434758
chr13	18417845	-0.0309528	chr11	73806701	-0.0320279
chr8	132022669	0.00810224	chr8	78274918	0.00701612
chr1	66424784	-0.0408425	chr12	65604182	-0.0397467
chr4	9529646	-0.0140625	chr6	21984047	-0.0151595
chr7	119885276	-0.0118115	chr11	90446703	-0.0129138
chr10	25885948	-0.026288	chrX	152636810	-0.0273929
chr1	6444888	-0.0302983	chr1	83009708	-0.0291765
chrX	156785687	-0.0213244	chr4	142290669	-0.022469
chr2	134104155	-0.0823332	chr12	60729721	-0.083481
chr6	128190900	0.0370022	chr14	18777316	0.0358414
chr12	35976901	-0.0472448	chr1	96339231	-0.0484154
chr2	134169465	-0.0823332	chr8	32097649	-0.0835061
chr18	44813419	-0.0445392	chr11	9234179	-0.0433595
chr9	59545708	0.0409411	chr14	26451864	0.0397609
chr2	123723443	-0.0724137	chr10	71355109	-0.0712087
chr14	29076655	0.0590114	chr16	96201502	0.0602168
chr18	25441893	0.00898965	chr5	109136049	0.00778178
chr3	57901456	0.00813205	chr8	34644511	0.00692105
chr2	147622905	-0.0411442	chr3	158331926	-0.0423583
chr5	45818721	-0.020692	chr7	12417429	-0.0194636
chr8	71073601	0.00548751	chr3	79956785	0.00672146
chr14	58899415	0.00535192	chr10	92045209	0.00658897
chr2	147833854	-0.0411442	chr17	11504470	-0.0423821
chr11	64293051	-0.0331255	chr2	94460015	-0.0318837
chr5	131432837	-0.0305124	chr12	65642595	-0.0317582
chr1	66462935	-0.0408425	chr8	18265320	-0.0395912
chr9	117381420	-0.0365793	chr7	78298245	-0.0378567
chr13	118806473	-0.064022	chr18	73341580	-0.0627398
chr3	119852778	-0.0737495	chr1	99116574	-0.0724669
chr13	42134043	0.0090417	chr15	89608562	0.00773736
chr18	44739234	-0.0445392	chr10	65745918	-0.0432342
chr9	85730277	-0.0262198	chr6	121724999	-0.0249004
chr6	90544231	0.053529	chr7	63993703	0.0522076
chrX	156901014	-0.0213244	chr3	22693982	-0.0226487
chr6	98677086	-0.000932804	chr17	65116555	-0.00226835
chr12	73946603	0.0469633	chr5	103690219	0.045626
chr1	66694735	-0.0408425	chr16	5642254	-0.0395035
chr10	60648456	0.0581327	chr8	77949964	0.0567925
chr18	44539566	-0.0445392	chr2	162209360	-0.0431654
chr10	123547305	-0.111208	chr3	23139393	-0.109834
chr10	14984225	-0.0648316	chr12	37027055	-0.0634465
chr2	148222708	-0.0411442	chr1	83077929	-0.0425301
chr13	119212464	-0.064022	chr10	73838111	-0.0626308
chr1	163353181	0.0350148	chr9	78604081	0.0336189
chrX	156739015	-0.0213244	chr11	93253976	-0.022731
chr5	45771815	-0.020692	chr6	47017277	-0.0192813
chr9	117290768	-0.0365793	chr11	93172407	-0.0379906
chr4	70704923	-0.0610468	chr18	49401249	-0.0624582
chr9	3381517	-0.036479	chr2	139253936	-0.0350624
chr2	109151561	-0.0370364	chr8	63384521	-0.0384623
chr9	74024675	-0.0546715	chr4	63480859	-0.0561005
chr12	41289570	0.0118274	chr12	113996704	0.0103771
chr8	71424604	0.00548751	chr2	101401535	0.00695836
chr14	58986518	0.00535192	chr7	55476636	0.00683386
chr13	21548332	0.00105666	chr6	109049873	-0.000425846
chr10	25847717	-0.026288	chr9	36190663	-0.0277815
chr9	117261076	-0.0365793	chr3	142018402	-0.038078
chr2	148506319	-0.0411442	chr12	51988715	-0.0426562
chr9	117339617	-0.0365793	chr1	130963392	-0.0380999
chr7	119814047	-0.0118115	chr7	78426719	-0.0133438
chr10	69707745	0.00275304	chr9	37536327	0.00121987
chrX	97413854	0.0449631	chr17	65354396	0.0434011
chrX	33217124	0.0410762	chr5	108946938	0.0395104
chr2	109109996	-0.0370364	chr6	109231857	-0.038612
chr4	70558060	-0.0610468	chr9	12876459	-0.0594695
chr14	58949755	0.00535192	chr14	50715356	0.00693339
chr3	62306045	-0.0863922	chr8	9924696	-0.0848057
chr1	63819410	0.00243568	chr13	107777412	0.000842477
chr5	99242540	-0.0404876	chr12	75815313	-0.0388673
chr2	108933223	-0.0370364	chr7	15069124	-0.0386648
chr3	62256221	-0.0863922	chr14	79132172	-0.0847595
chr18	44597106	-0.0445392	chr5	63702080	-0.042905
chr14	58869447	0.00535192	chr12	5309338	0.00699584
chr11	47337820	-0.0808303	chr6	133361555	-0.0791754
chr5	108896017	0.0402192	chr11	12065250	0.0385593
chr9	85575439	-0.0262198	chr1	195473874	-0.0245441
chr6	98782671	-0.000932804	chr15	51561472	-0.0026086
chr2	148361195	-0.0411442	chr12	13773384	-0.0428299
chr2	147347120	-0.019065	chr12	52105352	-0.017373
chr2	179035083	-0.0523531	chr2	7310696	-0.0540509
chr4	9633450	-0.0140625	chr11	89481207	-0.0157697
chr2	74209168	0.0113435	chr14	50214556	0.00963623
chr13	119181134	-0.064022	chr9	82410977	-0.0623097
chr2	45928632	-0.0700716	chr14	57583890	-0.0683419
chr9	85705648	-0.0262198	chr1	127155569	-0.0244754
chr10	25759182	-0.026288	chr11	90527528	-0.0280343
chr1	63259248	0.00243568	chr6	56508113	0.000680941
chr2	109029402	-0.0370364	chr5	63721835	-0.0387967
chr5	45945243	-0.020692	chr12	65704297	-0.0189266
chr2	109191160	-0.0370364	chr8	61098341	-0.0388032
chr6	101605222	-0.0886933	chr6	109462038	-0.0869114
chr2	148291365	-0.0411442	chr2	39472240	-0.0429552
chr9	118562867	0.0489279	chr5	103695649	0.0471146
chr10	25618814	-0.026288	chr1	119594644	-0.0281084
chr2	109235162	-0.0370364	chr7	90552174	-0.0388933
chr1	6402215	-0.0302983	chr17	16545460	-0.0284367
chr14	63863456	0.0406922	chr17	95139863	0.0388278
chr4	9698389	-0.0140625	chr12	34211751	-0.0159608
chr9	40510442	0.0472527	chr5	103689212	0.04535
chr7	119619689	-0.0118115	chr8	121054648	-0.013735
chr2	134147498	-0.0823332	chr10	45958683	-0.0842688
chr12	74001496	0.0469633	chr4	105662643	0.0449945
chr4	123009056	0.0502478	chr14	28984851	0.0482553
chr7	119836581	-0.0118115	chr11	48200064	-0.0138095
chr1	171836071	0.0423359	chr5	103598305	0.0403025
chr12	36077550	-0.0472448	chr18	88879113	-0.0492949
chr10	26186642	-0.026288	chr7	15123242	-0.0283391
chr2	148261263	-0.0411442	chr7	76293555	-0.0432033
chr9	74176482	-0.0546715	chr10	106894057	-0.0567369
chr2	21700447	-0.041003	chr1	123459072	-0.0389224
chr6	98200930	-0.000932804	chr4	143971835	-0.00304697
chr1	66583877	-0.0408425	chrX	160378745	-0.0387178
chr13	119293340	-0.064022	chr6	56188441	-0.0618919
chrX	156697878	-0.0213244	chr8	99270276	-0.0234593
chr6	148777449	0.0499516	chr8	18719437	0.0477676
chr18	14108270	-0.0339117	chr14	50409565	-0.031727
chr12	70108604	0.0545231	chr8	78016476	0.0567328
chr16	93241431	0.0491282	chr5	103694714	0.0468583
chr6	50433295	0.0142985	chr12	113994624	0.0119961
chr13	102752863	0.00458011	chr13	38890393	0.00227438
chrX	156919246	-0.0213244	chr1	156268689	-0.0236713
chr12	37597212	-0.114547	chr10	100355998	-0.116908
chr2	148175365	-0.0411442	chr2	7259154	-0.0435058
chr3	137749619	0.042901	chr7	63672627	0.0405371
chr2	21979561	-0.041003	chr17	72148937	-0.0386064
chr13	103274032	0.00458011	chr10	115030233	0.00698809
chr5	129392309	0.0359073	chr8	75807855	0.0334822
chr2	178895931	-0.0523531	chr12	11731499	-0.0547796
chr9	3264297	-0.036479	chr6	56330679	-0.0340501
chr13	118982887	-0.064022	chr14	57551882	-0.0615527
chr3	54891315	-0.010002	chr8	121048085	-0.0124724
chr18	14034612	-0.0339117	chr16	19344397	-0.0314406
chr11	64318871	-0.0331255	chr6	95229441	-0.0306331
chr5	45850610	-0.020692	chr3	50783989	-0.0181971
chr13	119151766	-0.064022	chr6	107474807	-0.0614751
chr13	21862326	0.00105666	chr14	50267138	-0.0015169
chr15	92693574	-0.0364082	chr11	46705121	-0.0338227
chr10	25696089	-0.026288	chr14	116730618	-0.0288807
chr6	34218788	0.0401212	chr6	147182704	0.0375156
chr5	139089025	0.0529727	chr8	18965851	0.0503375
chr1	66893809	-0.0408425	chr10	121737261	-0.0382056
chr12	35818211	-0.0472448	chr9	12927604	-0.0499014
chr2	178937050	-0.0523531	chr6	107507637	-0.055049
chr5	45983440	-0.020692	chr17	70236324	-0.0179921
chr16	3746848	0.0519161	chr3	32614171	0.0492032
chr12	30592383	-0.0350043	chr4	143833966	-0.0322903
chr13	119026664	-0.064022	chr3	91286203	-0.061302
chr13	83589181	-0.0568574	chr10	100055654	-0.0596025
chr11	67247576	0.0119807	chrX	154400278	0.00922768
chr1	63461191	0.00243568	chr16	55296464	-0.000322053
chr6	52286297	0.0390453	chr3	117018516	0.03628
chr18	55165478	0.00184039	chrX	102670745	-0.000926037
chr16	3789293	0.0519161	chr9	77417081	0.049142
chr10	26452132	-0.026288	chr5	54599408	-0.0234996
chr4	32545701	0.0379554	chr7	123221479	0.0351569
chr5	45739805	-0.020692	chr15	27029300	-0.0178407
chr1	63356593	0.00243568	chr9	77151850	-0.000476563
chr1	35983886	0.0477334	chr5	103687256	0.0448138
chr11	64393649	-0.0331255	chr2	111678677	-0.0302057
chr12	35893825	-0.0472448	chr2	89811317	-0.0501743
chr18	14148389	-0.0339117	chr8	18310136	-0.0309699
chr3	55112271	-0.010002	chr8	121050544	-0.0129455
chr4	9567592	-0.0140625	chr5	25413479	-0.0170088
chr1	94743447	0.0492876	chr5	103692703	0.046307
chr6	50677695	0.0142985	chr9	8095720	0.0113167
chr7	3267423	0.0415586	chr15	89460342	0.0385615
chr13	119119599	-0.064022	chr2	7344759	-0.0610199
chr1	120258383	0.039598	chr10	95473138	0.0365899
chr4	9590349	-0.0140625	chr17	94866159	-0.017073
chr13	36866805	0.0158226	chr3	120964452	0.0128047
chr4	9800811	-0.0140625	chrX	37867043	-0.0171
chr10	114689611	0.0371028	chr2	37157606	0.0340567
chr10	25725996	-0.026288	chr9	74371159	-0.0293509
chr4	9744598	-0.0140625	chr12	59552672	-0.0171331
chr5	45694683	-0.020692	chr12	66287278	-0.0175993
chr10	26280269	-0.026288	chr1	96242026	-0.0293884
chr3	41052400	0.037736	chr18	37117354	0.0346329
chr5	45889540	-0.020692	chr10	121845445	-0.017564
chr2	74295305	0.0113435	chr4	12158755	0.00814391
chr18	45051161	-0.0445392	chr4	95663516	-0.0477637
chr7	119445234	-0.0118115	chr8	121061431	-0.0150398
chr1	120308522	0.039598	chr2	132634355	0.0363619
chr4	24542397	-0.0910634	chr16	78669629	-0.0878185
chr10	101416336	-0.112722	chr1	144802880	-0.109441
chr10	25650793	-0.026288	chr16	87895627	-0.0296779
chr5	46069325	-0.020692	chr14	73296772	-0.0172371
chr1	63031099	0.00243568	chr13	25261772	-0.00103708
chr6	128212980	0.0370022	chr12	8195742	0.0335243
chr10	15017322	-0.0648316	chr2	94587118	-0.0613513
chr10	26023884	-0.026288	chrX	154259060	-0.0227814
chr13	102677854	0.00458011	chr14	78727568	0.00106081
chr13	119253369	-0.064022	chr12	13858364	-0.0605025
chr2	148120734	-0.0411442	chr5	42281608	-0.0446703
chr12	36116822	-0.0472448	chr12	51951222	-0.0507835
chr2	148391383	-0.0411442	chr16	64369263	-0.0375925
chr7	18054921	0.052737	chr10	57756963	0.0491771
chr7	120025830	-0.0118115	chr2	83170546	-0.0153734
chr7	133243504	0.0374094	chr5	109026027	0.0338446
chr3	55204273	-0.010002	chr3	91075715	-0.0135919
chr2	22090584	-0.041003	chr15	28359747	-0.0374082
chr7	124194074	-0.0694763	chr11	42823573	-0.0658743
chr13	118940904	-0.064022	chr7	76378353	-0.0604191
chr1	36021607	0.0477334	chr5	103684757	0.0441287
chr10	26168427	-0.026288	chr6	142420146	-0.0226619
chr10	15057944	-0.0648316	chr8	79734014	-0.0611922
chr10	80754513	0.0384138	chr7	128703564	0.0347669
chr6	117651241	0.0511683	chr8	77904537	0.0474985
chr12	36032625	-0.0472448	chr13	107490657	-0.0509934
chr5	64364625	0.0514401	chr5	103697709	0.0476794
chr2	178867599	-0.0523531	chr1	32915520	-0.0561896
chr7	119396104	-0.0118115	chr7	68441667	-0.015651
chr2	123747324	-0.0724137	chr8	99504717	-0.0685589
chr10	15084460	-0.0648316	chr10	71302263	-0.0609065
chr2	148074735	-0.0411442	chr4	35722726	-0.0450813
chr9	83499112	0.011351	chr17	71909293	0.0074093
chr3	54949685	-0.010002	chr8	121055889	-0.0139737
chr2	103286918	0.0484744	chr3	51104243	0.0444897
chr17	12109605	0.0414061	chr2	179639488	0.0374122
chr9	74221848	-0.0546715	chr1	145062223	-0.058677
chr2	21536560	-0.041003	chr2	122654691	-0.0369625
chr9	73747466	-0.0546715	chr17	89003192	-0.0588157
chr17	59112624	-0.103354	chr7	54584400	-0.0992022
chr10	26121343	-0.026288	chr4	127276449	-0.0221356
chr13	21835979	0.00105666	chr4	109666400	-0.00310216
chr2	147996438	-0.0411442	chr2	89835117	-0.045305
chr12	35950371	-0.0472448	chr14	71015647	-0.0514283
chr2	148047828	-0.0411442	chr9	82501382	-0.045397
chr4	95246919	0.0034734	chr3	106329355	-0.000797538
chr4	95941875	-0.0757623	chr9	94233401	-0.0714268
chr18	44997730	-0.0445392	chr16	84438787	-0.0489174
chr2	85987241	-0.114262	chr4	52136665	-0.10986
chr13	118898878	-0.064022	chr5	78951613	-0.0596152
chr9	102457521	0.0455491	chr5	108948046	0.0410798
chr4	20347606	-0.0935722	chr4	52228217	-0.0890331
chr1	66781678	-0.0408425	chr16	19482038	-0.0362958
chr17	51809563	-0.0777323	chr6	35938646	-0.0731794
chr13	51497845	0.0506861	chr5	103692020	0.0461198
chr7	119673140	-0.0118115	chr10	109900374	-0.0163916
chr10	15138666	-0.0648316	chr13	81074058	-0.0602077
chr9	74066745	-0.0546715	chr11	40956597	-0.0592968
chr16	26867372	-0.0898051	chr7	54657905	-0.0851774
chr4	58463383	0.0508044	chr17	88390963	0.0461645
chr1	165854483	0.0383048	chr5	109026330	0.0336585
chr2	137634686	-0.103651	chr15	69092882	-0.0989574
chr14	61829197	0.0446798	chr5	109017402	0.039968
chr9	83170659	0.011351	chr14	28788568	0.0066218
chr9	117576714	-0.0365793	chr13	81231238	-0.0317948
chr6	130259756	-0.092547	chr17	94392408	-0.0877553
chr15	11993963	0.0417907	chr16	8921850	0.03695
chr10	25933931	-0.026288	chr7	138388992	-0.0214195
chr6	98331516	-0.000932804	chr8	99178558	-0.00581545
chr10	80811094	0.0384138	chr14	26481282	0.033521
chr2	12640245	-0.0109405	chr2	36917646	-0.0158459
chr6	98957641	-0.000932804	chr18	41991460	-0.00583849
chr6	50725242	0.0142985	chr15	31824232	0.00934898
chr6	98741830	-0.000932804	chr13	38935831	-0.00593931
chr17	91133408	-0.114823	chr13	89649414	-0.109786
chr9	3418609	-0.036479	chr8	63421355	-0.0313765
chr11	33821030	0.0385862	chr13	38717763	0.0334802
chr8	64165893	0.0160363	chr8	32579739	0.0108585
chr16	20132380	0.0539229	chr9	105715572	0.048718
chr9	83320147	0.011351	chr14	77035943	0.00613023
chr8	12955157	0.0433633	chr5	109019503	0.038138
chr6	34265219	0.0401212	chr5	103638368	0.034893
chr2	147954131	-0.0411442	chr4	40005110	-0.046391
chr2	178982818	-0.0523531	chr13	89937977	-0.0576236
chr10	69663389	0.00275304	chr8	32511398	-0.00251859
chr8	81392574	0.0160175	chr12	98798460	0.0107404
chr2	126886535	0.0520646	chr5	103694398	0.0467717
chr2	21798159	-0.041003	chr8	59903356	-0.0356809
chr15	12038023	0.0417907	chr3	33004556	0.0364434
chr14	61864574	0.0446798	chr5	109018149	0.0393174
chr9	3217176	-0.036479	chr12	75852587	-0.0311157
chr11	47362802	-0.0808303	chr9	82340821	-0.0754342
chr18	44947528	-0.0445392	chr3	75664402	-0.0499775
chr10	88617831	0.0146791	chr9	113308507	0.00923099
chr4	98210381	-0.0068523	chr6	55396661	-0.0123269
chr10	15165326	-0.0648316	chr10	45828034	-0.0593409
chr11	67289307	0.0119807	chr3	83683389	0.00646121
chr4	95267705	0.0034734	chr7	119035928	-0.00204619
chr4	10784315	0.0497741	chr7	64035609	0.0442119
chr2	147911545	-0.0411442	chr6	109270610	-0.0467436
chr3	88045215	0.0531368	chr5	103697151	0.0475264
chr4	98062515	-0.0068523	chr7	138433004	-0.0124841
chr18	44908558	-0.0445392	chr10	123069160	-0.0503087
chr9	117517132	-0.0365793	chr2	39412718	-0.0307774
chr12	73765314	0.0401805	chr5	109025164	0.0343749
chr14	53014497	0.0517627	chr7	128644973	0.0459461
chr12	30631551	-0.0350043	chr14	78870143	-0.0291807
chr16	15566034	0.0407511	chr14	71560436	0.0349145
chr2	21881524	-0.041003	chr12	92490865	-0.0351609
chr10	15199811	-0.0648316	chr2	162132119	-0.0589683
chr3	54810348	-0.010002	chr14	34061371	-0.015925
chr10	26484672	-0.026288	chr1	196419868	-0.0203519
chr9	117423020	-0.0365793	chr3	32206340	-0.030626
chr2	147878649	-0.0411442	chr18	90267574	-0.0471463
chr3	55256089	-0.010002	chr3	146812419	-0.0161536
chr17	23507890	0.0600266	chr8	18889070	0.0661898
chr6	98646710	-0.000932804	chr2	17522202	-0.00711191
chr12	35840017	-0.0472448	chr8	99426046	-0.0534249
chr6	98255258	-0.000932804	chr4	22245465	-0.00721457
chr9	3161977	-0.036479	chr11	10926805	-0.0301555
chr10	26338168	-0.026288	chr7	15167225	-0.0199471
chr2	12612794	-0.0109405	chrX	102751369	-0.017342
chr13	36754901	0.0158226	chr7	76034449	0.00940093
chr2	78076552	-0.0663428	chr14	57774425	-0.0599211
chr13	36835251	0.0158226	chr4	151775588	0.00937011
chr2	46786567	-0.0933297	chr1	144918310	-0.0868467
chr18	14213646	-0.0339117	chr1	65386309	-0.0274201
chr11	114783816	0.0575233	chr7	63931737	0.0640307
chr9	85777353	-0.0262198	chr10	63134737	-0.0197119
chr7	119924459	-0.0118115	chr16	5534062	-0.0183259
chr9	85834046	-0.0262198	chr3	139227096	-0.019701
chr3	116090416	0.0524505	chr13	34015265	0.0458755
chr12	6074554	-0.0947356	chr16	84238456	-0.0881304
chr10	25979411	-0.026288	chr10	114380806	-0.0196775
chr8	13013148	0.0433633	chr3	135144846	0.0367172
chr8	81517812	0.0160175	chr11	74027902	0.00935366
chr11	19886789	0.0544669	chr5	103698025	0.047766
chr8	113071859	0.0451921	chr12	78513262	0.0384527
chr3	111563022	-0.118312	chr10	100327938	-0.111554
chr3	105854573	0.0493799	chr11	99235156	0.0425328
chr10	15244621	-0.0648316	chr16	55012876	-0.0579634
chr12	105080871	0.0403392	chr8	34782311	0.0334297
chr12	30669554	-0.0350043	chr14	7405194	-0.0280722
chr2	148329874	-0.0411442	chr2	45458523	-0.0341852
chr5	146897807	0.0424437	chr5	103640500	0.0354775
chr8	81599493	0.0160175	chr10	125860744	0.00901945
chr7	3312147	0.0415586	chr5	109024904	0.0345346
chr9	85872327	-0.0262198	chr15	31961474	-0.0191922
chr12	30537544	-0.0350043	chr4	22343169	-0.0279385
chr1	66809796	-0.0408425	chr1	51044705	-0.0337672
chr10	76194780	0.0441112	chr3	51065731	0.0369513
chr10	15283635	-0.0648316	chr13	106495223	-0.0576716
chr6	134342894	0.0471357	chr2	23027007	0.0399382
chr9	117548944	-0.0365793	chr15	26980226	-0.029381
chr7	119729034	-0.0118115	chr8	78410333	-0.0190338
chr7	119969310	-0.0118115	chr13	106281534	-0.0190437
chr11	48625707	0.0512802	chr5	108950121	0.044019
chr5	130012101	0.0517506	chr2	23005263	0.044477
chr13	102796959	0.00458011	chr6	73262293	-0.00274245
chr4	123041933	0.0502478	chr5	145543225	0.0429003
chr11	47408335	-0.0808303	chr1	32827180	-0.0734813
chr15	12090077	0.0417907	chr5	103590263	0.0343619
chr13	106851215	-0.0785852	chr3	139489808	-0.0711245
chr5	111598063	0.0473954	chr5	109017448	0.039928
chr2	89158755	-0.0966675	chr8	32068770	-0.0891589
chr14	102988747	-0.0676235	chr3	158422190	-0.0600267
chr14	103023221	-0.0676235	chr4	95721053	-0.0599678
chr1	36052717	0.0477334	chr5	108947330	0.0400656
chr7	18097888	0.052737	chr5	103688108	0.0450473
chr2	12714247	-0.0109405	chr1	174789739	-0.0186303
chr6	148830423	0.0499516	chr5	108948826	0.0421846
chr12	6123612	-0.0947356	chr2	139016645	-0.086954
chr18	37974799	0.0559831	chr8	75731536	0.0481638
chr8	72786613	0.0555262	chr8	86124091	0.047694
chr3	113525264	-0.0988888	chr2	111400622	-0.0910117
chr16	63275411	-0.0819302	chrX	161013404	-0.0740217
chr10	15307935	-0.0648316	chr2	39540433	-0.0569069
chr1	87982220	0.0552946	chr13	73915664	0.0473541
chr6	148863758	0.0499516	chr18	62104869	0.0419974
chr9	4888700	-0.0962664	chr2	85558107	-0.0882423
chr8	81255371	0.0160175	chr6	22102109	0.00795004
chr7	56946212	-0.097405	chr9	92883703	-0.0893103
chr3	137807869	0.042901	chr5	103590821	0.0347741
chr4	125616812	0.0528355	chr8	78079240	0.0446588
chr5	35096108	0.0536944	chr5	103689498	0.0454284
chr12	8322354	0.0482062	chr5	108947225	0.0399169
chr6	50402846	0.0142985	chr9	73240716	0.0060046
chr18	29775256	-0.106868	chr10	106674997	-0.0985337
chr8	72823159	0.0555262	chr2	36031971	0.0471891
chr8	122549018	0.0576707	chrX	20097828	0.0661054
chr5	111656770	0.0473954	chr5	108946540	0.0389466
chr13	104818297	0.0479389	chr5	103597150	0.0394493
chr1	63576423	0.00243568	chrX	145968064	-0.00605547
chr12	67014785	-0.111885	chr1	50689195	-0.103355
chr17	78803173	0.051332	chr5	108949189	0.0426988
chr2	148549389	-0.0411442	chr3	117362631	-0.0325045
chr11	25106023	-0.075975	chr6	35909872	-0.0672937
chr1	66925001	-0.0408425	chr8	61063391	-0.0320799
chr3	54783022	-0.010002	chr14	118532073	-0.0188367
chr18	14262792	-0.0339117	chr10	45648449	-0.025076
chr9	3333122	-0.036479	chr14	76876863	-0.0276121
chr10	15356259	-0.0648316	chr1	96377794	-0.0559638
chr9	3116240	-0.036479	chr14	26768824	-0.0274693
chr13	106894662	-0.0785852	chr10	38313602	-0.0695321
chr3	54995259	-0.010002	chr6	56407261	-0.0190599
chr8	113111310	0.0451921	chr6	135464822	0.0361218
chr5	8933761	0.00350059	chr14	34012597	-0.0055796
chr6	98557935	-0.000932804	chr3	142161528	-0.0100624
chr6	98145482	-0.000932804	chr5	72197184	-0.0101195
chr2	12744948	-0.0109405	chrX	152672479	-0.0201302
chr2	22064976	-0.041003	chr7	138338151	-0.0317413
chr2	21669957	-0.041003	chr2	161169982	-0.0316214
chr2	21613754	-0.041003	chr7	137748994	-0.0314528
chr1	132947253	0.0559467	chr5	103692981	0.0463832
chr15	61359708	-0.0098533	chr9	111489126	-0.0194203
chr2	78115137	-0.0663428	chr14	103728711	-0.0567732
chr5	53041449	0.0157621	chr11	73306791	0.00612201
chr7	124229790	-0.0694763	chr5	71958151	-0.0598294
chr1	36091856	0.0477334	chr5	103595209	0.0380155
chr18	80375015	0.0567758	chr8	18982082	0.0469864
chr3	55085348	-0.010002	chr14	76913675	-0.019804
chr10	76235553	0.0441112	chr5	89894887	0.0342693
chr5	31107438	0.0572824	chr3	32705983	0.0671745
chr11	37167282	-0.116801	chr16	78766911	-0.106861
chr8	13460166	0.0571196	chr15	89419082	0.047142
chr9	20415429	0.052773	chr7	102423371	0.0427848
chr2	74711935	0.0113435	chr14	71402176	0.00134603
chr7	109500763	0.0542253	chr1	60980963	0.044118
chr10	15393422	-0.0648316	chr13	107470069	-0.054715
chr13	36904176	0.0158226	chr12	98774100	0.00567441
chr4	86994375	-0.006722	chr17	72036310	-0.0169801
chr9	78006044	0.0525238	chr10	66193965	0.0422535
chr10	69616498	0.00275304	chr18	46244085	-0.00752609
chr18	31896443	0.0438395	chr5	103634541	0.0335299
chr3	54843020	-0.010002	chr16	97362061	-0.0203213
chr4	86918944	-0.006722	chr16	19580401	-0.0170422
chr10	15443065	-0.0648316	chrX	161109972	-0.0543593
chr10	15497355	-0.0648316	chr14	34242503	-0.0543448
chr2	134251337	-0.0823332	chr5	86797351	-0.0718248
chr9	20470414	0.052773	chr16	11810665	0.0421722
chr6	138576186	-0.0875133	chr7	11050987	-0.0768145
chr2	134287212	-0.0823332	chr1	96457803	-0.0716248
chr7	49245780	0.0450543	chr12	52343498	0.0342495
chr11	22324862	0.0505532	chr5	103597520	0.0397226
chr2	46827189	-0.0933297	chr13	10249310	-0.0824876
chr2	21900231	-0.041003	chr1	15608865	-0.0300467
chr10	101463111	-0.112722	chr17	94319725	-0.101712
chr6	98285279	-0.000932804	chr9	77090501	-0.0119535
chr12	30485689	-0.0350043	chr4	35623062	-0.0239416
chr16	34983593	0.0447666	chrX	20249714	0.0336692
chr4	58520829	0.0508044	chr5	109017705	0.0397041
chr9	43612873	0.0466689	chr13	73850016	0.0354871
chr11	22352582	0.0505532	chr10	117509996	0.0393039
chr2	134312419	-0.0823332	chr4	21390224	-0.0710793
chr2	21946802	-0.041003	chr7	72818158	-0.0297209
chr4	122781977	0.054839	chr5	108949787	0.0435459
chr14	3912471	0.0463389	chr5	109024078	0.0350422
chr1	63059105	0.00243568	chr3	120853760	-0.00886224
chr3	54739311	-0.010002	chr2	49734859	-0.0213064
chr1	94794336	0.0492876	chr5	103594995	0.0378574
chr5	96815528	0.00266379	chr5	63866050	-0.00880548
chr10	60705025	0.0581327	chr2	132584465	0.046569
chr13	21958217	0.00105666	chrX	74006659	-0.0105708
chr3	55152683	-0.010002	chr15	51469008	-0.0218376
chr4	95981169	-0.0757623	chr18	41705236	-0.0638908
chr4	87037951	-0.006722	chr8	77581227	-0.0186482
chr4	24586725	-0.0910634	chr1	144957924	-0.0790926
chr15	61320032	-0.0098533	chr2	149898062	-0.0218345
chr12	55303940	0.04575	chr5	109026427	0.0335989
chr8	80698981	0.0160175	chr4	4064019	0.00382643
chr2	117978192	0.0586473	chr5	103693216	0.0464476
chr9	117453472	-0.0365793	chr13	81272474	-0.0243407
chr8	107927584	0.0573825	chr5	103688455	0.0451425
chr11	47442021	-0.0808303	chr6	107439107	-0.0684631
chr4	110817770	-0.0669951	chr6	112060544	-0.0546066
chr2	107368749	-0.0981938	chr12	39854304	-0.0858033
chr14	29127176	0.0590114	chr5	103693611	0.0465559
chr3	62360405	-0.0863922	chr3	22955969	-0.0739303
chr2	107394811	-0.0981938	chr14	86497337	-0.0856854
chr11	91213268	-0.107743	chr17	94353717	-0.0951846
chr10	15520061	-0.0648316	chr16	64294367	-0.0522527
chr2	44993396	0.00291397	chr9	80172598	-0.00969051
chr13	72121735	-0.0880071	chr18	88744800	-0.0753537
chr9	78056816	0.0525238	chr13	9135772	0.0398533
chr2	12779729	-0.0109405	chr1	145241128	-0.023658
chr11	95908835	0.0592854	chr18	37848812	0.0465589
chr2	146661563	0.00392693	chr4	12238671	-0.00880702
chr11	25145321	-0.075975	chr13	10146656	-0.0632029
chr13	103162754	0.00458011	chr6	101101500	-0.0083654
chr2	134369689	-0.0823332	chr17	4223534	-0.0693061
chr9	40546475	0.0472527	chr11	80656484	0.034193
chr3	105884902	0.0493799	chr5	103592892	0.0363039
chr1	94820831	0.0492876	chr18	49861554	0.0361253
chr2	21566812	-0.041003	chr16	9884024	-0.0277426
chr17	78837420	0.051332	chr10	78095182	0.0379898
chr1	66846570	-0.0408425	chr14	67793713	-0.0274283
chr14	68463266	0.0563119	chr5	108949287	0.0428376
chr16	26912990	-0.0898051	chr5	89014399	-0.0762447
chr6	98710861	-0.000932804	chr6	121674144	-0.0144982
chr4	123080190	0.0502478	chr8	115058550	0.0366223
chr2	21839504	-0.041003	chr5	63777066	-0.0273108
chr8	64107310	0.0160363	chr6	123177347	0.00229282
chr2	123797213	-0.0724137	chr7	50248536	-0.0586269
chr5	107113083	0.0499158	chr1	61022097	0.0360664
chr4	150553985	0.0560908	chr18	37078430	0.0421847
chr13	21390540	0.00105666	chr15	89708291	-0.0130025
chr13	82866300	-0.0734655	chr16	88047384	-0.059383
chr3	140389493	-0.101895	chr10	65512565	-0.0877581
chr16	13109397	0.0487892	chr4	144149531	0.034644
chr6	38127271	0.0532701	chr18	34015847	0.0390868
chr4	123125740	0.0502478	chr5	109022623	0.0359362
chr6	98100127	-0.000932804	chr7	56326767	-0.0153075
chr6	130304211	-0.092547	chr5	71869986	-0.0781643
chr2	52358141	-0.00324651	chr2	162334101	-0.0176443
chr13	21794144	0.00105666	chr1	196455561	-0.0133653
chr7	124280894	-0.0694763	chr1	106943485	-0.0550447
chr8	64205467	0.0160363	chr7	35770791	0.00160158
chr14	29180321	0.0590114	chr5	103686019	0.0444746
chr6	130338046	-0.092547	chr7	54695641	-0.0779773
chr6	99040192	-0.000932804	chr4	95511655	-0.0155526
chr15	95729903	0.0552491	chr14	28948797	0.0406079
chr1	153297497	0.0495545	chr1	9553433	0.0348779
chr4	98151691	-0.0068523	chr6	107678546	-0.0215951
chr14	70375982	-0.0727159	chr18	71332737	-0.0579474
chr10	69904082	0.00275304	chr18	85257681	-0.0120238
chr4	17646641	-0.117609	chr1	144836739	-0.102813
chr2	78167020	-0.0663428	chr11	73614891	-0.0515163
chr9	83368114	0.011351	chr3	91031199	-0.00350175
chr2	78218050	-0.0663428	chr17	4317047	-0.05135
chr6	98535662	-0.000932804	chr3	22659872	-0.015972
chr2	146705702	0.00392693	chr2	170596924	-0.0111558
chr4	98101885	-0.0068523	chr8	63470130	-0.0219937
chr12	70147343	0.0545231	chr5	108946842	0.0393744
chr14	103076659	-0.0676235	chr1	145093962	-0.0524644
chr16	29619219	0.0550581	chr10	111235592	0.0398957
chr2	126941273	0.0520646	chr2	36082253	0.0369018
chr4	84311355	0.00147847	chr7	35843343	-0.0137037
chr6	99085969	-0.000932804	chr1	65328635	-0.0161309
chr7	140652358	0.051707	chr14	33002491	0.0364989
chr12	79588795	0.0546139	chr13	38684985	0.0394054
chr10	69996139	0.00275304	chr4	109710521	-0.0124606
chr13	103504987	0.0139491	chr6	35587219	-0.00129606
chr10	59401314	0.0555331	chr17	57001646	0.0402873
chr2	148477813	-0.0411442	chr17	15758381	-0.0258559
chr1	63865360	0.00243568	chr1	127214742	-0.0128928
chr17	83378866	0.0564227	chr13	73881026	0.0410926
chr3	55043990	-0.010002	chr11	66517371	-0.0254004
chr11	9715629	-0.0951891	chr10	123223021	-0.0796654
chr11	22393417	0.0505532	chr5	103638823	0.0350177
chr5	8993852	0.00350059	chr8	121047047	-0.0122728
chr4	96015136	-0.0757623	chr1	99180467	-0.0599604
chr1	63300787	0.00243568	chr12	98682484	-0.0133783
chr6	50855202	0.0142985	chr8	14659597	-0.00153692
chr4	110874972	-0.0669951	chr11	42902569	-0.0510959
chr11	47476695	-0.0808303	chr17	77811018	-0.0649037
chr13	21735615	0.00105666	chr8	121060589	-0.0148778
chr5	63187574	-0.0749587	chr5	42349201	-0.0590074
chr18	71705138	-0.0992475	chr8	99581230	-0.0832777
chr12	70169446	0.0545231	chrX	38491770	0.0385352
chr4	86862426	-0.006722	chr6	35692005	-0.0227297
chr6	50767289	0.0142985	chr3	22587284	-0.00176358
chr2	74328260	0.0113435	chr9	35490906	-0.00476935
chr3	88101297	0.0531368	chr7	30781479	0.0369951
chr2	146760073	0.00392693	chr8	121046761	-0.0122177
chr4	110922441	-0.0669951	chr1	50957558	-0.0508254
chr11	59041192	0.0594429	chr10	110212927	0.0432437
chr12	76441273	0.0522289	chr12	5169735	0.036028
chr4	110966034	-0.0669951	chr5	42310315	-0.0507593
chr12	41256480	0.0118274	chr16	12048825	-0.00444538
chr7	56993766	-0.097405	chr1	106810276	-0.0811192
chr4	110989230	-0.0669951	chr10	45782223	-0.0506002
chr3	111600619	-0.118312	chr16	78741383	-0.101864
chr16	20158256	0.0539229	chr14	77183570	0.0374433
chr2	37428142	0.0587661	chr18	37826661	0.0422613
chr14	29221079	0.0590114	chr7	123183231	0.0424546
chr7	124332478	-0.0694763	chr10	100020345	-0.0528655
chr6	101643998	-0.0886933	chr18	73295579	-0.0720698
chr16	60249698	-0.12645	chr17	94277532	-0.109813
chr4	125655233	0.0528355	chr10	57688549	0.0361237
chr9	54468820	0.0510553	chr9	111251843	0.0342787
chr3	62406625	-0.0863922	chr11	10716063	-0.0695804
chr13	103048567	0.00458011	chr10	91946543	-0.0122366
chr4	111025679	-0.0669951	chr15	28421067	-0.0501604
chr11	25191092	-0.075975	chr14	116588056	-0.0591194
chr11	67208990	0.0119807	chr8	63558945	-0.00490825
chr11	114809829	0.0575233	chr10	62823914	0.0405925
chr5	96718454	0.00266379	chr3	157574076	-0.0143027
chr17	79943671	0.056983	chr11	112841708	0.0399738
chr2	45068029	0.00291397	chr9	35537995	-0.0141686
chr16	20196427	0.0539229	chr5	103593614	0.0368373
chr9	83238755	0.011351	chr8	76012025	-0.0057941
chr9	95535837	0.0556118	chr5	109019145	0.0384498
chr10	70131251	0.00275304	chr8	34532785	-0.0145718
chr4	24615745	-0.0910634	chr9	12800321	-0.0737131
chr4	115288630	0.0508705	chr13	107957707	0.0334339
chr8	7762569	-0.11021	chr8	9883288	-0.0927714
chr6	99013076	-0.000932804	chr3	142118115	-0.0185601
chr16	26942924	-0.0898051	chr10	114117894	-0.0721565
chr6	138850469	-0.105954	chr15	69041228	-0.0882153
chr4	84272442	0.00147847	chr12	5421253	-0.0162782
chr5	9042044	0.00350059	chr8	121057810	-0.0143432
chr12	70208653	0.0545231	chr14	50087142	0.0366619
chr11	25242466	-0.075975	chr1	171175565	-0.0581048
chr2	137670810	-0.103651	chr5	71833537	-0.0857444
chr8	69564693	-0.0675079	chr6	107535481	-0.0495988
chr12	79643696	0.0546139	chr2	94164372	0.0366585
chr5	96687734	0.00266379	chr2	122553379	-0.0153427
chr2	8955000	-0.0731128	chr3	14252859	-0.0550483
chr4	96055970	-0.0757623	chr2	89775002	-0.0576041
chr14	68515259	0.0563119	chr8	18669420	0.0381458
chrX	133362997	-0.0970413	chr3	141810078	-0.0788555
chr2	44669100	0.00291397	chr5	89307523	-0.015286
chr8	64007736	0.0160363	chr2	170553149	-0.00219978
chr1	63657087	0.00243568	chr17	11642754	-0.0158292
chr2	148434944	-0.0411442	chr3	109643847	-0.0228771
chr6	50525788	0.0142985	chr14	118462091	-0.00399283
chr2	134423558	-0.0823332	chr5	9539077	-0.0640256
chr15	26657223	-0.0713499	chr3	117465091	-0.052985
chr2	134455728	-0.0823332	chr16	89232826	-0.0639244
chr7	124383236	-0.0694763	chr4	21484675	-0.0510454
chr6	50628589	0.0142985	chr18	71055966	-0.00424958
chr10	69943702	0.00275304	chr3	65372843	-0.0158346
chr6	98451578	-0.000932804	chr12	75263119	-0.0195695
chrX	41977998	-0.120698	chr2	82777970	-0.101933
chr1	25707563	-0.114036	chr13	10316186	-0.095051
chr11	9766192	-0.0951891	chr8	99544321	-0.0761775
chr1	156840606	0.0556567	chr9	102289499	0.0365787
chr13	21634294	0.00105666	chr3	109619128	-0.0180386
chr1	88028922	0.0552946	chr17	65316631	0.0361496
chr9	105859385	0.0558012	chr5	109021452	0.0366557
chr6	50900448	0.0142985	chr15	31893143	-0.0049819
chr6	82738882	0.0568418	chr5	109020233	0.0375021
chr8	69604006	-0.0675079	chr13	106442453	-0.0481325
chr11	59097929	0.0594429	chr8	110771903	0.0399535
chr18	34222532	0.0578766	chr15	59815430	0.038142
chrX	141402613	-0.0778453	chr5	89101624	-0.0581052
chr2	134512703	-0.0823332	chr10	106864263	-0.0624216
chr2	44800928	0.00291397	chr13	70447720	-0.0170178
chr5	35126169	0.0536944	chr2	143553838	0.0336566
chr5	52967328	0.0157621	chrX	154340397	-0.0043452
chr13	72158825	-0.0880071	chr8	10012745	-0.0678676
chr9	95582885	0.0556118	chr10	122123352	0.0354608
chr8	81222131	0.0160175	chr18	81506732	-0.00416065
chr11	37214657	-0.116801	chr10	113995983	-0.0964907
chr6	138901284	-0.105954	chr13	89783431	-0.0855604
chr6	19389258	-0.115861	chr14	79182651	-0.0954665
chr11	72140946	0.0598696	chr5	108946835	0.0393645
chr5	94065635	0.0176621	chr11	56901304	-0.0028433
chr14	70434535	-0.0727159	chr13	89967939	-0.0522075
chr8	69645905	-0.0675079	chr10	38432779	-0.0467931
chr1	98083186	-0.101625	chr1	99073757	-0.0808479
chr15	26709234	-0.0713499	chr3	91238832	-0.0505647
chr9	105888470	0.0558012	chr6	22240308	0.0350012
chr13	103188099	0.00458011	chr12	36800346	-0.0162996
chr10	69543784	0.00275304	chr10	45612148	-0.0181498
chr13	21472481	0.00105666	chr8	23316373	-0.0198557
chr8	69695275	-0.0675079	chr5	54709925	-0.046483
chr8	69739767	-0.0675079	chr18	89264001	-0.046471
chr14	68556174	0.0563119	chr14	28923640	0.0352718
chr8	69787848	-0.0675079	chr10	7116992	-0.0463968
chr16	63324043	-0.0819302	chr9	80445849	-0.0608094
chr8	69837532	-0.0675079	chr12	92544397	-0.0462935
chr7	65853878	0.05624	chr5	145581482	0.0349443
chr14	19018196	0.0565527	chr11	74166357	0.0352554
chr8	81550077	0.0160175	chr7	89164377	-0.00540777
chr7	124432579	-0.0694763	chr16	55059309	-0.0479387
chr8	80615735	0.0160175	chr3	83623402	-0.00552947
chr5	52915455	0.0157621	chr3	106355171	-0.00585078
chr1	63548185	0.00243568	chr13	90150411	-0.0192226
chr17	89304733	-0.0997742	chr7	78087386	-0.0780887
chr6	138599742	-0.0875133	chr16	84352507	-0.0658059
chr5	8953419	0.00350059	chr3	68280150	-0.0182391
chr1	63127041	0.00243568	chr5	22413846	-0.0193154
chr13	103123252	0.00458011	chr1	190443482	-0.017204
chr10	69765669	0.00275304	chr7	102723293	-0.0190702
chr8	81028615	0.0160175	chr18	42873543	-0.00585361
chr18	55254798	0.00184039	chr13	69728779	-0.0200426
chr8	13514314	0.0571196	chr5	103639208	0.0351233
chr14	19076872	0.0565527	chr8	78132324	0.034447
chr15	14027898	-0.121794	chr4	52181549	-0.0996492
chr8	122593003	0.0576707	chr4	52906611	0.0354771
chr17	59149471	-0.103354	chr10	114073275	-0.0810627
chr8	69890058	-0.0675079	chr11	40195025	-0.04516
chr8	69923320	-0.0675079	chr11	12512577	-0.0451252
chr10	69429450	0.00275304	chr8	76084108	-0.0196608
chr5	96776210	0.00266379	chr7	72870125	-0.0198056
chr16	63355819	-0.0819302	chr2	139142794	-0.0593673
chr4	95170734	0.0034734	chr11	9104509	-0.0191013
chr11	59122290	0.0594429	chr4	105623409	0.0366726
chr8	59378674	-0.073443	chr10	115331713	-0.0505345
chr16	90599007	0.0579454	chr5	103638633	0.0349657
chr14	103106804	-0.0676235	chr17	82619525	-0.0445006
chr17	79979708	0.056983	chr5	103634941	0.0338253
chr11	114889147	0.0575233	chr5	103636236	0.0343085
chr10	69214731	0.00275304	chr16	55192615	-0.0206495
chr5	96652096	0.00266379	chr14	18510500	-0.0207527
chr14	95246649	-0.103491	chr2	94667546	-0.0799978
chr11	95962682	0.0592854	chr2	17731897	0.03579
chr2	74418911	0.0113435	chr13	120276639	-0.0124031
chr2	37479030	0.0587661	chr5	103591011	0.0349144
chrX	163341787	-0.077063	chr5	71990354	-0.0531324
chr11	67175131	0.0119807	chr8	121045473	-0.01197
chrX	163376725	-0.077063	chr7	88914399	-0.0531037
chr11	47527106	-0.0808303	chr9	101790039	-0.0568586
chr2	46863384	-0.0933297	chr12	13900795	-0.0693265
chr16	63387891	-0.0819302	chr18	26167203	-0.0578859
chr18	34276355	0.0578766	chr11	89216284	0.0337912
chr14	103140799	-0.0676235	chr13	3219795	-0.0435226
chr16	63422675	-0.0819302	chr5	54764471	-0.0578265
chr2	74658677	0.0113435	chr10	114415185	-0.0128152
chr14	103167021	-0.0676235	chr13	8476198	-0.0433582
chr3	70624521	-0.127609	chr10	71519713	-0.103298
chr14	70458638	-0.0727159	chr3	159353373	-0.0483889
chr14	70505417	-0.0727159	chr1	123507261	-0.0483549
chr17	57945644	-0.0966864	chr1	106855325	-0.0723013
chr10	54434008	-0.115072	chr11	42690996	-0.0906763
chr13	106920451	-0.0785852	chr16	88020784	-0.0541763
chrX	13820763	-0.102108	chr13	89827091	-0.0776681
chr6	50474587	0.0142985	chr13	70409968	-0.0101935
chr14	103218542	-0.0676235	chr12	66409435	-0.0430034
chr6	98615515	-0.000932804	chr2	170667561	-0.0256076
chr3	107745985	0.0591113	chr5	103636583	0.0344037
chr7	124461387	-0.0694763	chr1	55849256	-0.0447142
chrX	141444733	-0.0778453	chr13	81113478	-0.0530819
chr2	146570039	0.00392693	chr3	151547848	-0.0209368
chr14	103273060	-0.0676235	chr10	123029366	-0.042716
chr2	44873314	0.00291397	chr3	146842295	-0.0220015
chr17	51852833	-0.0777323	chr4	35759184	-0.0528143
chr2	74834963	0.0113435	chr6	101128117	-0.0136858
chr16	60284942	-0.12645	chr1	96609963	-0.101409
chr8	80907711	0.0160175	chr1	174740819	-0.00905468
chr1	63180915	0.00243568	chr7	78377225	-0.0227872
chr14	103324657	-0.0676235	chr9	35679057	-0.0423255
chr14	66614197	9.78374e-05	chr8	10233893	-0.0253252
chr14	103361038	-0.0676235	chr18	50753901	-0.0421588
chr14	103419673	-0.0676235	chr11	10862752	-0.0421384
chr14	103457561	-0.0676235	chr11	73753020	-0.0420704
chr13	21586366	0.00105666	chr4	15280977	-0.0245487
chr14	103515946	-0.0676235	chr10	45736488	-0.0418739
chr13	102842064	0.00458011	chr3	38645355	-0.0211707
chr13	36588809	0.0158226	chr17	94901055	-0.00994589
chr10	8958246	0.00100127	chr17	78019567	-0.0248588
chr14	66557102	9.78374e-05	chr10	65837447	-0.0257704
chr12	41225218	0.0118274	chr1	9303401	-0.0140636
chr14	103559665	-0.0676235	chr16	89339826	-0.0416724
chr14	95305255	-0.103491	chr10	100149341	-0.077478
chr2	44951992	0.00291397	chr13	57705310	-0.0231439
chr2	46914760	-0.0933297	chr12	39939918	-0.0672449
chr3	62444212	-0.0863922	chr12	5632640	-0.0602388
chr8	5812453	-0.110987	chr3	23011346	-0.0847698
chr4	24657554	-0.0910634	chr4	39918228	-0.0648195
chr7	85326511	-0.109207	chr2	122870006	-0.0829103
chr4	95196239	0.0034734	chr12	75892382	-0.0228398
chr5	52858556	0.0157621	chr4	127810598	-0.0106621
chr9	4938492	-0.0962664	chr18	89384383	-0.069827
chr14	103581326	-0.0676235	chr5	86944853	-0.04115
chr3	62478431	-0.0863922	chr6	35873606	-0.0598756
chr8	7817886	-0.11021	chr18	41608182	-0.0835755
chr13	21689765	0.00105666	chr3	14403210	-0.0256185
chr14	103619495	-0.0676235	chr5	52052249	-0.0409231
chr14	103661189	-0.0676235	chr6	95281884	-0.0408983
chr1	63095206	0.00243568	chr9	77024432	-0.0243135
chr3	149844819	-0.107646	chr17	94428680	-0.0807905
chr10	69375619	0.00275304	chr17	65002587	-0.0241521
chr7	105524090	0.0142855	chr5	90120494	-0.0126485
chr16	63468101	-0.0819302	chr3	139407218	-0.0549582
chr3	11637135	-0.121921	chr13	89731516	-0.0949449
chr13	102873705	0.00458011	chr11	12391442	-0.0224636
chr16	63503106	-0.0819302	chr18	89307371	-0.0548855
chr8	59420678	-0.073443	chr10	114247025	-0.0463811
chr9	4991264	-0.0962664	chr1	171119616	-0.0690563
chr15	26724905	-0.0713499	chr12	26088968	-0.0439993
chr2	74503961	0.0113435	chr13	3371663	-0.0160699
chr10	69272489	0.00275304	chr12	75287683	-0.0246779
chr2	45984156	-0.0700716	chr9	15504972	-0.0426393
chr2	46042735	-0.0700716	chr6	121811675	-0.0426297
chr12	89504577	-0.0869826	chr3	120595751	-0.0593651
chr5	85942062	-0.124923	chr16	62282135	-0.0972656
chr1	109100475	-0.0699092	chr13	107539266	-0.0422065
chr2	74588536	0.0113435	chr7	11367439	-0.0164353
chr8	7849821	-0.11021	chr5	86746426	-0.0824153
chr14	70550878	-0.0727159	chr13	120096791	-0.0449137
chr6	98420757	-0.000932804	chr8	23269871	-0.0288013
chr8	80645627	0.0160175	chr8	121044946	-0.0118686
chr10	70070689	0.00275304	chr17	94826515	-0.0251698
chr7	105647397	0.0142855	chr13	106251765	-0.0136624
chr8	59470817	-0.073443	chr2	149783098	-0.0453552
chr16	63538868	-0.0819302	chr9	101592083	-0.0538387
chr1	63621250	0.00243568	chr9	82606649	-0.025704
chrX	163434298	-0.077063	chr13	3190373	-0.0488411
chr7	57042169	-0.097405	chr18	71390618	-0.0691772
chr5	61781429	-0.123382	chr16	78706280	-0.0949926
chr2	44909237	0.00291397	chr9	101957582	-0.0255152
chr6	98484443	-0.000932804	chr13	120182753	-0.0293746
chr2	74526031	0.0113435	chr7	92082458	-0.0171918
chrX	133382111	-0.0970413	chr10	45876066	-0.0685055
chr5	52810065	0.0157621	chr5	78749093	-0.0127912
chr13	102940077	0.00458011	chr5	91218627	-0.0240317
chr3	119876587	-0.0737495	chr16	87974507	-0.045118
chr1	98113466	-0.101625	chr3	141840249	-0.0729498
chr8	80987349	0.0160175	chr8	121049530	-0.0127504
chr3	62511157	-0.0863922	chr17	75685850	-0.0574841
chr2	46065870	-0.0700716	chr6	101265484	-0.0411438
chr10	69312443	0.00275304	chr17	75523039	-0.0262216
chr4	96110380	-0.0757623	chr2	94524155	-0.0467539
chr5	50806947	-0.0971392	chr6	109372303	-0.0680821
chr3	140424978	-0.101895	chr16	54944099	-0.072812
chr4	24705902	-0.0910634	chr8	99470388	-0.061955
chr1	109137611	-0.0699092	chr2	45490589	-0.0407457
chr8	64049087	0.0160363	chr14	28695427	-0.0131343
chr16	63587855	-0.0819302	chr1	196254527	-0.0527159
chr7	57069513	-0.097405	chr10	100100610	-0.0681801
chr13	84457492	-0.0699139	chr4	40032031	-0.0406808
chr6	130371156	-0.092547	chr17	57541058	-0.0632889
chr9	83713600	0.011351	chr6	109133196	-0.0179097
chr3	62555030	-0.0863922	chrX	128887930	-0.0571161
chr14	66640736	9.78374e-05	chr18	73507028	-0.0291834
chr15	14083810	-0.121794	chr6	11527597	-0.0923993
chr10	69497519	0.00275304	chr10	115577979	-0.0266868
chr8	81118750	0.0160175	chr7	123477018	-0.0136001
chr16	63622614	-0.0819302	chr10	33385590	-0.052209
chr8	63961587	0.0160363	chr8	121055485	-0.013896
chr3	119924919	-0.0737495	chr17	20675054	-0.0438102
chr13	84481851	-0.0699139	chr11	66439567	-0.0399557
chr13	21916946	0.00105666	chr12	60472428	-0.0289068
chr13	103232259	0.00458011	chr2	36871314	-0.0254812
chr16	60338384	-0.12645	chr3	141720569	-0.096376
chr13	84521345	-0.0699139	chr3	14330683	-0.039815
chr16	26975921	-0.0898051	chr4	52357413	-0.0596432
chr2	44627938	0.00291397	chr4	143857670	-0.0272624
chr13	84559377	-0.0699139	chr13	10021361	-0.0396649
chr6	103972319	-0.12618	chr6	24951299	-0.0958826
chr10	54491131	-0.115072	chr1	96524809	-0.0847406
chr5	9085214	0.00350059	chr8	59949176	-0.0268665
chr13	22002656	0.00105666	chr3	31744883	-0.0293238
chr11	47580665	-0.0808303	chr3	120641596	-0.0503914
chrX	163481323	-0.077063	chr8	99390424	-0.0465723
chr4	96151725	-0.0757623	chr14	78945654	-0.0451973
chr1	63704666	0.00243568	chr9	101454751	-0.0281471
chr2	74754767	0.0113435	chr9	77051443	-0.0192604
chr13	102991867	0.00458011	chr16	55164780	-0.026098
chr13	84595765	-0.0699139	chr16	87944277	-0.0392007
chr13	84645650	-0.0699139	chr2	94491545	-0.0391936
chr6	98387756	-0.000932804	chr11	66483612	-0.0317159
chr13	84671243	-0.0699139	chr8	78514268	-0.0390278
chr16	60392255	-0.12645	chr10	71479631	-0.095484
chr13	84704779	-0.0699139	chr14	7452840	-0.038941
chr7	9154032	-0.0993602	chr12	98418015	-0.0683778
chr5	96602011	0.00266379	chr18	26033832	-0.0283296
chr13	102902433	0.00458011	chr18	85329457	-0.0265815
chr2	45016752	0.00291397	chrX	102805240	-0.0283108
chr13	84761450	-0.0699139	chr14	103814772	-0.0385189
chr2	97711966	-0.128989	chr14	86553135	-0.0975207
chr13	102724644	0.00458011	chr7	16839828	-0.0269565
chr2	146797653	0.00392693	chr2	89921131	-0.0277072
chr13	84845696	-0.0699139	chr17	57410769	-0.0382713
chr7	57113407	-0.097405	chr14	79042426	-0.0657235
chr3	155295518	-0.114454	chr18	73242816	-0.0827712
chr6	27290827	-0.0980453	chr2	39586289	-0.0662887
chr13	72209822	-0.0880071	chr12	60600814	-0.0561387
chr13	84875242	-0.0699139	chr13	73443580	-0.0379831
chr9	83124570	0.011351	chr10	122913386	-0.0205869
chr13	84910797	-0.0699139	chr18	71229637	-0.0379444
chr13	84969516	-0.0699139	chr17	4387048	-0.0379086
chr13	102628251	0.00458011	chr10	71131246	-0.0275671
chr2	74570336	0.0113435	chr6	101163808	-0.02082
chr16	27008245	-0.0898051	chr17	57511590	-0.0576306
chr13	84993268	-0.0699139	chr7	17460021	-0.0376836
chr1	63229691	0.00243568	chr6	55486181	-0.0298496
chr16	63663221	-0.0819302	chr13	82533918	-0.049621
chr2	46419835	-0.0785191	chr16	5676068	-0.0461223
chr2	46105226	-0.0700716	chr7	102813385	-0.0376504
chr2	46139332	-0.0700716	chr7	33378493	-0.037636
chr4	95308627	0.0034734	chr17	57362386	-0.0289809
chr2	146612809	0.00392693	chr18	88986028	-0.0285518
chr11	47603819	-0.0808303	chr18	85435709	-0.0481317
chr8	61761116	-0.113479	chr1	50804803	-0.0807258
chr5	63215666	-0.0749587	chr14	34185224	-0.0421954
chr7	105694155	0.0142855	chr7	123502922	-0.0185426
chr6	98823942	-0.000932804	chr7	89015768	-0.0337625
chr11	67332840	0.0119807	chr10	121562697	-0.0209154
chr1	63771584	0.00243568	chr14	49353766	-0.03061
chr2	44850008	0.00291397	chr14	18465896	-0.0302137
chr3	62590668	-0.0863922	chr6	109301629	-0.0532524
chrX	163514932	-0.077063	chr17	3820408	-0.0438569
chr5	63255878	-0.0749587	chr8	115465438	-0.041651
chr13	87630050	-0.117989	chr10	106747771	-0.0846483
chr4	95117369	0.0034734	chr8	19354468	-0.0298973
chr18	55109253	0.00184039	chr17	20738823	-0.0315655
chr17	38106182	-0.126286	chr12	60774022	-0.0928777
chr6	98933391	-0.000932804	chr12	60498534	-0.0344441
chr12	46813540	-0.124425	chr3	23042415	-0.0908513
chr1	124568411	-0.118928	chr1	99051935	-0.0851194
chr2	44747824	0.00291397	chr13	25426947	-0.0308953
chr9	112385257	-0.0771527	chr9	25464487	-0.0432994
chr6	132148751	-0.110508	chr3	75528117	-0.0766541
chr2	44712420	0.00291397	chr6	123851160	-0.0310365
chr7	87054873	-0.101468	chr1	145017151	-0.0674995
chr6	101678648	-0.0886933	chr9	76289313	-0.0546998
chr11	15321074	-0.104092	chr2	94624260	-0.0699624
chr7	59070770	-0.100026	chr7	11108302	-0.0658788
chr13	21435627	0.00105666	chr5	42227580	-0.0332105
chr8	63910363	0.0160363	chr3	69808418	-0.0182826
chr9	83689035	0.011351	chr5	42179795	-0.0230748
chr8	81482661	0.0160175	chr6	42037512	-0.0184109
chr7	52617480	-0.107015	chr11	10700062	-0.0725739
chr8	81433540	0.0160175	chr12	25966215	-0.0184713
chr13	106963731	-0.0785852	chr11	40875162	-0.0440622
chr4	24742353	-0.0910634	chr10	38381722	-0.0565348
chr8	81342749	0.0160175	chr10	128884583	-0.0185284
chr9	49035236	0.0122697	chr5	72138601	-0.0223026
chr11	47657517	-0.0808303	chr10	115475483	-0.0462431
chr9	83652782	0.011351	chr18	89013229	-0.0232744
chr8	81312312	0.0160175	chr18	85290523	-0.0186849
chr14	70589050	-0.0727159	chr1	42699777	-0.0379718
chr9	83612550	0.011351	chr1	9255618	-0.0234167
chr13	84803811	-0.0699139	chr5	54655259	-0.0351145
chr5	61822045	-0.123382	chr10	100207509	-0.0885765
chr8	81195869	0.0160175	chrX	129076091	-0.0188043
chr18	55203079	0.00184039	chr16	97297258	-0.0330059
chr16	27036247	-0.0898051	chr8	32243531	-0.0549511
chr8	81155226	0.0160175	chr2	178338233	-0.0188404
chr8	81075528	0.0160175	chr16	50842492	-0.0188534
chr8	80961832	0.0160175	chr4	105361606	-0.0188583
chr9	83576946	0.011351	chr2	101255493	-0.0235263
chr8	80869457	0.0160175	chr9	73346725	-0.0188706
chr2	107443005	-0.0981938	chr1	67089053	-0.0632811
chr17	51886795	-0.0777323	chr12	60537940	-0.0428025
chr10	88664050	0.0146791	chr9	13086073	-0.0202556
chr8	80820865	0.0160175	chr3	33287419	-0.0189244
chr10	70104988	0.00275304	chr6	133601585	-0.0321917
chr11	67120769	0.0119807	chr8	34489132	-0.0229693
chr14	66677857	9.78374e-05	chr6	112141695	-0.0348613
chr1	63432322	0.00243568	chr8	4831148	-0.0325831
chr9	83543480	0.011351	chr9	6777819	-0.0237531
chrX	141495516	-0.0778453	chr10	121677072	-0.0427382
chr8	80766021	0.0160175	chr9	101991777	-0.0191182
chr9	112435959	-0.0771527	chr10	121717336	-0.0420073
chr8	80739076	0.0160175	chr7	16798921	-0.0191515
chr10	70030117	0.00275304	chr17	75556331	-0.0326143
chr5	52775003	0.0157621	chr18	49601318	-0.0196094
chr14	70612765	-0.0727159	chr10	121648577	-0.0373014
chr9	83450172	0.011351	chr10	34069449	-0.0240828
chr3	62627629	-0.0863922	chr17	75651848	-0.0509552
chr9	83411926	0.011351	chr2	83130641	-0.0241721
chr9	83268510	0.011351	chr16	39207095	-0.0241981
chr14	70650365	-0.0727159	chr4	142221470	-0.0371467
chr10	69571294	0.00275304	chr1	61374385	-0.0328907
chr5	94023415	0.0176621	chr7	89098183	-0.0180376
chr14	70692111	-0.0727159	chr9	74332820	-0.0369917
chr14	70727119	-0.0727159	chr16	55110115	-0.0369699
chr10	69331333	0.00275304	chr17	16521672	-0.0330044
chr9	83207803	0.011351	chr1	82985488	-0.0244357
chr13	36701871	0.0158226	chr17	82739453	-0.0200067
chr14	70771485	-0.0727159	chr11	10890909	-0.0368708
chr7	60372102	-0.108321	chr11	42788385	-0.0724571
chr17	51918498	-0.0777323	chr14	76809753	-0.0418468
chr5	85987711	-0.124923	chr10	123271968	-0.0890046
chr1	63383641	0.00243568	chr7	16874099	-0.0334955
chr14	70809106	-0.0727159	chr8	76173067	-0.0367739
chr7	105620234	0.0142855	chr4	21623020	-0.0217011
chr13	36805575	0.0158226	chr11	66545109	-0.0202112
chr2	74809876	0.0113435	chr4	95554937	-0.0247331
chr16	63705479	-0.0819302	chr2	139204602	-0.0458509
chr10	69468869	0.00275304	chr9	76175111	-0.0333352
chr3	62670978	-0.0863922	chr2	111586817	-0.0502939
chr11	47704872	-0.0808303	chr1	106996451	-0.0446771
chr14	70857202	-0.0727159	chr1	55807275	-0.0364968
chr6	50803181	0.0142985	chr2	161122794	-0.0219671
chr13	36644687	0.0158226	chr11	56807180	-0.0204517
chr13	106987197	-0.0785852	chr13	116127743	-0.0423028
chr6	50580314	0.0142985	chr3	157534113	-0.0221251
chr2	74631888	0.0113435	chr8	61027489	-0.0251734
chr7	105582118	0.0142855	chr1	51103584	-0.0222422
chr1	63730444	0.00243568	chr5	91169786	-0.0341887
chr16	63763049	-0.0819302	chr12	69509482	-0.0452762
chr2	8993058	-0.0731128	chr8	77494329	-0.0364268
chr5	53004397	0.0157621	chr15	60087934	-0.0209282
chr2	74449488	0.0113435	chr12	36843901	-0.0253574
chr2	74360440	0.0113435	chr13	116034027	-0.025362
chr3	70664066	-0.127609	chr10	106715016	-0.090898
chr11	47753379	-0.0808303	chr3	141988098	-0.0440097
chr6	132178341	-0.110508	chr10	123191613	-0.0736728
chr13	107027656	-0.0785852	chr7	11235239	-0.0416591
chr17	51965402	-0.0777323	chr1	108854143	-0.0407852
chr1	142737131	-0.119715	chr9	92848416	-0.0827089
chr16	27086395	-0.0898051	chr9	80402731	-0.052743
chr13	107072291	-0.0785852	chr4	109847246	-0.0414613
chr8	59501102	-0.073443	chr10	107001356	-0.0362642
chr1	31600563	-0.113362	chr6	109410769	-0.0761535
chr13	82913491	-0.0734655	chrX	37777524	-0.0362173
chr13	82965070	-0.0734655	chr10	128970678	-0.0361685
chr4	17667010	-0.117609	chr1	96501970	-0.0802701
chr13	83009491	-0.0734655	chr11	9195409	-0.0361065
chr3	119979963	-0.0737495	chr12	59461563	-0.0360804
chr3	120011408	-0.0737495	chr17	70158198	-0.0360586
chr1	25758039	-0.114036	chr7	76456378	-0.0762599
chr6	27331784	-0.0980453	chr4	63500355	-0.0602358
chr3	120044807	-0.0737495	chr14	116697557	-0.0358932
chr3	120090448	-0.0737495	chr9	37734569	-0.0358666
chr4	36294317	-0.120405	chr6	24886612	-0.0824301
chr3	120110819	-0.0737495	chr11	48093254	-0.0357726
chr3	149867704	-0.107646	chr8	32168723	-0.0695941
chr3	120151254	-0.0737495	chr7	76256545	-0.0356894
chr3	120197818	-0.0737495	chr4	63384340	-0.0356279
chr12	67064978	-0.111885	chr1	144985983	-0.0736003
chr11	41682180	-0.104578	chr13	89890033	-0.0662903
chr18	17988391	-0.112258	chr18	26239697	-0.0739513
chr4	17714481	-0.117609	chr9	80544393	-0.0792447
chr3	120219333	-0.0737495	chr11	40828762	-0.0353818
chr3	120266469	-0.0737495	chr3	120718317	-0.035374
chr3	120297668	-0.0737495	chr9	101905581	-0.0352434
chr12	96691161	-0.114211	chr10	45913579	-0.075663
chr3	120341098	-0.0737495	chr2	143217998	-0.0350536
chr8	56222477	-0.0967675	chr4	39950521	-0.0579698
chr3	111637025	-0.118312	chr5	42445790	-0.0794948
chr13	107100840	-0.0785852	chr12	28768140	-0.0397235
chr16	63815963	-0.0819302	chr9	76924250	-0.0430552
chr13	72255800	-0.0880071	chr14	86324755	-0.0490792
chr3	120365635	-0.0737495	chr13	3268003	-0.0348082
chr3	62729621	-0.0863922	chr5	52021001	-0.0474215
chr3	140467236	-0.101895	chr12	60632744	-0.0629113
chr3	120417217	-0.0737495	chr10	45698501	-0.034626
chr12	6145835	-0.0947356	chr5	9498555	-0.0555985
chr11	15347391	-0.104092	chr1	123591719	-0.0648868
chr4	24770677	-0.0910634	chr4	109894826	-0.0515534
chr3	120452479	-0.0737495	chr17	4407224	-0.0340345
chr16	63868946	-0.0819302	chr14	57858045	-0.0421845
chr16	63892489	-0.0819302	chr3	139341684	-0.0421306
chr2	107470577	-0.0981938	chrX	154102050	-0.0583699
chr12	89525019	-0.0869826	chr7	15025414	-0.0470047
chr3	120482067	-0.0737495	chr14	34145190	-0.0337038
chr16	81983179	-0.124201	chr6	11570176	-0.0840649
chr12	89568825	-0.0869826	chr18	71273448	-0.0464444
chr6	109664375	-0.112525	chr9	92790728	-0.0719169
chr13	107152283	-0.0785852	chr9	35657030	-0.0379288
chrX	142283954	-0.100184	chr12	98461494	-0.0593358
chr6	132223288	-0.110508	chr1	67121283	-0.0695898
chr2	137700682	-0.103651	chr1	106905915	-0.0623987
chr4	20389550	-0.0935722	chr1	67032650	-0.0522407
chr4	36345612	-0.120405	chr5	51869679	-0.0788908
chr16	27174157	-0.0898051	chr9	101561177	-0.0480569
chr4	24804136	-0.0910634	chr12	40022766	-0.049286
chr17	59189758	-0.103354	chr7	11131403	-0.0614711
chr17	59617054	-0.113306	chr2	139088426	-0.0712567
chr4	96170321	-0.0757623	chr1	108817870	-0.0336851
chr4	96216562	-0.0757623	chr17	72379783	-0.0336825
chr13	107186025	-0.0785852	chr14	49329744	-0.0364586
chr4	96236856	-0.0757623	chr7	93051584	-0.0336208
chr4	96283842	-0.0757623	chr12	5504474	-0.0335851
chr4	96318677	-0.0757623	chr9	76975121	-0.0335384
chr16	63932730	-0.0819302	chr13	90037214	-0.0396848
chr4	96350489	-0.0757623	chr2	178409736	-0.0334694
chr4	96377925	-0.0757623	chr13	106361305	-0.0334636
chr13	107230757	-0.0785852	chr10	115527741	-0.0362723
chr3	155322090	-0.114454	chr4	52302602	-0.0721118
chr3	124349339	-0.102143	chr14	70976411	-0.0597506
chr4	96427971	-0.0757623	chr8	78484824	-0.0333636
chr4	96478236	-0.0757623	chr8	115422037	-0.0333019
chr16	63960739	-0.0819302	chr10	33452677	-0.0394088
chr7	50590808	-0.0951232	chr11	40920089	-0.052467
chr15	45422415	-0.122769	chr11	42747465	-0.0801123
chr8	99906524	-0.116035	chr17	94468617	-0.0731219
chr9	112476019	-0.0771527	chr12	75332743	-0.0340487
chr10	34750517	-0.109496	chr9	12839695	-0.0663472
chr2	97729399	-0.128989	chr4	39819951	-0.0856649
chr3	70705247	-0.127609	chr10	71421997	-0.0842484
chr12	89608580	-0.0869826	chr8	59862598	-0.0435215
chr1	142771017	-0.119715	chr6	11610658	-0.0761409
chr6	130423279	-0.092547	chr7	56502727	-0.0488808
chr9	5050037	-0.0962664	chr10	114215987	-0.0525765
chr9	12227017	-0.104639	chr9	15602184	-0.0608253
chr13	107254638	-0.0785852	chr3	158292884	-0.0347162
chr9	112534721	-0.0771527	chr1	123430131	-0.0332574
chr3	62752514	-0.0863922	chr14	57461280	-0.0423352
chr9	112576825	-0.0771527	chr7	35934613	-0.0329575
chr10	34793276	-0.109496	chr5	89067206	-0.0652628
chr3	62791116	-0.0863922	chr9	74307427	-0.0420525
chr3	140516515	-0.101895	chr6	101347446	-0.057527
chr2	46473976	-0.0785191	chr9	13011886	-0.0341343
chr13	72311296	-0.0880071	chr16	64338737	-0.0435677
chr9	112606956	-0.0771527	chr12	52034672	-0.0326942
chr2	46530322	-0.0785191	chr1	145188111	-0.0340356
chr6	109708496	-0.112525	chr2	122800053	-0.0679825
chr2	7598214	-0.0784438	chr18	15581324	-0.0337061
chr16	64012627	-0.0819302	chr14	18432998	-0.0371916
chr6	130443325	-0.092547	chr14	67699131	-0.04749
chr17	52006541	-0.0777323	chr1	156222884	-0.0326372
chr4	76899736	-0.126321	chr2	82872377	-0.0811173
chr17	52039710	-0.0777323	chr16	58804030	-0.0324828
chr17	52086925	-0.0777323	chr16	8063450	-0.0323719
chr16	52716135	-0.121009	chr1	123646374	-0.075585
chr3	62846663	-0.0863922	chrX	154179103	-0.0409048
chr17	52138073	-0.0777323	chr17	94791903	-0.0322389
chr17	52167589	-0.0777323	chr18	50702720	-0.0322289
chr17	52211434	-0.0777323	chr6	50020895	-0.0322102
chr17	52251232	-0.0777323	chr1	132130073	-0.0321968
chr3	111675788	-0.118312	chr7	78115280	-0.0727665
chr3	42972623	-0.123041	chr2	85505253	-0.0774288
chr2	7632442	-0.0784438	chr14	39480334	-0.0327147
chrX	141542320	-0.0778453	chr1	75864167	-0.0319812
chr13	72344679	-0.0880071	chr8	10146619	-0.0421142
chrX	141591642	-0.0778453	chr3	157484398	-0.0318563
chrX	141684221	-0.0778453	chrX	129012146	-0.0318242
chr2	7659610	-0.0784438	chr2	7203463	-0.0321118
chrX	141705720	-0.0778453	chr5	52098066	-0.0313949
chr6	132252026	-0.110508	chr8	32197193	-0.0640213
chr3	113575717	-0.0988888	chr14	57508490	-0.0523488
chr3	125066510	-0.115665	chr16	88097078	-0.0691101
chr16	27765792	-0.103028	chr2	101097806	-0.0564418
chr4	24846409	-0.0910634	chr3	120671951	-0.0444497
chrX	141904790	-0.0778453	chr7	90511645	-0.0311603
chr8	51128164	-0.11541	chr5	42394528	-0.0686217
chr7	9204095	-0.0993602	chr10	71259369	-0.0525444
chr3	70729104	-0.127609	chr18	89440353	-0.080686
chr3	62887028	-0.0863922	chr7	50153773	-0.0393879
chr11	41710165	-0.104578	chr18	41736428	-0.0575644
chr7	94179244	-0.108555	chr2	149704580	-0.0614194
chr3	113612005	-0.0988888	chr8	10096734	-0.0517106
chr2	7698895	-0.0784438	chr4	142250002	-0.0310948
chrX	142324348	-0.100184	chr16	89286672	-0.0527264
chr2	7731346	-0.0784438	chr4	127317858	-0.0309189
chr3	113645288	-0.0988888	chr5	86896031	-0.0513031
chr18	29799392	-0.106868	chr7	78187356	-0.0590144
chr2	7782940	-0.0784438	chr3	33346455	-0.0304802
chr3	124374502	-0.102143	chr1	171195781	-0.0541477
chr3	62912184	-0.0863922	chr2	179269035	-0.0383795
chr2	7809495	-0.0784438	chr6	46960316	-0.0304309
chr1	25784529	-0.114036	chr1	32865350	-0.0660099
[truncated: 1 more rows]

## Sheet: Table 5
CTR - chromosome	CTR - location	CTR - average ToR	TTR - chromosome	TTR - location	TTR - average ToR
chr16	14988258	-0.0296379	chr7	35843343	-0.0296374
chr5	137223010	0.00710555	chr8	43095031	0.00710495
chr13	79461818	-0.0149763	chr15	40172407	-0.0149772
chr3	3057629	-0.0464174	chr8	40374421	-0.0464184
chr18	62428723	-0.017389	chr9	90453836	-0.0173858
chr17	40488196	0.00120446	chr18	60450969	0.00120108
chr17	26956126	-0.0221774	chr4	89145868	-0.0221813
chr4	84986838	0.0134537	chr13	85469688	0.0134578
chr12	3137539	0.0319333	chr8	34616171	0.0319286
chr13	39257707	-0.0402994	chr9	51082717	-0.0403043
chr10	30833923	0.00104595	chr17	69525624	0.0010511
chr5	88378467	-0.016463	chr5	133872475	-0.0164564
chr3	14403210	0.0182478	chr9	78714413	0.0182548
chr17	89713498	-0.0295275	chr15	86720754	-0.0295201
chr5	135951247	0.00710555	chr13	118514972	0.00711332
chr9	24269443	-0.0217429	chr3	11406597	-0.0217346
chr3	18524140	0.0316131	chr2	168033946	0.0316217
chr8	8579796	-0.0142842	chr15	60015044	-0.0142756
chr3	134253453	-0.0686481	chr7	13385556	-0.0686394
chr5	127004000	-0.0338567	chr4	93612215	-0.0338479
chr16	7408029	-0.0208481	chr16	89475576	-0.0208569
chr14	71470557	0.0238088	chr3	129025070	0.0238177
chr2	118650993	0.0170322	chr3	130077852	0.017042
chr3	62118775	-0.0400365	chr18	60308942	-0.0400466
chr6	67999736	-0.0559444	chr11	45223395	-0.0559338
chr1	179743150	0.0471325	chr11	11438735	0.0471434
chr4	20284373	-0.0313459	chr7	104657954	-0.0313569
chr4	134250682	-0.00663437	chr9	26606195	-0.00664663
chr15	50773755	0.019779	chr9	52700976	0.0197665
chr4	85057969	0.0134537	chr11	55766686	0.0134666
chr3	100364600	-0.00314352	chr3	38193007	-0.00315712
chr7	25962625	0.0684879	chr8	131830225	0.0685015
chr5	115656673	-0.0158943	chr6	109133196	-0.0158807
chr1	83614320	-0.0322863	chr12	42970720	-0.0322726
chr9	99964250	-0.00202381	chr11	48247052	-0.00200981
chr2	15029854	-0.0243391	chr8	119172953	-0.0243248
chr11	65137480	-0.0369235	chr17	38003566	-0.036909
chr1	42741518	0.0167648	chr11	57187610	0.0167809
chr2	179933192	0.0278382	chr17	81046421	0.0278221
chr18	62850748	-0.017389	chr16	86877899	-0.0174051
chr5	115467710	-0.0158943	chr1	145017151	-0.0159109
chr15	12572704	0.0522537	chr1	31005448	0.0522361
chr6	9264044	-0.0526424	chr11	40164227	-0.0526245
chr2	19040478	0.0100127	chr15	51351694	0.00999477
chr7	16333039	-0.0232978	chr1	76926608	-0.0232796
chr12	15288800	-0.0352556	chr8	61027489	-0.0352372
chr1	164932434	-0.0189787	chr10	74220464	-0.0189973
chr7	25276471	-0.0270885	chr18	73507028	-0.0270694
chr5	109299618	0.010056	chr11	71658292	0.0100758
chr2	49823795	0.00807305	chr11	52014502	0.00805307
chr1	102799030	-0.0470842	chr5	50698595	-0.0470636
chr3	36891766	0.0241354	chr16	89613068	0.0241147
chr2	30340964	0.00536002	chr18	33662479	0.00533916
chr16	15040650	-0.0296379	chr17	94597897	-0.0296596
chr13	86569553	0.00369667	chr2	56763023	0.00371942
chr6	125370990	-0.00605025	chr6	101063685	-0.00602701
chr7	83208398	-0.0088492	chr2	160971975	-0.00882581
chr7	36643477	-0.0124901	chr2	132930287	-0.0124664
chr17	40557578	0.00120446	chr1	7775929	0.00117957
chr7	135061187	-0.0169147	chr7	90715220	-0.01694
chr8	19470419	0.000811869	chr2	54988803	0.000785618
chr9	115604304	0.0143198	chr7	72921910	0.0142932
chr11	89632221	-0.0138974	chr1	130869687	-0.0139255
chr17	86827468	0.0440127	chr3	75528117	0.0440417
chr18	7025687	-0.00474465	chr8	77494329	-0.00477483
chr17	93749269	-0.0040456	chr11	45402166	-0.00401494
chr15	87666780	-0.0201574	chr1	112462337	-0.0201888
chr14	110093208	-0.0598682	chr1	195573690	-0.0598996
chr18	20950702	0.0222922	chr5	97210036	0.0223242
chr9	102512100	0.0470535	chr1	73566969	0.0470213
chr15	44131124	-0.00113607	chr1	145062223	-0.00116854
chr6	121503988	0.023651	chr6	143217531	0.0236851
chr4	93951165	0.0345949	chr13	120394394	0.0345601
chr9	109263466	0.00687078	chr13	69782025	0.00690581
chr18	6733511	-0.00474465	chr16	89524729	-0.0047797
chr8	98081240	0.0374922	chr6	100930743	0.0374564
chr16	75599361	-0.034415	chr10	65745918	-0.0343787
chr6	52059915	0.0381446	chr11	71755066	0.038181
chr9	10351174	-0.0355635	chr13	85300769	-0.0355999
chr3	42586778	-0.0983297	chr13	116571083	-0.0982932
chr14	15637662	-0.033968	chr8	50633907	-0.0339312
chr8	19543983	0.000811869	chr18	73592157	0.00077503
chr1	29842343	-0.0690174	chr5	146133305	-0.0690543
chr14	36293152	-0.0442642	chr18	71107585	-0.0442266
chr2	142665918	-0.0332248	chr3	42261537	-0.0331867
chr9	82830653	0.0260885	chr4	129443920	0.0260497
chr18	17709414	0.000488658	chr1	115984363	0.000449601
chr7	79384032	0.0118575	chr10	125979953	0.0118966
chr8	32511398	0.000545721	chr14	99601721	0.000504279
chr8	10674745	-0.0302166	chr7	55394024	-0.0302581
chr7	37861668	0.0249802	chr8	78372976	0.0249381
chr9	122303580	-0.0162129	chr4	56024482	-0.0162558
chr18	68854373	-0.0161672	chr9	30072712	-0.0161242
chr8	95647201	0.00284031	chr9	27214361	0.0027956
chr3	59407547	-0.0365765	chr9	82501382	-0.0365305
chr1	177584054	-0.0137345	chr10	90102347	-0.0137806
chr18	88925753	-0.0380884	chr9	113006537	-0.0381345
chr4	94895142	-0.0289152	chr18	47694040	-0.0288685
chr18	8254161	-0.00306579	chr7	128819120	-0.00301846
chr8	95610572	0.00284031	chr9	113147461	0.00279277
chr4	12411038	-0.0220198	chr15	26301715	-0.0220675
chr15	44104139	-0.00113607	chr7	95628588	-0.00118391
chr9	115568184	0.0143198	chr9	101225423	0.0143678
chr11	103255950	0.0507031	chr5	20649591	0.0507515
chr14	119239091	0.00767202	chr15	31729627	0.00762337
chr4	62965115	0.0176897	chr16	89593576	0.0177391
chr3	106493134	-0.0362954	chr9	74332820	-0.036245
chr10	79877708	-0.0358526	chr2	83051664	-0.0358019
chr14	39564981	0.0300663	chr10	107298093	0.0300151
chr17	63866230	0.0189168	chr2	101313446	0.018968
chr4	72020200	-0.087857	chr15	24287326	-0.0878057
chr13	81382225	-0.00929563	chr3	78875161	-0.00924394
chr8	8523302	-0.0142842	chr14	100958505	-0.0142312
chr5	44224136	0.0324603	chr13	40381446	0.0325137
chr7	129448080	-0.0173074	chr12	51951222	-0.0172535
chr3	93711288	0.0158145	chr10	81550064	0.0157603
chr1	124623109	0.00158087	chr11	18148027	0.00163512
chr8	86023159	0.0369156	chr7	72999994	0.0369705
chr5	127045234	-0.0338567	chr9	80315913	-0.0338017
chr9	16197585	-0.078889	chr3	80720452	-0.0789447
chr9	38042153	-0.0214798	chr8	52483839	-0.0214233
chr8	71073601	0.00566903	chr3	80077936	0.00572663
chr3	148931825	-0.0305979	chr9	35994549	-0.0306578
chr16	23970340	0.0255726	chr11	31138113	0.0255124
chr3	18466980	0.0316131	chr16	8063450	0.031674
chr13	75499452	0.0255294	chr13	31489214	0.025468
chr4	25140579	-0.0104732	chr13	82433985	-0.0104111
chr13	79406645	-0.0149763	chr2	56713096	-0.0149136
chr14	85301802	-0.00903504	chr9	67830905	-0.00897153
chr2	151874220	0.022929	chr8	115284391	0.0228642
chr5	110317468	0.0220583	chr3	143017672	0.022124
chr1	38604682	0.0355599	chr17	81020004	0.0354942
chr10	105272499	-0.0103637	chr5	86944853	-0.0102969
chr13	27925559	-0.0182632	chr17	82818869	-0.0181964
chr4	54391991	-0.00683938	chr8	115386906	-0.00690829
chr16	65502811	-0.037748	chr8	65059879	-0.0378184
chr9	122258657	-0.0162129	chr8	99213580	-0.0162837
chr18	68896301	-0.0161672	chr8	78514268	-0.0160961
chr8	45581287	-0.0413325	chr17	82739453	-0.0412604
chr14	112747930	-0.0808337	chr7	13427795	-0.0809065
chr11	65162658	-0.0369235	chr9	32528123	-0.0369963
chr12	26263307	-0.0629887	chr10	56565995	-0.0630621
chr7	119291889	-0.0113262	chr1	70874112	-0.0112514
chr4	134281747	-0.00663437	chr1	51208932	-0.00655941
chr2	15087283	-0.0243391	chr6	138057440	-0.0242623
chr10	17241199	0.0500099	chr15	65462180	0.0500869
chr4	132722467	-0.0316408	chr8	131485140	-0.0317184
chr8	59615818	-0.0504832	chr10	46037993	-0.0505619
chr16	7361084	-0.0208481	chr11	73524855	-0.020769
chr15	7397896	0.0267121	chr3	91031199	0.0266329
chr1	79794966	-0.0170309	chr8	115422037	-0.0171111
chr1	27475601	-0.113645	chr2	89555473	-0.113565
chr5	91905900	-0.0359192	chr14	67887780	-0.036
chr17	24528897	-0.00645244	chr12	58667648	-0.00637152
chr13	106808613	-0.082981	chr4	49775009	-0.0829
chr16	82412110	-0.014573	chr15	61381535	-0.0144919
chr1	79582108	-0.0170309	chr2	57397467	-0.0171124
chr7	66516497	-0.018827	chr7	88956985	-0.0189087
chr8	37358106	0.0429763	chr8	131742053	0.0428945
chr15	84228609	0.0372913	chr12	78006732	0.0373734
chr6	12013588	-0.0182637	chr17	68096807	-0.018346
chr14	57680980	-0.0372417	chr5	50668820	-0.0373247
chr10	62270202	0.00622525	chr4	130154873	0.00614127
chr7	85070239	-0.073175	chr3	80319420	-0.0732592
chr1	77673917	-0.0158753	chr9	117806226	-0.0157891
chr1	33920544	0.0642909	chr9	52854583	0.0643772
chr7	36579119	-0.0124901	chr3	40679246	-0.0124034
chr6	144191693	-0.013179	chr7	93025458	-0.0130918
chr8	95672626	0.00284031	chr9	26639164	0.00292827
chr4	83374636	0.0558079	chr12	78062823	0.0557199
chr4	134322308	-0.00663437	chr8	84276224	-0.00654598
chr6	116855312	-0.0398885	chr15	13342336	-0.0397997
chr3	17411256	-0.0488569	chr17	82713608	-0.0487664
chr4	103337932	-0.0449152	chr3	78765825	-0.0450061
chr18	30713511	0.0108585	chr4	74011539	0.0109496
chr18	13712850	-0.0248384	chr2	117217535	-0.0247462
chr3	90401609	-0.000608252	chr17	94697609	-0.00070112
chr11	5367744	0.0128673	chr3	143045688	0.0129603
chr7	108377657	-0.0026584	chr3	75385056	-0.0027514
chr5	141665350	-0.040678	chr9	9679554	-0.0405845
chr7	16778364	-0.0232978	chr7	125021588	-0.0232041
chr11	34869654	0.0337416	chr2	117874010	0.0338356
chr7	108290145	-0.0026584	chr11	13162924	-0.00275384
chr7	9796617	-0.0329467	chr10	53482848	-0.0330425
chr1	190732534	0.0139891	chr8	77544868	0.0140866
chr14	15606115	-0.033968	chr7	105107407	-0.0340661
chr7	58114466	-0.0258989	chr12	60559927	-0.0258008
chr2	178559699	-0.030998	chr1	33156420	-0.0308996
chr7	9939847	-0.0329467	chr12	91336374	-0.0328479
chr3	67612558	0.0010809	chr3	157271030	0.000981645
chr1	65630808	-0.0324752	chr5	78864117	-0.032575
chr15	60322276	-0.0628498	chr8	18027664	-0.0629498
chr18	17744627	0.000488658	chr3	11338962	0.000387802
chr15	99670677	0.00310272	chr5	54448563	0.00320373
chr6	98535662	-0.00787226	chr6	73465406	-0.00776936
chr13	86618072	0.00369667	chr1	30508691	0.00359344
chr4	84904837	0.0134537	chr9	26675049	0.01335
chr3	99110627	-0.0310214	chr18	90184399	-0.0311261
chr6	49960092	0.0262688	chr18	79901129	0.026376
chr10	49532317	-0.0452174	chr2	55509733	-0.0453247
chr18	68823046	-0.0161672	chr7	137671220	-0.0160597
chr7	48634859	0.0347663	chr11	11396493	0.0348754
chr13	79498208	-0.0149763	chr5	63866050	-0.0150857
chr4	143483922	-0.00469756	chr9	90866973	-0.00458596
chr3	148957764	-0.0305979	chr8	29299074	-0.030486
chr2	108854770	-0.0224606	chr10	98217551	-0.0223429
chr13	86651958	0.00369667	chr9	89178985	0.00381452
chr16	82368898	-0.014573	chr11	18204244	-0.0146915
chr6	66088909	-0.0229909	chr9	9619389	-0.0231113
chr11	74566985	0.00909212	chr1	145093962	0.00921282
chr5	24162740	0.0217442	chr18	20319484	0.0218653
chr10	92011611	-0.0315013	chr9	27332875	-0.0316234
chr4	137752440	0.036063	chr17	70346480	0.0361862
chr1	169707714	-0.00051589	chr15	61430083	-0.000392554
chr16	7431391	-0.0208481	chr5	52304243	-0.0207243
chr2	158649526	0.017316	chr17	83464237	0.0171916
chr13	86708541	0.00369667	chr14	32719718	0.00357199
chr11	63280200	0.0193421	chr10	33385590	0.0192162
chr16	26066881	-0.0840033	chr10	102058233	-0.0838765
chr18	35134437	0.0295654	chr8	131696595	0.0296926
chr10	62229569	0.00622525	chr1	156671334	0.00635404
chr16	45819257	-0.0198296	chr13	103615382	-0.0199587
chr15	87640549	-0.0201574	chr9	78847122	-0.0202866
chr18	57616562	-0.0204525	chr7	55427339	-0.0205827
chr4	84940081	0.0134537	chr8	115317244	0.013323
chr4	54429615	-0.00683938	chr18	90267574	-0.00697029
chr2	156730920	0.0305825	chr7	40878963	0.0307135
chr8	76274077	-0.0187731	chr9	46630540	-0.0186417
chr12	107153230	-0.0585478	chr3	80274038	-0.0584154
chr9	87265280	-0.00869951	chr7	35770791	-0.00856679
chr1	6369424	0.0229149	chr17	70300324	0.0227816
chr11	63328764	0.0193421	chr8	99091371	0.0192084
chr6	55486181	-0.0417529	chr11	45271762	-0.041887
chr16	78345759	0.0205463	chr2	167996274	0.020681
chr2	12390918	0.00426273	chr18	47580424	0.00412798
chr14	34965718	-0.0749722	chr10	45579425	-0.074837
chr7	36542619	-0.0124901	chr7	123555107	-0.0126254
chr1	124664672	0.00158087	chr13	70363816	0.00171631
chr5	88450650	-0.016463	chr1	31215067	-0.0163271
chr11	63226192	0.0193421	chr1	35344833	0.0194787
chr18	81750382	-0.0299845	chr12	66650209	-0.0298475
chr6	58426345	0.0240328	chr8	29110879	0.0241698
chr3	90244480	-0.000608252	chr7	72870125	-0.000746242
chr1	124716478	0.00158087	chr9	74463546	0.00172057
chr16	78317624	0.0205463	chr8	114947506	0.0206884
chr17	89682868	-0.0295275	chr1	116075577	-0.0293852
chr1	44458690	-0.0243876	chr9	35593474	-0.0245305
chr3	33552306	-0.0322045	chr2	55464061	-0.0320606
chr6	119478380	0.0335903	chr2	48998931	0.0337375
chr2	105827870	0.0178275	chr7	92918486	0.0179751
chr4	25168755	-0.0104732	chr8	50553644	-0.0106212
chr4	147544265	0	chr15	55844108	-0.000148172
chr4	86918944	-0.0236225	chr15	40202688	-0.0237715
chr14	57628124	-0.0372417	chr5	55991167	-0.037392
chr2	113966656	0.0158171	chr8	60851177	0.0159675
chr10	62528372	0.00622525	chr8	18265320	0.0060705
chr7	9912190	-0.0329467	chr15	29927929	-0.0327901
chr10	87493067	0.0331246	chr2	102316757	0.0329678
chr17	15867557	0.00867723	chr3	75420477	0.00883428
chr8	71131851	0.00566903	chr13	73509908	0.00582704
chr2	70988804	0.0452617	chr1	35423168	0.045101
chr1	6333503	0.0229149	chr1	196690641	0.022754
chr1	157005834	0.0605919	chr8	72109960	0.0604264
chr3	3086368	-0.0464174	chr12	104466318	-0.0462516
chr6	98484443	-0.00787226	chr18	49553064	-0.00803909
chr3	90220490	-0.000608252	chr13	31398846	-0.000776804
chr7	9707943	-0.0329467	chr8	44142856	-0.0327781
chr17	64337196	0.0189168	chr8	18310136	0.019086
chr6	7551113	0.00752034	chr17	53550887	0.00735061
chr1	38660740	0.0355599	chr2	61356956	0.0357299
chr17	40523162	0.00120446	chr2	117762247	0.0013773
chr17	64368465	0.0189168	chr15	65366353	0.0187433
chr17	40598951	0.00120446	chr3	120898184	0.00137807
chr10	129723788	0.0350706	chr8	72609141	0.0348964
chr13	57190322	0.00511568	chr11	82179663	0.00494071
chr11	76388023	0.00656653	chr2	39383392	0.00639021
chr1	33891364	0.0642909	chr13	5922784	0.0641137
chr15	46965661	-0.0253397	chr16	28607287	-0.0251596
chr14	122368413	-0.00767202	chr1	75864167	-0.00749056
chr4	12451937	-0.0220198	chr6	102869869	-0.0218379
chr6	13671150	0.0303354	chr1	7686232	0.0305181
chr4	100540391	0.0409227	chr1	31039477	0.0411058
chr6	106909393	-0.0474026	chr3	70387812	-0.0475868
chr6	82111790	0.0378734	chr14	97777494	0.0380598
chr13	104776257	0.0399726	chr8	34644511	0.0401591
chr11	98114785	-0.0146238	chr10	57113629	-0.014814
chr18	13671836	-0.0248384	chr8	84338552	-0.0246473
chr14	36340256	-0.0442642	chr1	112857207	-0.0444553
chr3	23089044	-0.0483543	chr6	109231857	-0.0481512
chr6	49983838	0.0262688	chr3	75474407	0.026474
chr4	24431540	0.0156012	chr13	70316721	0.0153937
chr11	40644815	0.0256617	chr11	19745026	0.0258718
chr7	37520305	0.0512094	chr6	124132667	0.0509985
chr11	17222634	-0.00605385	chr7	55476636	-0.0062658
chr10	49573488	-0.0452174	chr1	116124634	-0.045431
chr7	79425205	0.0118575	chr3	91075715	0.0120724
chr2	68579290	0.0545624	chr5	29444408	0.0547776
chr8	71166484	0.00566903	chr9	36118889	0.00545314
chr11	89672615	-0.0138974	chr16	38989463	-0.0141137
chr1	45657368	-0.0503658	chr9	111629670	-0.050149
chr11	32015793	0.0245295	chr17	82966735	0.024747
chr3	86013118	0.061174	chr1	73929761	0.0609554
chr14	119266526	0.00767202	chr9	90366795	0.00789277
chr10	50918017	-0.0351885	chr1	112828183	-0.034962
chr4	85105904	0.0134537	chr7	111060734	0.0136821
chr17	93716504	-0.0040456	chr9	117845865	-0.00427711
chr11	63357395	0.0193421	chr13	85825097	0.0195783
chr18	30757776	0.0108585	chr17	72601262	0.0110952
chr2	112998686	-0.0657397	chr4	14329808	-0.0659765
chr18	6911781	-0.00474465	chr12	51988715	-0.00499006
chr2	113920603	0.0158171	chr1	30546819	0.0160645
chr2	50912484	0.0257328	chr6	17349459	0.0259804
chr14	102611526	-0.0520598	chr8	44077318	-0.0518117
chr7	81996191	0.0291503	chr7	78550624	0.0294046
chr15	67270821	-0.0513363	chr1	160930610	-0.0515913
chr6	40200135	-0.00955584	chr1	132341878	-0.00981133
chr16	82433269	-0.014573	chr2	101197065	-0.0148315
chr1	128949162	0.0352924	chr7	78571790	0.0355517
chr9	109640754	0.00687078	chr18	56247919	0.00660817
chr17	15812319	0.00867723	chr4	35666787	0.0089438
chr6	66136642	-0.0229909	chr10	125860744	-0.0227242
chr2	12425702	0.00426273	chr15	59952130	0.00399598
chr4	49456226	-0.0278919	chr5	46185822	-0.0276218
chr4	147612237	0	chr7	137616863	-0.000273251
chr7	25148645	-0.0270885	chr9	30035907	-0.0268132
chr16	87154893	0.0377189	chr2	57209617	0.0374432
chr17	93792646	-0.0040456	chr15	41978971	-0.00432325
chr17	93831139	-0.0040456	chr5	97653371	-0.00433321
chr1	119272187	0.0286029	chr15	89570888	0.0288914
chr1	128982100	0.0352924	chr4	120883844	0.0355829
chr6	55518318	-0.0417529	chr11	55957827	-0.0420448
chr17	89756132	-0.0295275	chr18	71055966	-0.0292353
chr9	8506726	0.0144828	chr11	31175064	0.0147811
chr1	42699777	0.0167648	chr7	73927031	0.0164582
chr16	81530971	-0.0723445	chr3	80741570	-0.0720373
chr17	48861427	-0.0389313	chr9	79261328	-0.0392396
chr2	30386776	0.00536002	chr5	78749093	0.00504765
chr16	75702600	-0.034415	chr13	118659052	-0.0347306
chr2	159390171	-0.0741343	chr17	41498977	-0.0744518
chr2	156766302	0.0305825	chr2	19953085	0.0309064
chr15	27365823	0.0151877	chr7	78500552	0.0148626
chr7	36603884	-0.0124901	chr12	114823903	-0.0121627
chr1	119303371	0.0286029	chr14	97747571	0.0282724
chr18	80523696	0.0279166	chr10	56286814	0.0282539
chr14	119703607	0.0517861	chr4	35534771	0.0521243
chr3	20762846	-0.054416	chr10	102550353	-0.0540738
chr17	89813729	-0.0295275	chr14	73334019	-0.0291835
chr3	82561213	-0.0216225	chr4	35759184	-0.0212779
chr5	126421321	-0.000537407	chr17	3553676	-0.000889276
chr9	76678173	-0.0481705	chr15	22427895	-0.0478138
chr7	119197849	-0.0113262	chr10	71073724	-0.0116868
chr7	57401377	-0.06357	chr10	45539386	-0.0632088
chr11	93453713	0.0343535	chr11	31106420	0.0347167
chr10	37476807	-0.0708428	chr9	117615410	-0.0712061
chr4	69193316	-0.0271164	chr1	130908898	-0.0267508
chr4	147588796	0	chr2	57337257	0.000373828
chr14	3912471	0.0105136	chr12	64079907	0.010123
chr12	26316105	-0.0629887	chr3	81959482	-0.0625876
chr9	40953791	0.0188839	chr5	97583616	0.0184826
chr9	87311709	-0.00869951	chr5	78789895	-0.00829808
chr10	53790574	-0.0851007	chr17	41110686	-0.0846984
chr1	39765207	0.0332627	chr17	82994662	0.0328576
chr3	83956528	0.0583304	chr1	73600272	0.0579142
chr12	101515181	0.0319073	chr6	66573535	0.0314863
chr3	64140944	0.0216181	chr11	19397227	0.0220472
chr1	104778040	-0.0907959	chr15	86930254	-0.0903633
chr1	122688181	-0.0110661	chr9	79356813	-0.0115088
chr4	85036084	0.0134537	chr10	126370763	0.0129964
chr2	30463359	0.00536002	chr1	33268792	0.00585558
chr11	112797617	0.0375655	chr2	61790295	0.0380648
chr7	58163831	-0.0258989	chr14	100203889	-0.0263993
chr17	48892530	-0.0389313	chr13	103548291	-0.0394433
chr10	57925641	0.041497	chr5	28997077	0.0420408
chr14	86643253	-0.0950893	chr1	195682999	-0.095653
chr18	35179644	0.0295654	chr7	121426793	0.0301301
chr7	82232586	0.0291503	chr10	33421758	0.0297202
chr3	157645371	0.0538537	chr18	90475032	0.0532799
chr17	64405697	0.0189168	chr14	43840229	0.0194907
chr3	59442367	-0.0365765	chr7	68518519	-0.0360006
chr13	47959898	0.0483842	chr9	19987966	0.0489607
chr2	157207549	0.0305825	chr11	57237141	0.0311657
chr6	64723987	0.032677	chr18	56335577	0.0320659
chr3	64229498	0.0216181	chr9	90321856	0.020944
chr13	104818297	0.0399726	chr13	31536813	0.0392917
chr1	90598198	0.0543208	chr10	81685240	0.0550183
chr12	11211405	0.0225429	chr4	35623062	0.0232456
chr5	52624712	0.0403288	chr16	90002734	0.0410377
chr6	129768480	-0.0857102	chr17	41457767	-0.0864201
chr7	82274768	0.0291503	chr7	116605725	0.0284181
chr3	64260921	0.0216181	chr4	136668780	0.0223526
chr13	48006226	0.0483842	chr18	57233741	0.0476432
chr3	144257240	0.057101	chr5	20671433	0.0578957
chr1	174991894	-0.0639182	chr11	90527528	-0.0647235
chr3	79233388	0.0693363	chr9	105383568	0.0701485
chr3	107537771	0.0567848	chr3	159601262	0.0559224
chr3	64317407	0.0216181	chr17	57193822	0.0207516
chr3	64350546	0.0216181	chr10	107269500	0.0206628
chr3	33592416	-0.0322045	chr1	31260639	-0.0312331
chr12	40757443	0.0518986	chr11	8757495	0.0509173
chr3	97036900	0.0582988	chr8	131798614	0.059321
chr11	22233177	0.035017	chr1	30601417	0.0339227
chr4	122889345	0.0350549	chr5	29021937	0.0339095
chr7	82302641	0.0291503	chr8	99061220	0.0279649
chr2	125220412	0.0299811	chr1	74020525	0.0312679
chr17	41974560	0.0301115	chr5	125841050	0.0314658
chr13	18635248	0.0298213	chr1	35381279	0.0313997
chr11	60790732	0.0220764	chr13	69828475	0.0203959
chr13	18684399	0.0298213	chr13	82301454	0.0280787
chr18	54520969	-0.058128	chr14	100112365	-0.0563355
chr10	49617369	-0.0452174	chr5	78896873	-0.043289
chr9	56507488	0.0362304	chr18	90423165	0.0382166
chr9	47242456	0.0271677	chr11	71710096	0.0251207
chr11	24543271	-0.0725353	chr9	101517420	-0.0704343
chr1	140721401	0.0274493	chr11	89005670	0.0252181
chr6	35873606	-0.0553481	chr2	107004102	-0.0529211
chr11	26787163	-0.0603563	chr3	151618911	-0.057887
chr10	72957272	-0.117123	chr17	91654587	-0.114615
chr2	159440793	-0.0741343	chr15	86865709	-0.0716181
chr1	34307885	0.0642909	chr13	5561980	0.0616412
chr17	53839075	-0.0447758	chr8	43263965	-0.041957
chr1	18433119	-0.0557649	chr18	8977232	-0.0527257
chr3	68396360	0.0312492	chr1	73508587	0.0279254
chr6	116900637	-0.0398885	chr15	27081790	-0.0364643
chr16	42442794	0.0563285	chr2	20892039	0.0527067
chr13	58218283	0.0665038	chr3	159644812	0.070167
chr15	65052787	-0.0426772	chr9	51475429	-0.0387372
chr7	62153686	-0.0555903	chr7	93157897	-0.0515549
chr5	25413479	-0.0352608	chr2	9265287	-0.0310358
chr17	63110443	0.0464812	chr2	168791104	0.0422088
chr7	57751171	-0.06357	chr9	32604551	-0.0591926
chr14	57707576	-0.0372417	chr8	99270276	-0.0327494
chr12	107200157	-0.0585478	chr8	106736660	-0.0537823
chr14	57744160	-0.0372417	chr12	68841236	-0.0323174
chr15	38730612	0.061255	chr9	52826534	0.0562312
chr10	32210789	-0.0449803	chr10	50217664	-0.0399371
chr6	106958938	-0.0474026	chr8	18098815	-0.0422861
chr4	111181258	-0.0467613	chr3	80222314	-0.0414973
chr1	175254928	-0.0639182	chr12	43051214	-0.058601
chr9	3116240	0.0513868	chr17	83040117	0.0460587
chr18	73960883	0.055183	chr10	33490956	0.0498168
chr4	121556097	-0.0494216	chr13	85272278	-0.0438742
chr15	60352931	-0.0628498	chr6	138157107	-0.0568619
chr2	71383604	0.0452617	chr4	130857408	0.0391927
chr10	87706731	0.0331246	chr11	45508754	0.0269405
chr2	154630658	0.0310838	chr7	72958083	0.0247986
chr4	54794347	0.0389319	chr8	78346740	0.0325576
chr16	17511321	0.0342611	chr8	77581227	0.0276559
chr7	118058731	0.0525228	chr9	58565173	0.0457581
chr10	36560810	0.0248478	chr8	131656473	0.0180403
chr6	139523723	-0.0428474	chr17	41631297	-0.0360233
chr4	141230226	0.0322118	chr11	55726208	0.0252222
chr4	76173155	-0.119188	chr15	3252408	-0.126329
chr1	14967003	-0.0537912	chr2	106982392	-0.0466161
chr13	105063030	0.0399726	chr6	124076784	0.03272
chr9	100878669	0.0637499	chr7	41017790	0.0710318
chr14	75425355	0.0411174	chr8	18360824	0.0338069
chr1	107696631	0.0225544	chr18	90343892	0.0151941
chr3	20800339	-0.054416	chr6	73585025	-0.046895
chr5	141712915	-0.040678	chr15	54460741	-0.0331377
chr10	20471012	0.0606074	chr2	61738926	0.0529835
chr16	73350322	-0.0661637	chr18	8608841	-0.0584403
chr18	80706213	0.0279166	chr7	116634239	0.020137
chr12	99419028	0.0538436	chr10	81653668	0.0458491
chr3	20840868	-0.054416	chr14	99745167	-0.0464148
chr9	76714989	-0.0481705	chr15	31893143	-0.0398651
chr7	137187744	0.0591408	chr2	20020086	0.0503649
chr3	3141175	-0.0464174	chr7	76034449	-0.0375689
chr16	74362901	-0.0975044	chr13	116919113	-0.106369
chr14	102657724	-0.0520598	chr4	14399503	-0.0431803
chr2	159459932	-0.0741343	chr10	45987835	-0.0651289
chr14	66438549	0.0263707	chr10	56320876	0.0171127
chr11	40681248	0.0256617	chr11	45471745	0.0161923
chr8	38769758	-0.0414414	chr15	31865924	-0.0319602
chr16	73391689	-0.0661637	chr10	56969639	-0.0566317
chr2	160309118	0.0562771	chr1	73973385	0.0466867
chr6	80703165	-0.0704865	chr6	109270610	-0.0608268
chr4	111551370	-0.0467613	chr1	112410786	-0.0370504
chr15	45014831	-0.0687791	chr12	92651752	-0.0589347
chr4	76207891	-0.119188	chr7	13593671	-0.12908
chr11	70100702	0.036529	chr9	111365733	0.0265039
chr15	67295610	-0.0513363	chr3	76133493	-0.0412533
chr10	21746244	0.0254653	chr10	46611073	0.0152125
chr3	133217474	0.0528062	chr4	35565166	0.0421825
chr6	37411473	0.0432823	chr3	75936018	0.0324454
chr15	90083878	-0.0726442	chr18	8947533	-0.061351
chr1	123830146	-0.0890558	chr4	13926614	-0.0777273
chr1	34352111	0.0642909	chr9	58589936	0.0529498
chr4	107178777	0.063859	chr13	5530284	0.052436
chr9	34140163	-0.0577739	chr5	68467774	-0.0463369
chr8	80645627	0.0437699	chr14	43878504	0.0320099
chr14	97093743	-0.059471	chr9	51445793	-0.0473441
chr14	22830702	0.0275864	chr11	88971639	0.0153348
chr13	34375437	0.0400694	chr11	18058009	0.0277782
chr5	3085009	0.0678051	chr7	92377298	0.0554967
chr8	15562073	-0.0438409	chr10	125831210	-0.0313015
chr6	59533391	-0.0679188	chr15	86809493	-0.0552918
chr9	66102066	0.0594216	chr9	52793918	0.0467588
chr8	15597247	-0.0438409	chr7	90763848	-0.0310626
chr13	111634571	-0.0646254	chr9	32579146	-0.0518145
chr15	82523955	0.0454787	chr18	35657005	0.0325812
chr6	131918563	-0.0946654	chr15	86900121	-0.0816121
chr12	41410870	0.0518986	chr18	79943930	0.0388063
chr2	63033461	-0.0870049	chr12	28706277	-0.0738932
chr14	27385759	-0.0493106	chr15	22468336	-0.0360689
chr2	113041873	-0.0657397	chr9	101454751	-0.0522339
chr4	56785711	0.0520388	chr5	29394602	0.0384867
chr1	34574047	0.0642909	chr13	5969269	0.0506135
chr2	45423348	-0.100452	chr12	28667628	-0.0865347
chr13	119700650	-0.04583	chr9	35618748	-0.0318706
chr4	97102890	-0.0590507	chr5	70042635	-0.0447457
chr10	97145613	-0.0899761	chr10	102029364	-0.0754923
chr6	106999971	-0.0474026	chr2	117244935	-0.0327038
chr3	55646079	-0.0620836	chr18	40674752	-0.0473546
chr16	57699835	-0.0538031	chr7	55363782	-0.039041
chr12	107237051	-0.0585478	chr11	40195025	-0.0436801
chr8	99620563	-0.103633	chr13	116538273	-0.0887645
chr17	73342497	-0.0433606	chr9	82529331	-0.0284135
chr1	24564438	-0.0852693	chr10	102495187	-0.0700951
chr7	119729034	0.0422157	chr18	77772422	0.0269424
chr18	64010101	0.0626005	chr1	30640871	0.0468276
chr4	137778177	0.036063	chr9	26698500	0.0201607
chr12	107262315	-0.0585478	chr8	99303639	-0.0424387
chr12	26367380	-0.0629887	chr1	115505654	-0.0467798
chr4	88402314	0.0346463	chr4	120936695	0.0182962
chr8	86387530	0.0369156	chr11	52354160	0.0202757
chr1	45711539	-0.0503658	chr1	126976685	-0.0336561
chr2	149856550	0.0491336	chr10	81606960	0.0322841
chr6	9306214	-0.0526424	chr14	39260895	-0.0357852
chr9	88325774	0.0690524	chr4	130896951	0.0521266
chr9	66142883	0.0594216	chr3	75909355	0.0423962
chr6	101393970	-0.0682636	chr1	116142267	-0.0511985
chr9	118192303	0.0599962	chr2	49030011	0.0427638
chr3	107945095	0.0567848	chr13	6008741	0.03915
chr12	75686155	-0.0486417	chr13	78871511	-0.0308337
chr1	142737131	-0.0792392	chr17	41030166	-0.0613137
chr15	38801920	0.061255	chr14	65734886	0.0432844
chr8	107459854	0.0414828	chr2	56816052	0.0235101
chr1	21988396	-0.0676688	chr1	126927994	-0.0495823
chr1	29880881	-0.0690174	chr10	45497050	-0.0509136
chr15	48544816	-0.0710809	chr5	68487277	-0.052716
chr3	143403990	-0.0620424	chr15	72157250	-0.0436556
chr3	144288319	0.057101	chr10	33452677	0.0386997
chr14	112789984	-0.0808337	chr9	85111847	-0.0621029
chr14	102768475	-0.0520598	chr15	13319636	-0.0332071
chr9	97864482	-0.0651131	chr5	41731368	-0.0460853
chr9	34165115	-0.0577739	chr3	50702960	-0.0387237
chr3	17466836	-0.0488569	chr7	13250992	-0.0295592
chr18	27157801	-0.0949629	chr5	60572467	-0.0755412
chr7	85112750	-0.073175	chr12	28768140	-0.0536587
chr1	58567547	0.0580558	chr9	52764857	0.0383189
chr13	95421371	0.052351	chr18	20356402	0.0325871
chr13	58447756	0.0665038	chr7	78610227	0.0467146
chr7	62187531	-0.0555903	chr9	101397292	-0.0355466
chr1	175335204	-0.0639182	chr12	89302676	-0.0434367
chr5	59305236	-0.0594902	chr16	78706280	-0.0389555
chr7	74451960	-0.0580852	chr3	109408527	-0.0374651
chr10	86740488	-0.0621851	chr7	104693045	-0.041548
chr4	107206823	0.063859	chr2	102283726	0.0425607
chr2	158259497	0.0656771	chr8	18397076	0.0443352
chr4	76251328	-0.119188	chr7	13634746	-0.141009
chr15	6877480	0.0640924	chr7	92834856	0.042263
chr7	132749285	0.0457693	chr2	48964765	0.023815
chr13	106851215	-0.082981	chr9	117650702	-0.0609566
chr3	20872985	-0.054416	chr1	118960825	-0.0319605
chr5	9042044	0.0502371	chr9	52726793	0.0272643
chr18	15897475	-0.0601049	chr13	7120023	-0.03704
chr14	91148195	-0.0704061	chr11	112402702	-0.0472586
chr5	39810591	-0.102465	chr13	116505142	-0.0791426
chr2	122763705	-0.102932	chr5	60926558	-0.0793348
chr12	107301310	-0.0585478	chr13	119119599	-0.0344865
chr6	25091150	-0.0668529	chr15	42111384	-0.0427788
chr10	57957373	0.041497	chr9	89132422	0.0173374
chr1	100169105	-0.0653948	chr8	106781093	-0.040878
chr3	20922372	-0.054416	chr2	110293221	-0.0298254
chr15	6918724	0.0640924	chr6	140102580	0.0391773
chr4	8381249	0.0435454	chr1	7723791	0.0182331
chr1	29907167	-0.0690174	chr8	52407394	-0.0436246
chr16	73425585	-0.0661637	chr8	131454027	-0.0407543
chr13	111666408	-0.0646254	chr14	69897863	-0.0391447
chr5	3128212	0.0678051	chr18	56370802	0.042296
chr1	34620148	0.0642909	chr2	19979544	0.0385906
chr10	86786983	-0.0621851	chr8	52971200	-0.0364141
chr12	115210854	-0.0695458	chr5	86842527	-0.0437662
chr5	94800675	-0.0724638	chr5	71958151	-0.0465657
chr4	76273873	-0.119188	chr15	3187753	-0.145106
chr8	85077122	-0.0779906	chr13	103504987	-0.0520197
chr1	113170375	-0.0997705	chr10	45958683	-0.0735952
chr9	112086688	-0.0997275	chr10	56911392	-0.0735479
chr8	49511172	0.0512316	chr2	57252477	0.0249957
chr13	10394079	-0.0718839	chr9	84734665	-0.0456372
chr9	66174073	0.0594216	chr15	65409473	0.0328472
chr3	132174467	-0.0817078	chr10	65675383	-0.0548636
chr15	90114904	-0.0726442	chr13	84910797	-0.0457931
chr17	68395496	-0.0707062	chr14	105252031	-0.0437339
chr16	26096824	-0.0840033	chr1	159813469	-0.0567057
chr3	137631421	0.0546332	chr6	140065321	0.0269905
chr18	22363851	-0.0565799	chr3	126963898	-0.0287681
chr17	68416297	-0.0707062	chr7	90804522	-0.0428752
chr9	80630245	-0.0852073	chr15	42161459	-0.0573216
chr16	60580471	-0.110937	chr15	87276561	-0.0830341

## Sheet: Table 6
CTR - chromosome	CTR - location	CTR - average ToR	TTR - chromosome	TTR - location	TTR - average ToR
chr4	72073071	-0.111175	chr17	53933424	-0.111175
chr10	27572181	-0.0394996	chr13	89967939	-0.039499
chr1	87576298	0.0402159	chr7	118058731	0.0402168
chr3	136397813	-0.0429564	chr14	71183684	-0.0429574
chr1	70910107	-0.0722876	chr18	45888336	-0.0722886
chr9	16197585	-0.0779415	chr4	6941136	-0.0779403
chr17	3109202	-0.010011	chr1	12058471	-0.0100125
chr9	24567464	-0.0123668	chr7	125121505	-0.0123686
chr2	36420773	-0.039294	chr1	42699777	-0.0392909
chr18	48302826	-0.0775362	chr14	73016471	-0.0775394
chr10	82376893	0.0214838	chr14	57185204	0.0214873
chr13	108278998	0.0148304	chr5	141361889	0.0148266
chr18	63220433	0.0109736	chr11	82179663	0.0109695
chr11	47280402	-0.0764664	chr7	69033374	-0.0764708
chr7	3072821	0.0206145	chr1	138811875	0.020619
chr14	68636350	0.0383476	chr10	66618299	0.0383529
chr2	45984156	-0.0942208	chr18	30050328	-0.0942271
chr10	99389330	-0.0064333	chr1	165572470	-0.00643966
chr12	95937606	-0.0694608	chr5	41788869	-0.0694674
chr6	98145482	0.0021975	chr7	76034449	0.0022041
chr3	4235140	-0.0695871	chr4	142874183	-0.0695938
chr1	185252475	-0.0246755	chr14	57508490	-0.0246827
chr10	11008856	-0.0107799	chr1	96049662	-0.0107726
chr9	97912216	-0.0225124	chr10	96329709	-0.0225051
chr2	48840312	0.00231353	chr10	91162667	0.00232119
chr5	59345171	-0.0981807	chr5	88378467	-0.0981727
chr12	117780385	0.000861357	chr9	104230361	0.000853004
chr3	51975728	0.0172284	chr18	37030992	0.0172368
chr10	7767094	0.0076286	chr15	13319636	0.00763754
chr8	46966323	0.0289753	chr13	47320394	0.028966
chr11	21356008	0.0259925	chr12	12520558	0.0260019
chr5	59305236	-0.0981807	chr17	76261798	-0.0981709
chr13	88432412	-0.102744	chr3	70529564	-0.102754
chr12	44924471	-0.0818695	chr1	56142072	-0.0818803
chr4	151881459	0.000713122	chr9	8342745	0.000700789
chr4	95030293	-0.00501864	chr1	159452606	-0.00500629
chr18	53769847	0.00983131	chr15	59815430	0.00984394
chr10	71302263	-0.105402	chr11	27138847	-0.105389
chr1	107288456	-0.011542	chr4	122088818	-0.0115285
chr2	72396237	0.0223364	chr4	11831768	0.0223227
chr1	77225583	0.0198903	chr11	112512809	0.019874
chr2	53990176	-0.0930123	chr14	105689798	-0.0930287
chr4	4400698	-0.0423897	chr1	35465929	-0.0424065
chr7	82479084	-0.0154868	chr8	68219039	-0.0155041
chr10	39587110	0.018908	chr7	4866383	0.0188906
chr2	147425139	-0.0264672	chr3	10568812	-0.0264848
chr13	83045333	-0.0837303	chr12	37184422	-0.0837484
chr6	31835657	0.0138982	chr13	61945445	0.0139167
chr15	50826853	-0.0381287	chr10	96447580	-0.0381471
chr18	54159668	0.00983131	chr8	18550721	0.00985029
chr3	28780116	-0.0385916	chr12	16195432	-0.0385722
chr3	138193796	0.0105005	chr6	35387923	0.0104807
chr9	89345934	-0.0549411	chr8	61215677	-0.0549611
chr14	117175917	0.00627811	chr10	67765144	0.00625796
chr5	23177320	0.0360174	chr12	8474396	0.0360382
chr9	3161977	-0.0723734	chr3	21260135	-0.0723522
chr1	129534140	0.0117294	chr4	109582110	0.0117081
chr5	126624963	-0.0261919	chr14	67350290	-0.0262134
chr9	99575736	0.0281699	chr8	98848265	0.0281923
chr6	47999049	0.0227917	chr18	66467634	0.0228149
chr12	10089957	-0.0807494	chr12	98323325	-0.0807259
chr15	67507412	-0.0783555	chr1	6038771	-0.0783319
chr1	31713238	-0.101606	chr16	74863876	-0.101582
chr3	149844819	-0.0704317	chr4	69395699	-0.0704557
chr13	41294841	0.0207747	chr9	8186099	0.0207506
chr1	33891364	0.00178257	chr7	123337170	0.00175768
chr6	7886332	-0.0179025	chr3	127126944	-0.0179275
chr5	40131970	-0.0964275	chr14	70809106	-0.0964527
chr3	113787404	-0.100232	chr11	92715161	-0.100258
chr13	26877005	-0.0880831	chr10	54046998	-0.0881085
chr3	121546444	0.0372167	chr6	94206540	0.0371912
chr6	95798605	-0.0644637	chr14	79182651	-0.0644382
chr7	57401377	-0.0893182	chr14	84797173	-0.0892922
chr11	91169617	-0.0867907	chr1	123591719	-0.0867642
chr8	95610572	-0.00363765	chr7	68484332	-0.00361046
chr7	34254339	0.0402511	chr1	187226734	0.0402785
chr10	125243103	-0.0201055	chr10	37094138	-0.0200781
chr18	78841091	-0.0345031	chr16	50997579	-0.034531
chr7	71002208	-0.0333233	chr1	96184992	-0.0332953
chr10	32129079	-0.0789653	chr6	107381381	-0.0789361
chr2	7559213	-0.0662196	chr7	106313882	-0.066249
chr15	60188477	-0.0259132	chr6	135649468	-0.0259442
chr4	12411038	-0.0378306	chr10	68546363	-0.0378618
chr3	136373719	-0.0429564	chr3	50663935	-0.042988
chr1	79143320	-0.0342112	chr2	159655140	-0.0342437
chr13	90684298	-0.00791627	chr17	78361434	-0.00788382
chr3	136333413	-0.0429564	chr16	57780439	-0.0429235
chr3	141988098	-0.0153807	chr11	12391442	-0.0153475
chr8	95456613	-0.00363765	chr18	69044957	-0.00360444
chr15	32697317	-0.0458156	chr8	38691800	-0.0457823
chr18	22482670	-0.0649765	chr4	52357413	-0.0650102
chr5	20610982	0.0292403	chr10	5810806	0.0292065
chr17	42448894	-0.00103578	chr8	131656473	-0.00106978
chr5	126672294	-0.0261919	chr4	109847246	-0.0261572
chr8	118259761	0.0114663	chr2	65419664	0.0115011
chr3	139752481	-0.101378	chr16	84057720	-0.101414
chr4	44126142	0.045059	chr10	69543784	0.045023
chr18	20950702	0.0310757	chr17	44760394	0.0310397
chr12	27094075	-0.0135284	chr3	31534378	-0.0135649
chr13	21862326	-0.00968074	chr12	103910603	-0.00971751
chr18	72580877	-0.0985727	chr6	73986956	-0.0985359
chr12	6051635	-0.0817917	chr11	26973355	-0.0817548
chr15	50872558	-0.0381287	chr3	10650605	-0.038166
chr2	169633062	0.0272436	chr10	107534791	0.0272052
chr14	51718019	-0.0248184	chr6	55486181	-0.0247798
chr2	72339484	0.0223364	chr7	75883032	0.0222978
chr5	146943953	0.0178013	chr11	20781930	0.0177626
chr18	15991560	-0.0466911	chr3	115403991	-0.0466522
chr4	73964546	-0.0556025	chr1	145132628	-0.0556418
chr15	94307558	-0.0403932	chr10	13909979	-0.0404331
chr17	83075548	0.0366005	chr12	9123038	0.0365605
chr2	122870006	-0.0821957	chr6	109336604	-0.0821541
chr3	149794214	-0.0704317	chr16	51248667	-0.07039
chr7	104657954	-0.077304	chr8	29611283	-0.0772615
chr1	127305318	-0.0335126	chr5	54577286	-0.0334695
chr15	65095265	-0.0955928	chr4	76552473	-0.0956364
chr8	51715882	-0.124144	chr11	92017674	-0.1241
chr15	44822152	-0.120829	chr17	54437826	-0.120784
chr12	71308341	0.0323517	chr13	47291613	0.032396
chr3	56027073	-0.0289688	chr12	65704297	-0.0289227
chr6	64723987	-0.021661	chr16	89613068	-0.0216145
chr4	22983260	-0.0938505	chr2	108482514	-0.093897
chr7	134253155	-0.00526032	chr9	35490906	-0.00521372
chr1	24815131	-0.0543603	chr13	75841949	-0.0543123
chr6	31710123	0.0138982	chr6	122388602	0.0138502
chr9	99034126	0.0281699	chr10	90968247	0.0281216
chr13	103875571	0.0120909	chr17	35823374	0.0121395
chr12	95850418	-0.0570091	chr8	9883288	-0.0570578
chr3	91591838	-0.0714154	chr16	78766911	-0.0713663
chr16	73516415	-0.0679658	chr9	25590625	-0.0680156
chr2	44712420	-0.00984573	chr9	32579146	-0.00989585
chr11	24146276	-0.0435388	chr8	78484824	-0.0435893
chr11	29222354	0.0253033	chr7	72999994	0.0253537
chr13	67462139	-0.0203597	chr8	77544868	-0.0204107
chr9	75505526	0.0429395	chr10	84482229	0.0428869
chr17	3062778	-0.010011	chr8	68183016	-0.00995706
chr18	41043440	-0.112067	chr13	87376206	-0.112121
chr10	119695225	0.0242476	chr10	66724178	0.0243022
chr8	116949571	0.0114663	chr12	34084715	0.0114116
chr13	10440129	-0.076917	chr18	19838764	-0.0768623
chr17	50698947	-0.0833761	chr7	106442530	-0.0833211
chr16	70511380	-0.104209	chr2	110908938	-0.104264
chr11	90962014	-0.0867907	chr10	112209172	-0.0867347
chr17	39419938	-0.100107	chr18	88465580	-0.100164
chr5	87844516	-0.0578375	chr9	25511550	-0.0578944
chr11	18956287	-0.00188502	chr11	71156232	-0.00182783
chr15	94264121	-0.0403932	chr1	139238686	-0.040336
chr5	45122241	-0.0468722	chr1	106905915	-0.0468149
chr7	82687685	-0.0154868	chr10	92011611	-0.0155442
chr4	84646599	-0.0581765	chr17	15987480	-0.058119
chr18	54254323	0.00983131	chr14	21167323	0.00988876
chr16	73546574	-0.0679658	chr11	16086150	-0.0680238
chr12	95966251	-0.0735518	chr12	37113432	-0.0736099
chr10	3030451	-0.0546299	chr8	18098815	-0.0546886
chr1	122594053	-0.0353513	chr12	75470953	-0.0354102
chr13	103793032	0.0120909	chr7	65050857	0.01215
chr17	65696673	0.0236411	chr1	35927984	0.0235818
chr1	24766654	-0.0543603	chr3	159250785	-0.0543009
chr10	27491353	-0.0394996	chr2	124541711	-0.0395591
chr7	39222851	-0.0682668	chr10	50171323	-0.0683265
chr8	76523631	-0.060142	chr5	54764471	-0.0602023
chr1	70874112	-0.0722876	chr1	80630159	-0.0722271
chr2	3497062	-0.0157412	chr8	60940630	-0.0156803
chr3	64140944	-0.0178897	chr7	69934519	-0.0178287
chr15	71512126	-0.0636324	chr17	77971506	-0.0635713
chr9	33011316	-0.0489098	chr2	143100062	-0.0489719
chr7	15852130	0.00464717	chr13	57082585	0.0047099
chr13	69537538	-0.0515884	chr5	89219487	-0.0515231
chr1	16044362	0.00492109	chr18	80154055	0.00498658
chr6	130423279	-0.0949636	chr6	73962405	-0.0950296
chr17	48611254	-0.0170155	chr7	117026305	-0.016948
chr13	69558172	-0.0515884	chr8	61191587	-0.0515207
chr5	62934522	-0.076054	chr14	72636813	-0.0759855
chr4	82032247	0.0165799	chr16	95760612	0.0166496
chr6	116704095	-0.0176286	chr8	9171818	-0.0176984
chr10	39635407	0.018908	chr6	147182704	0.0188375
chr1	191901984	0.0355848	chr18	84572780	0.0356554
chr16	88511218	-0.105946	chr2	108398642	-0.105875
chr17	79039572	0.0341026	chr3	38108145	0.0341741
chr8	65616358	-0.0911266	chr3	125815553	-0.091055
chr2	56999491	-0.0506222	chr6	107580140	-0.0505504
chr2	89555473	-0.100948	chr8	79531643	-0.100876
chr4	73692089	-0.0556025	chr2	122553379	-0.0555304
chr5	52718045	0.0168087	chr10	66781189	0.0167366
chr6	47554740	0.0227917	chr1	71697075	0.0227193
chr16	42336048	-0.0256828	chr18	70931084	-0.0256104
chr15	55762924	-0.0120845	chr1	152411087	-0.0121571
chr4	141937188	-0.0273152	chr7	42513346	-0.0273882
chr13	26912033	-0.0880831	chr2	40014300	-0.0880096
chr15	6877480	0.010751	chr1	155727507	0.0106774
chr13	88480894	-0.102744	chr16	75269802	-0.10267
chr1	120533185	0.0271026	chr18	12562296	0.0270287
chr15	36979766	0.046452	chr5	130615648	0.0463779
chr9	10074484	-0.0968356	chr13	7475416	-0.0969101
chr13	68093104	-0.0203597	chr16	9292066	-0.0204342
chr17	39456233	-0.100107	chr15	24393057	-0.100181
chr3	14700127	-0.0594029	chr3	7678326	-0.0593278
chr11	9904262	-0.10209	chr13	7518241	-0.102014
chr3	152941738	0.0112848	chr10	67727844	0.0112078
chr10	7705160	0.0076286	chr9	105601384	0.00755149
chr1	187880047	-0.0119094	chr18	70842612	-0.0119869
chr8	33415601	-0.0326276	chr3	10611280	-0.0325498
chr18	81723868	-0.0472543	chr10	37299513	-0.0473323
chr14	23170270	0.0336239	chr1	186752456	0.0337022
chr10	99306303	-0.0064333	chr1	139001847	-0.00651185
chr15	3136638	-0.0455572	chr3	120797836	-0.0454785
chr13	106894662	-0.0889823	chr14	70375982	-0.0890614
chr13	21916946	-0.00968074	chr15	86598628	-0.00976054
chr9	83066107	-0.0139912	chr5	44638587	-0.0139113
chr14	11873583	-0.058549	chr17	17776959	-0.058629
chr4	98101885	0.0364011	chr12	13108344	0.0363208
chr4	82067118	0.0165799	chr15	31669757	0.016661
chr12	50564420	-0.0613344	chr6	73725897	-0.0612528
chr1	187720321	-0.0119094	chr2	65583012	-0.0118274
chr14	59087699	0.0255873	chr16	19988222	0.0255048
chr10	20471012	0.00485874	chr4	109629486	0.00494211
chr1	116185398	-0.108398	chr5	88450650	-0.108482
chr9	80874243	-0.0886106	chr5	43047390	-0.0886953
chr4	65919730	-0.107483	chr12	49983473	-0.107568
chr2	18495652	-0.0030326	chr14	57356299	-0.00294755
chr6	41070446	-0.0739561	chr1	30313425	-0.0738702
chr7	104693045	-0.077304	chr1	67341636	-0.0772178
chr3	91515539	-0.0714154	chr6	23823828	-0.0713289
chr1	31600563	-0.101606	chr13	7938879	-0.101693
chr4	128539180	0.0491569	chr6	51066332	0.0490703
chr7	71050177	-0.0333233	chr6	55545395	-0.0332365
chr16	70605223	-0.104209	chr3	3833357	-0.104122
chr11	9955903	-0.10209	chr4	52097158	-0.102178
chr2	172364712	0.0155749	chr10	107446484	0.0154864
chr14	87188987	-0.115741	chr11	92606117	-0.115831
chr10	81550064	-0.00326169	chr11	66517371	-0.00317188
chr14	95819047	-0.0842238	chr9	87645042	-0.0841338
chr8	5193403	-0.0755405	chr6	24353565	-0.0754506
chr8	51664299	-0.124144	chr14	37259852	-0.124054
chr18	81633832	-0.0472543	chr2	83051664	-0.0471623
chr7	36163777	-0.029991	chr10	16773227	-0.0298977
chr13	83009491	-0.0837303	chr5	14409240	-0.0836366
chr8	85161189	-0.0730407	chr5	86797351	-0.0731347
chr13	94084145	0.00865585	chr10	118808652	0.00875116
chr7	39264095	-0.0682668	chr4	93750925	-0.0683623
chr13	90638295	-0.00791627	chr18	82291366	-0.00801216
chr6	7859413	-0.0179025	chr7	138388992	-0.0179984
chr14	53280320	0.039947	chr11	112654039	0.0400437
chr3	14818382	-0.0594029	chr2	80940793	-0.0593054
chr16	13364141	0.0430488	chr7	116574933	0.0429511
chr14	71817729	0.0230628	chr1	187347968	0.0229645
chr15	67551360	-0.0783555	chr18	41705236	-0.0782562
chr18	63194429	0.0109736	chr13	120325114	0.011074
chr1	81530221	-0.025696	chr5	39334813	-0.0257966
chr14	21605929	-0.0296415	chr4	83597899	-0.0295405
chr14	115589824	-0.026682	chr9	88094700	-0.0265802
chr8	99906524	-0.103036	chr17	54562829	-0.102932
chr12	50660346	-0.0613344	chr17	76004593	-0.0614383
chr2	88443361	-0.100948	chr11	27107015	-0.100843
chr6	118020339	0.0377756	chr18	83174677	0.0376707
chr3	116184623	0.0256233	chr9	46238223	0.0257287
chr12	95780268	-0.0469906	chr5	58780320	-0.047097
chr4	12389868	-0.0378306	chr12	5597754	-0.0377239
chr6	25178767	-0.112351	chr2	108352546	-0.112458
chr1	37060024	0.0263802	chr6	73113034	0.0262731
chr18	22436148	-0.0649765	chr9	80522381	-0.0648688
chr8	65651446	-0.0911266	chr9	112324029	-0.0912348
chr13	41144298	0.0207747	chr18	84461466	0.0208835
chr2	115077095	-0.0144405	chr8	15418858	-0.0145498
chr13	69495432	-0.0515884	chr6	101485835	-0.0516977
chr2	54045860	-0.0930123	chr13	8012637	-0.0929029
chr18	53921182	0.00983131	chr6	108693282	0.00972185
chr1	122561316	-0.0353513	chr5	90334255	-0.0354615
chr4	80954130	-0.0464236	chr18	41945945	-0.046313
chr1	142850017	-0.116481	chr17	76389233	-0.116371
chr14	29545997	0.0606333	chr6	94371458	0.0607439
chr3	34173363	0.00376689	chr18	66612008	0.0036558
chr4	96318677	-0.068588	chr5	6189225	-0.0687002
chr10	3080013	-0.0546299	chr8	15700291	-0.0547426
chr8	5157897	-0.0755405	chr18	50840769	-0.0754276
chr1	122643605	-0.0353513	chr5	109207375	-0.0354643
chr15	87109805	-0.0375593	chr4	95721053	-0.037674
chr10	50703382	-0.0358179	chr7	90612668	-0.0359332
chr1	18433119	-0.0698174	chr15	9980334	-0.0697018
chr7	9939847	-0.0900591	chr5	42653119	-0.0899418
chr14	119703607	0.0489761	chr7	116530417	0.0488586
chr3	51688629	0.0172284	chr3	32490401	0.0173461
chr3	34326848	0.00376689	chr16	10128236	0.00364884
chr4	94945172	-0.00501864	chr7	111762523	-0.00490051
chr7	26222907	-0.0193112	chr18	82205328	-0.0194298
chr2	125220412	-0.00193402	chr8	68131686	-0.00205294
chr2	66629098	-0.0938784	chr16	74810766	-0.0939976
chr14	95974340	-0.0842238	chr12	66503994	-0.0841037
chr12	43192111	-0.0884243	chr3	11001672	-0.0883036
chr17	39368266	-0.100107	chr2	110878977	-0.0999855
chr5	52775003	0.0168087	chr7	75923480	0.0169302
chr13	81382225	-0.0245427	chr7	92992308	-0.0244191
chr9	120059080	0.0325627	chr7	75806612	0.0324391
chr11	110416404	-0.0319074	chr13	107894763	-0.0317835
chr11	13122459	-0.097196	chr3	78380695	-0.0973208
chr12	6123612	-0.0817917	chr2	39969885	-0.0816664
chr1	31655052	-0.101606	chr10	123465152	-0.101732
chr5	49375201	-0.0803084	chr1	56658893	-0.0801824
chr18	30601206	-0.0312369	chr7	23580942	-0.031363
chr14	31594436	-0.000825009	chr3	85325908	-0.000697968
chr12	89387551	-0.0673489	chr1	146077122	-0.0672215
chr2	18464865	-0.0030326	chr8	60851177	-0.00290509
chr16	14587394	-0.0114348	chr3	127173303	-0.0113067
chr1	129659204	0.0117294	chr3	22242947	0.0118581
chr1	187840428	-0.0119094	chr8	50745156	-0.0117804
chr14	117085056	0.00627811	chr8	29025425	0.00640772
chr15	50773755	-0.0381287	chr13	3268003	-0.0379989
chr14	68660831	0.0383476	chr5	54075327	0.0382176
chr15	44861697	-0.120829	chr17	54000113	-0.120699
chr10	86740488	-0.0411147	chr2	94491545	-0.0409837
chr15	37764557	0.0182762	chr13	56969851	0.018145
chr10	7812646	0.0076286	chr14	52912398	0.0077608
chr16	26975921	-0.0907278	chr10	124567634	-0.0908602
chr7	36105770	-0.029991	chr18	70317014	-0.0298576
chr1	167102981	0.0194385	chr13	61990658	0.0193049
chr13	49988947	-0.012803	chr1	71449294	-0.0126675
chr9	98999387	0.0281699	chr10	67240126	0.028034
chr12	27145121	-0.0135284	chr12	13456436	-0.0133919
chr1	12455904	0.0237927	chr18	32462805	0.0239303
chr6	41144363	-0.0739561	chr4	7611019	-0.0738184
chr9	67869968	-0.0108058	chr9	78847122	-0.0109448
chr17	72931436	-0.000543475	chr11	109601879	-0.000684298
chr9	97864482	-0.0225124	chr3	154460860	-0.0226541
chr7	62320568	-0.0663688	chr17	94597897	-0.0665106
chr1	51539858	0.00663444	chr15	31113411	0.00677699
chr8	33449610	-0.0326276	chr2	39198842	-0.032484
chr15	27321052	0.00314039	chr9	88325774	0.00299591
chr1	177379373	-0.0230096	chr9	13249103	-0.0231546
chr10	99260765	-0.0064333	chr14	104533765	-0.00628804
chr15	27386737	0.00314039	chr7	89248720	0.00299387
chr5	92245567	-0.0488513	chr6	18619507	-0.0487047
chr15	55818878	-0.0120845	chr15	26154333	-0.0122323
chr18	22410782	-0.0649765	chr18	90101833	-0.0651248
chr18	78790610	-0.0345031	chr1	23615568	-0.0346527
chr5	45172997	-0.0468722	chr8	18152497	-0.047022
chr16	7361084	-0.0675596	chr16	51704714	-0.0677094
chr9	24594442	-0.0123668	chr12	5421253	-0.012517
chr10	27517982	-0.0394996	chr3	159353373	-0.0396498
chr8	116989632	0.0114663	chr9	73192047	0.011316
chr1	33920544	0.00178257	chr5	99402036	0.00163136
chr1	109310147	-0.118348	chr2	108312365	-0.118197
chr10	71259369	-0.105402	chr17	76311369	-0.10525
chr10	10925812	-0.0107799	chr6	121503988	-0.010625
chr13	90608021	-0.00791627	chr8	84133601	-0.00807128
chr8	65695079	-0.0911266	chr1	67437941	-0.0909716
chr11	7227755	0.010108	chr8	8523302	0.0102637
chr13	116363515	-0.0458169	chr5	63866050	-0.0459729
chr16	52683324	-0.109546	chr17	76342539	-0.109702
chr14	34679122	-0.0752455	chr18	40620724	-0.0754029
chr8	117061883	0.0114663	chr7	128819120	0.0116246
chr13	93958423	0.00865585	chr18	33692661	0.00881438
chr13	79853611	-0.0813523	chr2	43748010	-0.0815115
chr15	10684727	0.0264047	chr7	37784117	0.0265651
chr7	62187531	-0.0663688	chr1	30364827	-0.0665293
chr6	41102487	-0.0739561	chr18	41736428	-0.0741169
chr18	42417437	-0.0160552	chr3	10496915	-0.0162168
chr6	76327145	-0.116135	chr4	30362720	-0.116297
chr3	14662357	-0.0594029	chr3	41952850	-0.0592403
chr17	72897294	-0.000543475	chr7	70619885	-0.000379643
chr5	49413308	-0.0803084	chr9	87673641	-0.0804733
chr1	175254928	-0.0303478	chr9	78989298	-0.0305137
chr2	133287170	-0.0419872	chr10	37257975	-0.04182
chr12	93128805	-0.109162	chr14	37156753	-0.10933
chr5	92367115	-0.0488513	chr3	78721284	-0.0486796
chr10	99229175	-0.0064333	chr12	92437442	-0.00626134
chr7	9796617	-0.0900591	chr1	67806844	-0.0902322
chr8	65737925	-0.0911266	chr14	113139157	-0.0909529
chr3	14994909	-0.0594029	chr12	66329814	-0.0592282
chr15	67469283	-0.0783555	chr6	23871806	-0.0781808
chr1	65816544	-0.0351779	chr8	15562073	-0.035003
chr13	49965548	-0.012803	chr1	13951431	-0.0126277
chr7	50786342	-0.0977549	chr4	7078647	-0.0975789
chr5	49344155	-0.0803084	chr15	24530972	-0.0804851
chr13	10394079	-0.076917	chr17	53692312	-0.0767402
chr15	66149767	-0.0238982	chr9	77051443	-0.0237212
chr17	77175341	-0.0913883	chr4	143028032	-0.0915658
chr14	95854484	-0.0842238	chr5	88282038	-0.0844012
chr3	52071702	0.0172284	chr17	48001175	0.0174082
chr1	167198107	0.0194385	chr2	158778070	0.0192578
chr6	64830010	-0.021661	chr3	132550863	-0.0214788
chr9	46655320	-0.00245001	chr8	78195487	-0.00226768
chr10	85128205	0.00138605	chr2	147091096	0.0015691
chr11	110574136	-0.0319074	chr15	72316668	-0.0317241
chr18	26826527	-0.124399	chr11	92544837	-0.124583
chr7	26420768	-0.0193112	chr1	20679817	-0.0191267
chr10	112597485	-0.121572	chr10	103997174	-0.121757
chr13	94038762	0.00865585	chr16	95176143	0.00884108
chr4	94872102	-0.00501864	chr7	128925998	-0.0048332
chr15	28970659	-0.0994456	chr2	107812236	-0.0996322
chr14	99412187	-0.0386662	chr12	13634716	-0.0388529
chr1	40845077	-0.0695147	chr18	85555130	-0.0693276
chr3	99056286	-0.0689158	chr11	10926805	-0.0691064
chr3	91555522	-0.0714154	chr1	50837332	-0.071222
chr12	14147584	-0.0895001	chr18	26420036	-0.0896954
chr13	39150077	-0.036253	chr6	56330679	-0.0360576
chr1	77422228	0.0198903	chr10	91031755	0.0196938
chr6	68131900	-0.0934278	chr11	92764367	-0.0932304
chr5	55217594	-0.0924504	chr3	124046892	-0.0926479
chr2	48865925	0.00231353	chr8	78162024	0.00251133
chr6	89756406	-0.00749519	chr11	71636959	-0.00769338
chr12	6074554	-0.0817917	chr18	50887232	-0.0815934
chr3	52030325	0.0172284	chr18	12634652	0.0174267
chr13	93989006	0.00865585	chr18	84367815	0.00845563
chr11	10001486	-0.10209	chr8	78893045	-0.101889
chr2	170880086	-0.00581648	chr10	6571141	-0.00561455
chr11	110360437	-0.0319074	chr3	33757885	-0.0317051
chr11	13078483	-0.097196	chr9	39122008	-0.0973984
chr4	16720233	-0.110416	chr11	92645450	-0.110214
chr7	76675181	-0.0597245	chr16	39498834	-0.0599274
chr8	85077122	-0.0730407	chr1	151986198	-0.0728375
chr7	15817692	0.00464717	chr14	21205453	0.00444323
chr12	95825637	-0.05347	chr3	70183025	-0.0532635
chr4	132722467	0.0521968	chr6	116152699	0.0519903
chr4	141886924	-0.0273152	chr13	9809470	-0.0275244
chr9	46591137	-0.00245001	chr16	55645778	-0.00265922
chr1	176817568	-0.0230096	chr5	141980460	-0.0227989
chr5	28219576	0	chr2	144573084	-0.000211199
chr18	46801143	0.00830745	chr9	74627434	0.00851897
chr15	71530669	-0.0636324	chr10	112033489	-0.0634208
chr5	92336327	-0.0488513	chr3	128866599	-0.0486395
chr14	95950873	-0.0842238	chr18	41661863	-0.084012
chr16	70549696	-0.104209	chr11	27624110	-0.103997
chr18	46959350	0.00830745	chr10	90276499	0.00852014
chr4	81007993	-0.0464236	chr3	128320690	-0.0462103
chr12	66823844	-0.110472	chr11	27175933	-0.110686
chr15	90114904	-0.0512151	chr6	7389860	-0.0509964
chr2	46042735	-0.0942208	chr15	24436336	-0.0940005
chr5	40095210	-0.0964275	chr2	94823359	-0.0962069
chr10	86786983	-0.0411147	chr2	159605476	-0.0413364
chr9	69311450	0.0299995	chr12	70042805	0.0302217
chr9	3116240	-0.0723734	chr18	52552320	-0.0721509
chr9	86293161	0.0147366	chr7	121011542	0.0145124
chr10	46417211	-0.111823	chr2	107896018	-0.111598
chr13	58024126	0.0136424	chr16	34121286	0.0134142
chr2	172403967	0.0155749	chr8	131538308	0.0158059
chr9	13795398	0.026622	chr7	75257422	0.0268561
chr16	26942924	-0.0907278	chr1	142519764	-0.0904913
chr17	77196565	-0.0913883	chr11	27710737	-0.0916256
chr13	26824172	-0.0880831	chr4	7010477	-0.0878432
chr10	7747716	0.0076286	chr5	141410195	0.00738817
chr15	87017900	-0.0375593	chr3	22587284	-0.0373183
chr12	74758046	-0.00696805	chr13	38762851	-0.0067266
chr16	42280748	-0.0256828	chr16	89593576	-0.0254401
chr3	55946081	-0.0289688	chr11	40265697	-0.028726
chr2	4749427	0.0232326	chr15	92994686	0.0229893
chr2	46065870	-0.0942208	chr2	110836904	-0.0939768
chr6	95821003	-0.0644637	chr9	25564799	-0.06471
chr9	46630540	-0.00245001	chr15	52853910	-0.00269662
chr15	37797492	0.0182762	chr18	62196781	0.0185231
chr4	72114343	-0.111175	chr4	30396854	-0.111422
chr7	9912190	-0.0900591	chr10	123375322	-0.0898112
chr13	116314460	-0.0458169	chr16	78589751	-0.0460652
chr3	59877081	-0.0745885	chr3	120595751	-0.0743393
chr8	69494711	-0.0791289	chr16	58899589	-0.0793787
chr14	96014908	-0.0842238	chr5	79195172	-0.083973
chr5	92285741	-0.0488513	chr16	89475576	-0.0485989
chr18	81587268	-0.0472543	chr12	7889406	-0.0475071
chr11	24196219	-0.0435388	chr18	60017440	-0.0437931
chr12	96062369	-0.0872788	chr9	112771911	-0.0870244
chr6	31916307	0.0138982	chr3	85429898	0.0141533
chr18	81750382	-0.0472543	chr5	91012743	-0.047511
chr6	90491900	0.0334785	chr12	9146420	0.0332212
chr2	45928632	-0.0942208	chr2	111490038	-0.0944782
chr4	76954411	-0.128593	chr13	88090359	-0.128335
chr1	175335204	-0.0303478	chr8	46363673	-0.0306078
chr16	12165974	-0.0363224	chr2	143186806	-0.0365836
chr12	50523168	-0.0613344	chr18	71164786	-0.0615973
chr6	31798920	0.0138982	chr15	31687250	0.0141628
chr13	108236212	0.0148304	chr9	78661777	0.0145657
chr10	34839664	-0.096803	chr4	52136665	-0.0965363
chr13	108326211	0.0148304	chr4	141454195	0.0150973
chr2	160190707	0.0219798	chr16	8996950	0.0217127
chr15	71571507	-0.0636324	chr18	50753901	-0.0638998
chr18	46760403	0.00830745	chr8	89368109	0.00803954
chr6	62028274	-0.113086	chr5	62525073	-0.113354
chr18	61006464	0.0454971	chr5	54022462	0.0457675
chr3	39513454	-0.0724014	chr12	65461782	-0.0726735
chr13	4886791	-0.027889	chr8	78372976	-0.0276157
chr4	23007344	-0.0938505	chr15	53877124	-0.093577
chr14	95903994	-0.0842238	chr3	123993971	-0.0844987
chr11	110517720	-0.0319074	chr8	67457982	-0.0316318
chr3	59838907	-0.0745885	chr5	43148100	-0.0743124
chr16	75834261	-0.054121	chr4	31579590	-0.0538442
chr1	146592954	-0.113769	chr10	124392919	-0.114046
chr12	89429076	-0.0673489	chr12	60498534	-0.0670707
chr17	18256237	-0.104689	chr4	29858768	-0.104971
chr6	25225728	-0.112351	chr10	123547305	-0.112634
chr18	54111473	0.00983131	chr11	108875243	0.00954742
chr5	28274696	0	chr5	44543169	-0.000284213
chr2	115175282	-0.0144405	chr1	152393103	-0.0147254
chr2	172444093	0.0155749	chr1	156629350	0.0158613
chr1	18471197	-0.0698174	chr6	111950582	-0.0701046
chr5	49464675	-0.0803084	chr10	38229902	-0.0800206
chr13	93924798	0.00865585	chr8	107086607	0.00894369
chr18	72535328	-0.0985727	chr2	108447758	-0.0988607
chr1	47668621	-0.105952	chr15	43995243	-0.10624
chr17	5336292	0.00607567	chr8	115113493	0.00578507
chr2	91869018	0.0444331	chr6	94846585	0.0447239
chr3	52109218	0.0172284	chr16	18934826	0.0175223
chr14	106065412	-0.125457	chr17	54407180	-0.125161
chr10	100439912	-0.106451	chr11	92669717	-0.106748
chr12	50613772	-0.0613344	chr9	87820841	-0.0616326
chr10	7657335	0.0076286	chr11	112429170	0.00792908
chr8	85112806	-0.0730407	chr15	13882409	-0.0727348
chr14	38410549	-0.0954503	chr10	124535360	-0.0951431
chr10	86696804	-0.0411147	chr2	48376327	-0.0414224
chr15	86962947	-0.0375593	chr8	32293328	-0.0372507
chr5	129563723	0.0417928	chr14	27385759	0.0414839
chr2	101620817	0.0247411	chr5	134185872	0.0244316
chr15	87065776	-0.0375593	chr2	114111272	-0.037249
chr6	31751466	0.0138982	chr1	174497879	0.0142117
chr4	73913145	-0.0556025	chr3	128815649	-0.0559159
chr18	61591114	0.0454971	chr10	90839676	0.0451835
chr4	30771837	-0.0822589	chr18	40674752	-0.0825726
chr8	95498541	-0.00363765	chr7	35770791	-0.00395184
chr11	110465972	-0.0319074	chr16	39300428	-0.0315921
chr14	96034802	-0.0842238	chr3	3395810	-0.0839055
chr8	33503960	-0.0326276	chr6	35692005	-0.0329467
chr15	71732382	-0.0636324	chr1	67248746	-0.0639517
chr6	41171488	-0.0739561	chr1	96431240	-0.0742779
chr18	13211224	-0.00718324	chr18	11219104	-0.00686036
chr1	65775443	-0.0351779	chr7	23554638	-0.0348536
chr3	56071389	-0.0289688	chr9	35679057	-0.0292959
chr15	27365823	0.00314039	chr9	22947133	0.0028113
chr3	56003008	-0.0289688	chr3	3141175	-0.0292988
chr15	71700199	-0.0636324	chr7	48290005	-0.0639649
chr3	59815221	-0.0745885	chr5	96165626	-0.0749264
chr5	143198243	0.05067	chr5	53543821	0.0510096
chr1	174991894	-0.0303478	chr18	83689797	-0.030688
chr4	16773199	-0.110416	chr4	29894509	-0.110075
chr6	95750761	-0.0644637	chr11	42823573	-0.0641206
chr16	84799556	-0.0529198	chr13	26349639	-0.0532648
chr1	14378708	-0.0442898	chr13	15715310	-0.0446383
chr2	46105226	-0.0942208	chr1	123646374	-0.0945698
chr3	14942089	-0.0594029	chr3	157128852	-0.0590481
chr10	27626554	-0.0394996	chr6	67610355	-0.0398549
chr4	16802416	-0.110416	chr4	50183286	-0.11006
chr13	57967347	0.0136424	chr10	78064267	0.0132844
chr10	86883728	-0.0411147	chr11	42970630	-0.0414758
chr13	65268734	-0.0203597	chr10	107173635	-0.0207218
chr1	17241168	-0.052726	chr17	68416297	-0.0523627
chr18	22526281	-0.0649765	chr18	45940666	-0.0653442
chr2	133183937	-0.0419872	chr12	26217453	-0.0416185
chr6	112934954	0.0392396	chr7	116605725	0.0388649
chr1	51586629	0.00663444	chr3	107512817	0.00700985
chr1	120588583	0.0271026	chr2	17684851	0.0267261
chr10	64474606	-0.108953	chr11	27592057	-0.108575
chr10	125267957	-0.0201055	chr3	91075715	-0.0197238
chr2	115124723	-0.0144405	chr5	89476462	-0.0148233
chr6	64885809	-0.021661	chr12	13517018	-0.0220439
chr12	90815086	-0.0673489	chr4	16245103	-0.0669637
chr13	65026912	-0.0203597	chr2	113995715	-0.0207457
chr8	99953379	-0.103036	chr18	51045881	-0.102647
chr10	46459329	-0.111823	chr10	104074983	-0.111431
chr1	14325801	-0.0442898	chr1	4373057	-0.0446823
chr1	12504513	0.0237927	chr8	131485140	0.0233991
chr6	64773606	-0.021661	chr2	159061813	-0.0212649
chr10	86828528	-0.0411147	chr9	87978040	-0.041512
chr8	76556494	-0.060142	chr10	124796096	-0.0605423
chr15	94040772	-0.0403932	chr4	56149052	-0.0399905
chr5	30043616	0.0389917	chr1	186786639	0.038584
chr12	95890830	-0.0627805	chr3	120151254	-0.062372
chr5	55161635	-0.0924504	chr17	53799419	-0.0920367
chr18	54200945	0.00983131	chr4	122235386	0.00940358
chr10	112642020	-0.121572	chr17	76818616	-0.122001
chr16	75857137	-0.054121	chr3	120090448	-0.053688
chr6	31858656	0.0138982	chr13	48343874	0.0143317
chr4	94993961	-0.00501864	chr10	78616265	-0.0045825
chr13	64987048	-0.0203597	chr5	96544644	-0.020797
chr4	74011539	-0.0556025	chr12	98496156	-0.0560431
chr11	90929823	-0.0867907	chr5	68578626	-0.0863452
chr8	76582754	-0.060142	chr1	30406430	-0.0605878
chr12	90868682	-0.0673489	chr4	103556446	-0.0669016
chr5	9777777	-0.101023	chr1	30126441	-0.100574
chr12	50698416	-0.0613344	chr15	13805744	-0.0617859
chr13	103987707	0.0120909	chr9	30474310	0.0125505
chr14	79709124	-0.117103	chr17	53971711	-0.116643
chr11	91067878	-0.0867907	chr1	126786076	-0.0863235
chr4	77045891	-0.128593	chr10	124286830	-0.128124
chr2	42531435	-0.12214	chr13	87464367	-0.122628
chr12	50455719	-0.0613344	chr3	107037718	-0.0608413
chr12	90908380	-0.0673489	chr7	69565094	-0.0668531
chr4	86182757	-0.0181476	chr18	47734885	-0.0186488
chr10	54375813	-0.115053	chr15	43442394	-0.115556
chr18	30647266	-0.0312369	chr1	55783914	-0.0307301
chr16	84549635	-0.0529198	chr5	90460050	-0.0534268
chr4	16846394	-0.110416	chr8	79468473	-0.109898
chr4	77084280	-0.128593	chr11	92045349	-0.128052
chr2	7533033	-0.0662196	chr8	63206021	-0.0656731
chr3	42509865	-0.118784	chr4	29959379	-0.11934
chr16	29619219	0.0472971	chr1	191102110	0.0478582
chr4	94895142	-0.00501864	chr9	104271696	-0.00443763
chr18	22363851	-0.0649765	chr8	99504717	-0.0655588
chr8	100010041	-0.103036	chr17	89264899	-0.103628
chr1	100668001	-0.105833	chr17	53891847	-0.105237
chr13	103959730	0.0120909	chr5	54253989	0.0127021
chr11	91018332	-0.0867907	chr15	50155140	-0.0861682
chr4	94818960	-0.00501864	chr7	123383483	-0.00438826
chr18	81688773	-0.0472543	chr18	45213078	-0.0478868
chr12	50742701	-0.0613344	chr9	9679554	-0.0619817

## Sheet: Table 7
CTR - chromosome	CTR - location	CTR - average ToR	TTR - chromosome	TTR - location	TTR - average ToR
chr18	76782223	-0.0636835	chr4	72402296	-0.0636837
chr13	4650378	0.0055052	chr10	83762663	0.00550485
chr4	132310302	0.069335	chr2	147791884	0.0693344
chr6	134455804	0.0791204	chr12	83055984	0.0791216
chr5	126875340	-0.120023	chr1	12058471	-0.120024
chr1	55783914	-0.112983	chr13	106647676	-0.112982
chr18	14008773	-0.101881	chr13	116811737	-0.101883
chr2	49545259	0.0297895	chr12	41098273	0.0297875
chr10	44585829	-0.0540264	chr10	91970166	-0.0540288
chr7	59815020	-0.113864	chr13	61106004	-0.113861
chr7	93827717	-0.119396	chr2	106034633	-0.119393
chr18	34598310	0.0776884	chr12	113668095	0.077685
chr8	95012638	0.0126313	chr9	23620067	0.0126276
chr16	63387891	-0.0787844	chr7	115388469	-0.0787803
chr11	45155863	-0.0927449	chr8	18098815	-0.0927405
chr13	26951804	-0.00403108	chr7	48587338	-0.00403561
chr11	93916176	0.077368	chr2	13086656	0.0773634
chr15	41321308	0.0400682	chr5	119140645	0.0400632
chr12	42034768	-0.107649	chr18	45888336	-0.107643
chr17	87783315	0.0415379	chr14	56987359	0.0415431
chr10	30690336	0.0157989	chr16	35933420	0.0158044
chr7	65318468	0.0766115	chr12	35601100	0.0766058
chr7	119619689	-0.0596086	chr18	73625703	-0.0596016
chr18	76814130	-0.0636835	chr1	127013515	-0.0636764
chr7	27089149	0.0795319	chr9	72675747	0.0795398
chr16	3474530	0.0724683	chr3	61042398	0.0724602
chr6	36796680	-0.0419734	chr16	90002734	-0.041965
chr15	13453124	-0.104591	chr8	18027664	-0.104582
chr10	15138666	-0.0366373	chr8	7976981	-0.0366287
chr11	68058323	0.0851994	chr7	130803081	0.0852082
chr6	131991882	-0.110427	chr8	92388987	-0.110436
chr10	5377065	0.047707	chr18	4820882	0.0476972
chr17	83660106	0.061011	chr12	35514712	0.061021
chr16	14916876	0.0315327	chr4	130120968	0.0315427
chr13	93758532	-0.00356283	chr5	13082262	-0.00357294
chr10	50171323	-0.0953156	chr1	76032184	-0.0953042
chr7	109373979	0.0759671	chr4	98475613	0.0759556
chr3	158601488	-0.0660462	chr2	68193161	-0.0660578
chr4	95663516	-0.107822	chr1	11619677	-0.10781
chr13	54864061	0.0730775	chr11	57539835	0.0730656
chr11	41212101	-0.111232	chr7	136541743	-0.11122
chr15	28888476	-0.102326	chr14	57901056	-0.102338
chr16	42761385	0.0362426	chr12	52343498	0.0362559
chr5	13717871	0.0569668	chr5	73074076	0.0569803
chr8	98081240	0.0671456	chr12	113721727	0.0671591
chr7	76521773	-0.11199	chr13	61850623	-0.112003
chr1	192935349	0.0784581	chr17	71299641	0.0784441
chr17	48113856	-0.109511	chr7	71050177	-0.109525
chr5	121342352	0.0710162	chr5	53595277	0.0710021
chr11	49219576	0.0703465	chr12	113705411	0.0703613
chr15	92255282	-0.0849199	chr9	101561177	-0.0849049
chr10	50126679	-0.0953156	chr17	11422192	-0.095331
chr4	132722467	0.069335	chr9	34479976	0.069351
chr10	30408860	0.0157989	chr2	17684851	0.0157828
chr2	45928632	-0.0955863	chr13	107152283	-0.0955702
chr14	123156793	-0.0714531	chr8	117223570	-0.0714358
chr4	5398761	-0.0777268	chr12	7582787	-0.0777451
chr3	110467546	-0.102765	chr5	47130690	-0.102746
chr16	13404672	0.0827086	chr2	13118891	0.0827282
chr1	79178422	-0.0877503	chr7	56521739	-0.0877699
chr10	30380215	0.0157989	chr13	23402136	0.015779
chr10	107414568	0.0459043	chr3	69584588	0.045883
chr16	52978547	-0.105864	chr13	69371930	-0.105842
chr18	79428305	-0.0340005	chr2	9549222	-0.0339774
chr6	3131127	-0.0662885	chr3	83198470	-0.0663118
chr17	42894728	-0.0318195	chr12	119190615	-0.0318429
chr7	40582641	-0.0908708	chr7	57913284	-0.0908944
chr13	21916946	0.0351375	chr5	16708064	0.0351612
chr5	13686483	0.0569668	chr9	69350304	0.0569909
chr6	97443037	0.0275413	chr6	108283807	0.027517
chr2	150838461	0.0294348	chr11	57277527	0.0294103
chr15	31997824	-0.0697445	chr9	46974643	-0.0697691
chr6	147870445	-0.049704	chr3	91359598	-0.0497292
chr3	147728975	-0.00206353	chr14	104113196	-0.00208959
chr12	57762004	-0.100147	chr8	18054153	-0.100174
chr11	3054756	0.0779168	chr18	75668599	0.07789
chr14	103218542	-0.0965454	chr9	30035907	-0.096518
chr3	65825500	0.0776564	chr2	69732720	0.077629
chr5	107406555	0.0729085	chr1	108088475	0.0728807
chr7	91046395	-0.0719382	chr2	140662156	-0.0719665
chr3	138193796	0.0635708	chr10	95562323	0.0635425
chr11	72448059	0.0817255	chr13	13642247	0.0816965
chr5	81979724	-0.0106337	chr6	35587219	-0.010663
chr3	30267098	0.0498244	chr5	5838617	0.0497949
chr2	105264215	-0.0616383	chr7	42513346	-0.0616085
chr10	95858847	0.0322471	chr4	85710909	0.0322169
chr15	6474370	0.0792674	chr11	29681811	0.0792981
chr15	13382982	-0.104591	chr8	79490497	-0.104559
chr12	51395857	-0.0968659	chr2	149743950	-0.0968971
chr3	56027073	0.0430599	chr11	6853228	0.0430936
chr1	65775443	-0.0661626	chr14	101187247	-0.0661972
chr17	88002536	0.0415379	chr4	94705427	0.0415028
chr4	126147127	0.0885287	chr2	13521680	0.0885657
chr5	121308127	0.0710162	chr12	113702266	0.0709785
chr15	22792109	-0.0525387	chr6	22624748	-0.052501
chr5	49290920	-0.0993711	chr5	131324046	-0.0994089
chr18	24003984	0.0279364	chr3	123407050	0.0278981
chr15	89708291	0.0016124	chr14	22943603	0.00165093
chr10	53790574	-0.116401	chr11	34254275	-0.116441
chr13	19456541	-0.0221026	chr3	151290604	-0.0220632
chr12	14147584	-0.106953	chr17	11352602	-0.106913
chr13	95518932	0.0559193	chr13	111634571	0.0559594
chr7	91006585	-0.0719382	chr2	135555225	-0.0719784
chr8	61392912	-0.114238	chr9	97503055	-0.114198
chr10	59075710	0.0704436	chr12	113704785	0.0704842
chr13	27487688	-0.00403108	chr15	67343839	-0.00407184
chr10	30449187	0.0157989	chr9	102116584	0.0158402
chr1	43149312	0.0573323	chr5	130592956	0.0573739
chr7	129225685	-0.0277205	chr5	22466507	-0.0277622
chr7	124000084	-0.10595	chr1	83517897	-0.105992
chr14	68636350	0.0788687	chr9	71446766	0.0789107
chr13	92439595	-0.021499	chr15	35849191	-0.0215411
chr13	74726714	0.0107353	chr13	108585041	0.0107781
chr16	45277182	0.0560734	chr15	51394840	0.0560306
chr13	37079790	0.0476059	chr8	26091420	0.0475628
chr9	15737883	-0.100827	chr7	71002208	-0.100871
chr1	179799224	0.0625972	chr12	9146420	0.0625531
chr5	3210134	0.0405375	chr13	100698678	0.0404933
chr3	153819581	-0.0567305	chr13	57248602	-0.0567747
chr10	41453832	0.0540264	chr2	145695617	0.0539821
chr10	79480262	0.0663829	chr12	113725456	0.0664272
chr12	54330702	-0.0167901	chr2	122763705	-0.0168345
chr10	31777818	-0.0942665	chr10	4014322	-0.0942217
chr4	154128030	0.0850242	chr12	9021611	0.0850693
chr4	41729746	0.0654909	chr2	18211711	0.0654457
chr17	48171712	-0.109511	chr2	161712018	-0.109465
chr11	32385890	0.0815406	chr9	35130677	0.081586
chr12	51519836	-0.0968659	chr3	62511157	-0.0969116
chr10	15057944	-0.0366373	chr1	141159020	-0.0366833
chr4	118886949	0.0628693	chr7	118058731	0.0628233
chr14	68660831	0.0788687	chr18	5362682	0.078915
chr16	20767559	0.0831652	chr10	110544362	0.0831186
chr18	54391210	-0.0161231	chr4	131005290	-0.0160763
chr1	179743150	0.0625972	chr12	99419028	0.0626442
chr10	81730128	0.0663829	chr12	113725924	0.0663354
chr6	18863267	-0.117852	chr11	18464060	-0.1179
chr6	36836744	-0.0419734	chr14	18510500	-0.0420211
chr16	52997576	-0.105864	chr5	46622353	-0.105912
chr11	59521590	0.0796301	chr15	54494152	0.079582
chr15	92319293	-0.0849199	chr2	44025513	-0.0848713
chr16	90877993	0.075062	chr13	105518090	0.0750132
chr3	139699497	-0.0959794	chr4	20389550	-0.0960286
chr4	131955674	0.069335	chr3	126246645	0.0693846
chr1	55617405	-0.0829441	chr10	86600233	-0.0828943
chr13	15553919	0.00777216	chr12	10303567	0.0077218
chr6	145652598	0.0708865	chr12	113702477	0.0709371
chr4	40798464	0.0654909	chr12	35539779	0.0655432
chr5	98198089	-0.0281421	chr9	80172598	-0.0280894
chr15	34881568	0.0305502	chr2	33488335	0.0304973
chr10	84115034	0.0339382	chr10	65997421	0.0339914
chr11	45201335	-0.0927449	chr3	39547692	-0.0926914
chr9	106263987	0.0785131	chr1	64398788	0.0784595
chr4	72864497	-0.106465	chr3	40083011	-0.106411
chr10	70070689	-0.0413996	chr4	130461355	-0.0414535
chr11	63817621	-0.0727676	chr18	45313241	-0.0728216
chr16	59461637	-0.0750326	chr4	104202748	-0.0750867
chr7	123955453	-0.10595	chr3	128532192	-0.106005
chr1	24662727	-0.117776	chr6	60614138	-0.117722
chr6	149211099	0.0847227	chr18	75627871	0.0846683
chr9	15796011	-0.100827	chr6	60707483	-0.100882
chr10	97145613	-0.00282869	chr16	90219974	-0.00277391
chr8	115799504	-0.108694	chr2	106421441	-0.108638
chr7	3543280	0.00673527	chr14	31717482	0.00679103
chr10	79877708	0.0663829	chr1	129967488	0.0664387
chr12	116061989	-0.0796606	chr14	95246649	-0.0796047
chr6	67809318	-0.108491	chr8	78984273	-0.108547
chr11	22833683	0.0546716	chr9	34392115	0.0547285
chr6	99307619	0.0244134	chr11	112681134	0.0244702
chr16	63275411	-0.0787844	chr18	17194300	-0.0788417
chr17	56070771	0.0653709	chr12	113730546	0.0654283
chr9	25822913	-0.0946332	chr3	20840868	-0.0945756
chr9	73637447	-0.0543363	chr11	48093254	-0.0543943
chr15	69558600	-0.109029	chr1	83534406	-0.108971
chr14	48476436	-0.0948018	chr3	62981442	-0.0947427
chr7	35934613	-0.0589926	chr9	46537228	-0.0590518
chr4	19470598	-0.0370222	chr2	143356292	-0.0369622
chr14	48516649	-0.0948018	chr3	143816755	-0.0947413
chr11	83433712	0.0823938	chr13	105474109	0.0823328
chr11	66439567	-0.0921723	chr7	137777372	-0.0921101
chr12	16071827	0.0684372	chr12	113714896	0.0684998
chr12	45650669	-0.0457217	chr7	84911715	-0.0457843
chr5	8595846	-0.0196734	chr12	31368490	-0.0196094
chr16	53043567	-0.105864	chr1	128626721	-0.105929
chr18	14034612	-0.101881	chr4	152389855	-0.101816
chr10	34793276	-0.104668	chr4	65225000	-0.104603
chr4	63384340	0.0195014	chr1	107533956	0.0195672
chr13	18456442	-0.0732804	chr2	56713096	-0.0733472
chr4	83017880	0.0487197	chr11	52998994	0.0487865
chr10	96079086	0.0322471	chr11	93543510	0.0323146
chr15	50600345	0.00661167	chr5	22672637	0.00654356
chr14	17272908	0.0507571	chr1	64245611	0.0508256
chr5	92043988	0.0676613	chr1	64339313	0.0677299
chr3	81173862	-0.0484424	chr3	7028576	-0.0483737
chr7	79173935	0.076113	chr2	148222708	0.0760437
chr16	79033426	-0.0613285	chr11	34585005	-0.061398
chr8	43463878	-0.115378	chr13	119347934	-0.115308
chr11	65137480	0.00762328	chr17	86231133	0.00755221
chr2	114405711	-0.0555134	chr18	13604538	-0.0554416
chr9	73665202	-0.0543363	chr1	69912585	-0.0544082
chr3	117933811	-0.115895	chr4	10280335	-0.115823
chr10	31848907	-0.0942665	chr8	39075523	-0.0941943
chr12	92753626	-0.114933	chr11	17666374	-0.11486
chr1	81869490	0.06756	chr12	113720060	0.0674863
chr2	45984156	-0.0955863	chr13	117305477	-0.0955123
chr5	49232268	-0.0993711	chr11	34356394	-0.0994452
chr7	19200025	0.0746163	chr5	139321671	0.074542
chr1	56658893	-0.0693465	chr3	50329002	-0.0694209
chr3	58819346	0.0190696	chr11	30948450	0.0189944
chr12	52696446	0.0839504	chr17	87068370	0.0840261
chr10	96152048	0.0322471	chr6	34038359	0.0323228
chr16	84682016	-0.0743237	chr7	108377657	-0.074247
chr10	25725996	0.0289112	chr7	116451335	0.0289881
chr1	81843764	0.06756	chr12	113720078	0.0674827
chr8	95353405	0.0126313	chr2	124589248	0.0125539
chr3	121832014	0.0894809	chr10	40136090	0.0894034
chr13	82836341	-0.106094	chr2	53990176	-0.106016
chr15	39470166	0.0395246	chr1	151656212	0.0396034
chr4	7454932	-0.0464189	chr3	50829440	-0.0464996
chr3	81093165	-0.0484424	chr6	136382466	-0.0483609
chr1	56611649	-0.0693465	chr8	9040115	-0.069428
chr15	32280154	-0.0697445	chr4	66696635	-0.0696629
chr11	68086719	0.0851994	chr7	37784117	0.0852822
chr16	12261123	-0.0883948	chr10	118090153	-0.0884778
chr14	29626103	0.0874721	chr13	104997642	0.0873885
chr5	13556556	0.0569668	chr4	86416200	0.0570509
chr13	93924798	-0.00356283	chr9	94883832	-0.00347835
chr11	65236898	0.00762328	chr5	150146754	0.00753803
chr3	92009185	-0.098917	chr4	65193959	-0.099003
chr15	33834867	0.0845574	chr18	75273331	0.0846442
chr4	106370575	0.0847706	chr1	64819379	0.084858
chr13	102677854	-0.0783775	chr6	70223562	-0.0782902
chr12	51440414	-0.0968659	chr3	21305509	-0.0967785
chr13	51836690	0.060742	chr13	81730094	0.0608296
chr3	56096707	0.0430599	chr14	18906826	0.0429713
chr6	82970268	0.0752171	chr11	55409423	0.0753059
chr6	36671950	-0.0419734	chr2	77362808	-0.0418844
chr14	27213734	-0.108054	chr5	47098263	-0.108143
chr2	7809495	-0.0619949	chr11	40195025	-0.0619054
chr10	108870524	-0.076088	chr2	65735179	-0.0761784
chr10	97198489	-0.00282869	chr5	148745891	-0.00273808
chr14	17329436	0.0507571	chr15	5573510	0.0508479
chr15	24057156	-0.0863568	chr14	116779628	-0.0862654
chr8	97129593	0.0671456	chr12	113722266	0.0670533
chr14	77659005	0.0897787	chr5	54075327	0.0898711
chr6	34378626	0.0751763	chr11	113355596	0.0752702
chr10	97246740	-0.00282869	chr9	42823638	-0.00273464
chr10	97295189	-0.00282869	chr18	56219934	-0.0027341
chr16	63324043	-0.0787844	chr5	81322918	-0.0788791
chr7	139201172	0.0667766	chr11	82044362	0.0666814
chr15	34986000	0.0305502	chr10	114902393	0.030455
chr11	41237759	-0.111232	chr1	12107736	-0.111136
chr8	98101638	0.0671456	chr12	113722288	0.067049
chr13	117657922	-0.067052	chr13	89607699	-0.0671487
chr16	42841278	0.0362426	chr7	108989573	0.0361456
chr15	67964075	-0.0858863	chr8	50139804	-0.0857891
chr18	15897475	-0.109744	chr9	29957020	-0.109647
chr8	3235274	0.0426386	chr15	64635877	0.0427366
chr5	107457877	0.0729085	chr10	21613522	0.0730065
chr18	5660524	0.0474654	chr13	108365192	0.0473671
chr10	25650793	0.0289112	chr3	115611552	0.0290097
chr1	70261771	-0.0842726	chr14	14663976	-0.0841738
chr12	14206315	-0.106953	chr13	26228810	-0.106853
chr10	44647442	-0.0540264	chr1	161304601	-0.0539269
chr4	72789858	-0.106465	chr3	39624597	-0.106565
chr12	120144090	-0.0593029	chr9	94549008	-0.0592024
chr7	133036560	0.0383481	chr2	52748692	0.0384494
chr10	108783593	-0.076088	chr13	62067032	-0.0759866
chr13	27015867	-0.00403108	chr13	103700819	-0.00392965
chr1	130963392	-0.116858	chr1	83577565	-0.116757
chr15	94264121	-0.0736487	chr15	9958740	-0.0737504
chr12	89791028	-0.10339	chr7	136093705	-0.103492
chr17	83578176	0.061011	chr5	24439547	0.0611136
chr1	55576670	-0.0755953	chr15	13079590	-0.0756981
chr8	3182277	0.0426386	chr3	117092206	0.0427423
chr12	116095101	-0.0796606	chr4	17598570	-0.0795559
chr13	19505204	-0.0221026	chr8	4565852	-0.0222081
chr15	22952540	-0.0525387	chr9	25464487	-0.0524324
chr15	68027320	-0.0858863	chr8	76851784	-0.0857795
chr5	24973663	0.0176705	chr6	133930289	0.0177773
chr9	79210294	0.00386415	chr18	31545404	0.00375716
chr1	79143320	-0.0877503	chr5	46513871	-0.087858
chr13	104044004	0.0364178	chr10	3080013	0.0365256
chr11	93971566	0.077368	chr18	4998514	0.0772602
chr7	132892743	0.0383481	chr5	106235895	0.0384568
chr17	87923897	0.0415379	chr18	62525993	0.0414285
chr3	130194321	0.0105776	chr6	73262293	0.0104674
chr2	3065410	0.0601615	chr3	83900136	0.0602721
chr16	20722812	0.0831652	chr11	113318264	0.083276
chr13	48751656	0.0839344	chr10	110987924	0.0838233
chr17	52398049	-0.0422988	chr10	108452515	-0.042412
chr15	94040772	-0.0736487	chr2	149122833	-0.0737622
chr7	97491891	0.0827187	chr3	55684003	0.0828332
chr14	17404876	0.0507571	chr3	55112271	0.0508719
chr12	34167779	-0.0331477	chr9	8402568	-0.0332627
chr17	57630933	-0.101399	chr7	71547575	-0.101514
chr13	4692553	0.0055052	chr10	19859443	0.00538969
chr2	132930287	-0.0682961	chr5	21821702	-0.068412
chr6	49047014	-0.0530799	chr18	60125070	-0.0531959
chr7	4866383	0.0580917	chr2	148329874	0.0582083
chr4	41081045	0.0654909	chr12	113729633	0.0656075
chr14	65734886	0.00310931	chr2	58816640	0.00299159
chr3	81214388	-0.0484424	chr6	122185800	-0.0485607
chr17	87837465	0.0415379	chr13	35798514	0.0414186
chr4	41623015	0.0654909	chr18	77867598	0.0653716
chr2	105302899	-0.0616383	chr7	50204885	-0.0615186
chr5	13644220	0.0569668	chr3	121492660	0.0570873
chr2	79731987	-0.0750976	chr3	11100078	-0.0752184
chr3	57278427	0.0819992	chr3	126315898	0.0818781
chr5	147465600	0.0639159	chr13	91800155	0.0640376
chr4	41191487	0.0654909	chr12	113729605	0.065613
chr17	52296220	-0.0422988	chr3	10916921	-0.042176
chr10	44538418	-0.0540264	chr12	15385550	-0.053902
chr9	33197450	-0.0862179	chr14	95903994	-0.086093
chr2	132967789	-0.0682961	chr14	26864652	-0.0681709
chr13	114502561	0.0585156	chr2	113267596	0.0583903
chr5	82466072	-0.0106337	chr6	33799549	-0.0107597
chr2	74160020	-0.0571697	chr1	139733064	-0.0572956
chr4	19588056	-0.0370222	chr2	148901317	-0.0368958
chr4	72832484	-0.106465	chr10	118198991	-0.106592
chr13	26984222	-0.00403108	chr16	19114611	-0.00415778
chr10	30634857	0.0157989	chr7	121106133	0.0156709
chr10	30586571	0.0157989	chr17	5119564	0.0156707
chr14	103140799	-0.0965454	chr11	18591599	-0.0966736
chr11	94551041	0.077368	chr5	54149680	0.0774967
chr12	52846025	0.0839504	chr3	60979421	0.0838215
chr10	25618814	0.0289112	chr10	11708512	0.0287818
chr5	143059032	0.0659688	chr12	113728452	0.0658393
chr10	81811836	0.0663829	chr12	113725001	0.0665165
chr14	103167021	-0.0965454	chr13	69422713	-0.0966803
chr12	104592100	0.0152061	chr1	35691772	0.0150708
chr17	9459438	-0.090184	chr9	101592083	-0.0900485
chr13	44955053	0.0343271	chr4	89225976	0.0344627
chr12	114455173	-0.0999195	chr3	128497702	-0.0997825
chr3	147607359	-0.00206353	chr13	120029203	-0.00192533
chr7	139174955	0.0667766	chr18	75166811	0.0669163
chr10	5417893	0.047707	chr11	55574414	0.0478468
chr7	139275750	0.0667766	chr18	78558637	0.0669165
chr9	80776639	-0.110592	chr3	62057847	-0.110732
chr8	97155946	0.0671456	chr1	108121041	0.0670056
chr14	19379988	0.0836338	chr1	72125285	0.0837742
chr16	30050664	0.0812998	chr14	71698905	0.0811592
chr8	61423344	-0.114238	chr1	56235205	-0.114379
chr15	39388519	0.0395246	chr9	34299911	0.0393832
chr17	56002210	0.0653709	chr12	113731561	0.0652291
chr3	110431141	-0.102765	chr9	29999225	-0.102623
chr11	63661384	-0.0727676	chr14	16131188	-0.0729096
chr12	3137539	0.0631778	chr10	111112829	0.0630356
chr4	90002311	-0.1068	chr13	118850651	-0.106658
chr18	5697468	0.0474654	chr13	120325114	0.0473225
chr6	92692903	-0.0891351	chr5	63553106	-0.0889921
chr16	42790277	0.0362426	chr6	94371458	0.0360991
chr17	9412636	-0.090184	chr1	83429468	-0.0900395
chr7	129276714	-0.0277205	chr13	47959898	-0.0278653
chr2	45884414	-0.0955863	chr3	54301243	-0.0954415
chr4	5439010	-0.0777268	chr7	76217263	-0.0778718
chr11	65196480	0.00762328	chr1	72548201	0.00747814
chr10	15084460	-0.0366373	chr15	31687250	-0.0367826
chr15	35024171	0.0305502	chr18	55203079	0.030696
chr8	94944388	0.0126313	chr4	115188949	0.0124845
chr2	150668785	0.0294348	chr4	102364184	0.0292878
chr10	44623025	-0.0540264	chr12	7713444	-0.054174
chr3	110405944	-0.102765	chr2	161329977	-0.102912
chr15	92293116	-0.0849199	chr8	92236563	-0.0850685
chr11	28884155	0.0556346	chr4	8968750	0.0554857
chr12	54255373	-0.0167901	chr2	158506812	-0.0166398
chr18	79380218	-0.0340005	chr18	90343892	-0.034152
chr6	40615196	-0.0814275	chr5	55105504	-0.0815791
chr1	88315788	0.0843207	chr1	108025903	0.0841689
chr10	81756740	0.0663829	chr12	113724908	0.0665348
chr5	24926480	0.0176705	chr4	98151691	0.0175185
chr3	94306985	0.0809694	chr3	126679714	0.0808162
chr13	104077249	0.0364178	chr8	89810990	0.0365719
chr16	5832990	-0.111789	chr7	71491477	-0.111634
chr15	41378061	0.0400682	chr1	123290918	0.039913
chr15	39425220	0.0395246	chr18	69635644	0.0393691
chr15	28931393	-0.102326	chr7	33156511	-0.102169
chr15	13403062	-0.104591	chr9	29299093	-0.104434
chr7	129135757	-0.0277205	chr3	34973294	-0.0278778
chr15	32212564	-0.0697445	chr18	40861353	-0.0699029
chr8	41663975	-0.0211805	chr16	50754859	-0.0210198
chr6	50900448	0.0388522	chr6	4225753	0.0386913
chr1	74390344	0.0891615	chr18	78425943	0.0890004
chr3	116184623	0.0788053	chr1	71697075	0.078644
chr5	98003223	-0.0281421	chr8	77659411	-0.0279801
chr10	31696305	-0.0942665	chr10	118676389	-0.0944297
chr10	12001635	0.0595356	chr10	93506224	0.059699
chr5	82036064	-0.0106337	chr17	61898004	-0.0104699
chr2	130430619	0.0862019	chr11	112943867	0.0863663
chr1	171836071	0.0803732	chr9	34547195	0.0805381
chr10	81606960	0.0663829	chr13	96847805	0.0665486
chr13	59868618	0.0389346	chr15	40557228	0.0391007
chr5	49344155	-0.0993711	chr5	46584061	-0.0995396
chr1	70230731	-0.0842726	chr8	29342543	-0.0841039
chr8	45921777	-0.0476695	chr8	106913667	-0.0474996
chr12	45619015	-0.0457217	chr4	71860762	-0.0455501
chr1	193939758	0.0223138	chr2	45068029	0.0221416
chr15	50636871	0.00661167	chr9	6848798	0.00643942
chr1	10552039	-0.0358991	chr8	80766021	-0.0360715
chr7	35897901	-0.0589926	chr4	15134984	-0.0588201
chr14	65654278	0.00310931	chr9	69027588	0.00328197
chr3	91733085	-0.098917	chr2	161304931	-0.0987441
chr7	133100988	0.0383481	chr2	17772136	0.0385214
chr15	93990477	-0.0736487	chr12	6145835	-0.0738221
chr11	68141949	0.0851994	chr9	22246968	0.0853743
chr5	15648162	-0.0379187	chr12	91706392	-0.037743
chr9	76548616	-0.101112	chr10	118165003	-0.100935
chr8	72870509	0.0712946	chr18	63535512	0.0714727
chr16	14777292	0.0315327	chr1	64137680	0.0313544
chr13	98209239	0.073764	chr17	3303555	0.0739425
chr10	31828134	-0.0942665	chr18	45967630	-0.0944467
chr8	3320810	0.0426386	chr13	16174178	0.0428188
chr16	42709104	0.0362426	chr13	16133577	0.0360617
chr11	36901825	-0.119349	chr1	128553335	-0.119168
chr1	178911398	-0.00625972	chr11	80787165	-0.00644134
chr16	14870350	0.0315327	chr18	50369586	0.0317151
chr1	70198049	-0.0842726	chr5	81289410	-0.0844558
chr3	129933621	0.0105776	chr16	86877899	0.0103887
chr5	102640946	-0.00992338	chr6	12508011	-0.00973224
chr4	3368035	-0.00566222	chr18	44908558	-0.00547108
chr14	15261903	-0.00340237	chr17	65172383	-0.00321032
chr9	76479165	-0.101112	chr18	41393275	-0.101304
chr14	105724193	-0.118683	chr8	9250009	-0.118876
chr4	83057529	0.0487197	chr13	9448977	0.0489124
chr3	130148669	0.0105776	chr2	112625893	0.0103842
chr2	130631485	0.0862019	chr5	53687770	0.0863955
chr10	111989987	-0.0325451	chr2	7497164	-0.0323501
chr13	117580327	-0.067052	chr5	81395155	-0.0668569
chr4	63160554	0.0195014	chr6	95051162	0.019697
chr12	115959251	-0.0796606	chr3	143305208	-0.0794648
chr13	30075599	0.0468836	chr18	69681978	0.0470804
chr10	108824987	-0.076088	chr2	161169982	-0.0762848
chr3	147486494	-0.00206353	chr10	90968247	-0.00186588
chr9	47305689	-0.040258	chr7	72958083	-0.0404557
chr2	7782940	-0.0619949	chr10	89652151	-0.0621946
chr8	94983695	0.0126313	chr15	52050529	0.0124264
chr3	94362026	0.0809694	chr3	131182161	0.0807597
chr5	8709610	-0.0196734	chr3	41909852	-0.0198856
chr6	137050932	0.0468577	chr10	18916267	0.0466454
chr9	76518930	-0.101112	chr17	11386173	-0.101326
chr8	99504717	-0.118343	chr3	128601773	-0.118557
chr9	104486389	-0.0813345	chr4	35722726	-0.08112
chr13	51904959	0.060742	chr18	78597041	0.060525
chr13	5561980	0.0526053	chr1	71551521	0.0523853
chr10	30718036	0.0157989	chr5	47841658	0.0155788
chr4	62780153	0.0195014	chr6	112559877	0.0192809
chr5	82602930	-0.0106337	chr10	108262897	-0.0108543
chr7	133067277	0.0383481	chr11	80560084	0.0381258
chr18	79473465	-0.0340005	chr8	18453103	-0.0337771
chr18	54426382	-0.0161231	chr9	116905054	-0.0163472
chr2	79773196	-0.0750976	chr1	41329918	-0.0753226
chr10	4660063	-0.00724663	chr12	101535697	-0.00702059
chr15	22829757	-0.0525387	chr13	39295982	-0.0527653
chr1	10513581	-0.0358991	chr1	188544203	-0.0356712
chr9	73587823	-0.0543363	chr5	29394602	-0.0545644
chr4	3159567	-0.00566222	chr6	108098626	-0.00589056
chr9	79081385	0.00386415	chr2	45179228	0.003635
chr5	3128212	0.0405375	chr15	62652423	0.0407765
chr3	158627516	-0.0660462	chr12	13819016	-0.065804
chr10	31896776	-0.0942665	chr5	46550917	-0.0940235
chr16	75834261	-0.0827876	chr9	82501382	-0.0830318
chr9	85872327	0.00112161	chr6	49856752	0.000876064
chr17	31448323	0.0718718	chr8	24012338	0.0716255
chr5	15396042	-0.0379187	chr2	107725244	-0.0381661
chr2	74209168	-0.0571697	chr13	79461818	-0.0574173
chr15	94307558	-0.0736487	chr7	60911458	-0.0738964
chr18	53833915	-0.0161231	chr11	63168674	-0.0158747
chr10	25789371	0.0289112	chr11	21513068	0.0291605
chr1	61199087	-0.0346695	chr2	169535222	-0.0344198
chr7	40533116	-0.0908708	chr5	87844516	-0.0906209
chr10	111792791	-0.0325451	chr4	34658248	-0.0322938
chr16	59378838	-0.0750326	chr17	51918498	-0.0747804
chr11	36930033	-0.119349	chr17	11276360	-0.119601
chr10	96882062	-0.00282869	chr10	108216214	-0.00308495
chr16	79102519	-0.0613285	chr3	61782579	-0.061072
chr6	99255374	0.0244134	chr3	86381338	0.024671
chr8	95094280	0.0126313	chr12	8082323	0.0123736
chr13	102628251	-0.0783775	chr13	82564975	-0.0781179
chr8	61469563	-0.114238	chr4	9911000	-0.114501
chr14	79132172	-0.113504	chr10	118238935	-0.113239
chr6	67838036	-0.108491	chr8	79468473	-0.108225
chr10	95977505	0.0322471	chr12	40757443	0.0325131
chr9	47490731	-0.040258	chr1	9348759	-0.0405242
chr10	111941637	-0.0325451	chr4	95117369	-0.0328135
chr9	47522076	-0.040258	chr5	47504540	-0.0405271
chr14	39849725	-0.0623663	chr3	139341684	-0.0626355
chr5	3085009	0.0405375	chr9	40292955	0.0408069
chr15	32239527	-0.0697445	chr15	44822152	-0.0700155
chr16	63355819	-0.0787844	chr7	57978904	-0.0790563
chr7	40878963	-0.0908708	chr14	99241344	-0.0905967
chr9	79261328	0.00386415	chr3	127104739	0.00413964
chr5	24870693	0.0176705	chr9	6086132	0.0173939
chr12	104994589	0.0152061	chr1	6606074	0.014927
chr6	147793486	-0.049704	chr1	187277766	-0.0494243
chr15	50538194	0.00661167	chr5	38298806	0.00633166
chr8	5134015	-0.0865185	chr9	91497854	-0.0867992
chr10	25576124	0.0289112	chr12	72314403	0.0286292
chr10	107615552	0.0459043	chr2	59076183	0.0461868
chr5	8933761	-0.0196734	chr2	150206259	-0.019956
chr13	4550306	0.0055052	chr15	73837916	0.00522213
chr1	194086143	0.0223138	chr9	23572162	0.0220295
chr14	29577504	0.0874721	chr3	84052498	0.087759
chr13	5495337	0.0526053	chr11	52286930	0.0523179
chr2	76277245	-0.00485829	chr15	72512046	-0.00514645
chr6	5837987	-0.0930178	chr5	39382472	-0.093307
chr15	68140411	-0.0858863	chr12	26428666	-0.0855967
chr6	5792561	-0.0930178	chr7	63014153	-0.093311
chr7	68861431	-0.0686531	chr7	104657954	-0.0689463
chr12	74071740	0.0781134	chr4	85966944	0.0784068
chr18	79331891	-0.0340005	chr13	59286931	-0.034294
chr18	64433740	0.0214363	chr2	116677292	0.0211425
chr11	65162658	0.00762328	chr1	64004497	0.00732753
chr12	116018085	-0.0796606	chr14	70809106	-0.0793648
chr16	12205238	-0.0883948	chr13	61990658	-0.0886974
chr1	55637620	-0.086591	chr7	96434799	-0.086894
chr10	5233735	0.047707	chr16	10509349	0.0480107
chr15	32147739	-0.0697445	chr11	9325568	-0.0700506
chr5	23177320	0.0719443	chr2	13052244	0.0716363
chr12	116144140	-0.0796606	chr18	73507028	-0.0793524
chr2	76312070	-0.00485829	chr8	36107123	-0.00516665
chr11	65294659	0.00762328	chr1	6648283	0.0073123
chr4	3408067	-0.00566222	chr6	39816554	-0.00535103
chr4	11379709	0.0262091	chr7	130115822	0.0265208
chr10	41347855	0.0540264	chr15	25329053	0.0537147
chr12	54147135	-0.0167901	chr5	126125788	-0.0171037
chr3	130123567	0.0105776	chr11	114311644	0.0102636
chr17	9481468	-0.090184	chr16	51666008	-0.0898619
chr3	8394885	0.0337523	chr16	86142615	0.0334292
chr12	51470988	-0.0968659	chr5	47164081	-0.097189
chr13	117609465	-0.067052	chr8	41245013	-0.0673779
chr18	23771069	0.0279364	chr15	86240199	0.0282629
chr9	47353059	-0.040258	chr6	41826128	-0.0405853
chr15	35070485	0.0305502	chr10	119429315	0.0308783
chr3	158544914	-0.0660462	chr16	29087429	-0.0657157
chr5	147297587	0.0639159	chr13	12979034	0.0642466
chr12	31987953	0.0592686	chr1	130002474	0.0589359
chr15	50670368	0.00661167	chr8	24827134	0.0062774
chr16	45235122	0.0560734	chr12	36241959	0.056408
chr15	67993369	-0.0858863	chr11	18658441	-0.0855492
chr2	76242949	-0.00485829	chr4	16352489	-0.00519674
chr7	3587385	0.00673527	chr13	14090618	0.00707504
chr15	34949549	0.0305502	chr5	48292223	0.0308907
chr9	79137372	0.00386415	chr10	74379773	0.00352357
chr10	95896761	0.0322471	chr4	124098060	0.0319018
chr7	129361576	-0.0277205	chr9	13056523	-0.0273743
chr18	30355794	-0.0874561	chr10	118720371	-0.0871098
chr16	17511321	0.0868105	chr18	10095542	0.0871569
chr14	65610341	0.00310931	chr5	130847616	0.00276187
chr12	105036204	0.0152061	chr6	116340099	0.0148586
chr7	129317538	-0.0277205	chr13	70316721	-0.0273715
chr15	32304595	-0.0697445	chr4	9664851	-0.0700942
chr1	193971633	0.0223138	chr1	73893915	0.0219631
chr18	33529218	0.00880061	chr9	77367497	0.00915143
chr2	108259741	0.0354244	chr9	71187595	0.0357774
chr18	53769847	-0.0161231	chr6	144889234	-0.0157699
chr9	85915490	0.00112161	chr2	150330771	0.000766277
chr1	14659536	-0.110692	chr11	18505220	-0.111049
chr4	17898740	-0.112705	chr5	27267842	-0.113064
chr17	52445439	-0.0422988	chr8	7940753	-0.0426581
chr6	99226757	0.0244134	chr6	147309036	0.0247744
chr10	41431673	0.0540264	chr11	29835847	0.0536622
chr4	17948635	-0.112705	chr2	105996659	-0.113073
chr3	99056286	0.00801196	chr2	23174666	0.00838047
chr3	56071389	0.0430599	chr18	56497310	0.043429
chr16	17585008	0.0868105	chr15	54539809	0.0871806
chr18	33424504	0.00880061	chr1	192433403	0.00843007
chr4	82826058	0.0487197	chr9	36810539	0.0483487
chr6	36718350	-0.0419734	chr12	69721614	-0.0416006
chr15	32345582	-0.0697445	chr14	88688350	-0.0701174
chr12	34211751	-0.0331477	chr18	81439532	-0.0335206
chr16	75857137	-0.0827876	chr7	63070401	-0.0831635
chr5	3253043	0.0405375	chr9	49394206	0.0409154
chr10	31741846	-0.0942665	chr2	123226683	-0.093887
chr4	104884200	0.0164414	chr10	7851249	0.0168211
chr10	108947578	-0.076088	chr3	29342547	-0.076473
chr14	103273060	-0.0965454	chr5	44925782	-0.0969337
chr13	5530284	0.0526053	chr12	36265193	0.0522164
chr1	10579526	-0.0358991	chr3	159270809	-0.0355073
chr7	119729034	-0.0596086	chr13	40381446	-0.0600005
chr13	4781353	0.0055052	chr14	16890853	0.00511274
chr14	23400671	0.0638754	chr1	33578576	0.0642689
chr7	3072821	0.00673527	chr8	55788222	0.00712947
chr10	107534791	0.0459043	chr18	63384283	0.046304
chr11	68458382	0.0851994	chr8	11360622	0.084799
chr17	83792394	0.061011	chr13	94801105	0.0614129
chr6	99433584	0.0244134	chr7	64406896	0.0240077
chr5	98058405	-0.0281421	chr1	34986664	-0.028549
chr14	40139503	-0.0623663	chr3	71173392	-0.0627742
chr5	97916030	-0.0281421	chr1	196141619	-0.0285519
chr10	70030117	-0.0413996	chr11	89271234	-0.0409895
chr10	44686570	-0.0540264	chr10	125895070	-0.0536102
chr18	53921182	-0.0161231	chr5	14300812	-0.0165398
chr5	147350907	0.0639159	chr13	46610221	0.0643377
chr8	45891199	-0.0476695	chr14	103902647	-0.047242
chr14	23348704	0.0638754	chr11	57487202	0.064306
chr3	153948059	-0.0567305	chr5	81458590	-0.0562995
chr4	115753090	0.0805416	chr3	131798165	0.0801093
chr12	116213451	-0.0796606	chr1	127952713	-0.0800977
chr14	85909516	-0.0441937	chr1	32974930	-0.0446317
chr9	104271696	-0.0813345	chr14	105428510	-0.0808925
chr15	65184017	-0.0891965	chr3	54333395	-0.0896411
