# Supplementary material for: Systematic Determination of Replication Activity Type Highlights Interconnections between Replication, Chromatin Structure and Nuclear Localization
Source: PLoS One. 2012 Nov 7;7(11):e48986. doi: 10.1371/journal.pone.0048986 (PMC3492150; doi:10.1371/journal.pone.0048986)
Supplement: Table S5 — Numeric values of Figure 4 . (XLSX) [file pone.0048986.s022.xlsx]

## Sheet: Table SX
		H3K9me2	H3K9me3	H3K27me2	H3K27me3	H4K20me3		H2AK5ac	H2AK9ac	H2BK120ac	H2BK12ac	H2BK20ac	H2BK5ac	H3K14ac	H3K18ac	H3K23ac	H3K27ac	H3K36ac	H3K4ac	H3K9ac	H4K12ac	H4K16ac	H4K5ac	H4K8ac	H4K91ac	H2AZ	H3K4me1	H3K4me2	H3K4me3		H3K9me1	H3K27me1	H3K36me3	H3K79me1	H3K79me2	H3K79me3	H4K20me1	H2BK5me1		CTCF		H3K36me1	H3R2me1	H3R2me2	H4R3me2
Gene		-0.638493	-0.524475	-0.178454	0.0122593	-0.0408632		0.421092	0.202126	0.345092	0.311326	0.381657	0.301374	0.302771	0.392021	0.398742	0.332369	0.32311	0.400741	0.303113	0.356627	0.453085	0.467572	0.470608	0.383539	0.224034	0.383501	0.415842	0.320958		0.41136	0.282205	0.341704	0.403423	0.230763	0.220063	0.328674	0.384194		0.324567		0.260271	0.430929	-0.00821118	0.0169881
Not in genes		-0.59537	-0.515787	-0.123329	0.0896269	-0.049906		0.424095	0.172779	0.355755	0.316046	0.389788	0.302407	0.362479	0.402614	0.437412	0.337725	0.362786	0.410421	0.293818	0.371632	0.453558	0.479097	0.480261	0.392183	0.226898	0.397859	0.429051	0.332141		0.425493	0.264869	0.357641	0.267296	0.233292	0.221962	0.315689	0.383503		0.311042		0.293724	0.443743	-0.0278803	0.0243972
All		-0.604095	-0.538832	-0.116724	0.0998532	-0.0592345		0.442471	0.174008	0.364333	0.329104	0.404832	0.310351	0.37804	0.420157	0.448375	0.34371	0.361286	0.425472	0.310337	0.374971	0.458438	0.493776	0.490019	0.403369	0.235061	0.410205	0.438406	0.333138		0.397301	0.435337	0.266228	0.378847	0.332045	0.23814	0.228774	0.332398		0.315206		0.318712	0.463382	-0.0369719	0.0228937
CTRs		-0.707647	-0.653579	-0.12972	0.158781	-0.0756673		0.508679	0.243334	0.4168	0.383657	0.46169	0.355431	0.467762	0.481225	0.522684	0.397976	0.422149	0.48476	0.379414	0.451733	0.558516	0.571035	0.577938	0.454608	0.299604	0.462132	0.508969	0.392147		0.448105	0.511018	0.320703	0.450977	0.478036	0.27749	0.264378	0.368592		0.376087		0.443487	0.59198	-0.0238338	0.0737781
TTRs		-0.469384	-0.317856	-0.0696355	0.072509	-0.0138806		0.333747	0.113128	0.258699	0.236268	0.294232	0.218969	0.302517	0.308384	0.353982	0.247475	0.258853	0.31806	0.230387	0.274034	0.321624	0.367616	0.357077	0.297987	0.137658	0.318624	0.333584	0.243465		0.307484	0.329301	0.214659	0.301488	0.303127	0.172701	0.168065	0.267189		0.22903		0.236804	0.359382	-0.00841927	0.0214735
